# Supplementary material for: Integrated Analysis of Microarray and RNA-Seq Data for the Identification of Hub Genes and Networks Involved in the Pancreatic Cancer
Source: Front Genet. 2021 Jun 23;12:663787. doi: 10.3389/fgene.2021.663787 (PMC8273913; doi:10.3389/fgene.2021.663787)
Supplement: Supplementary file 2 [file Data_Sheet_2.csv]

SYMBOL	E-GEOD-15471	E-GEOD-18670	E-GEOD-28735	E-GEOD-41368	E-GEOD-62452	GSE119794	E-MTAB-3494	TCGA	Average_logFC	SD_logFC
KRT19	3.710935743	3.279163632	2.290679053	2.203884945	2.049493334	2.274172729	4.989616771	1.821227923	2.971135172	1.007353545
S100P	3.666604599	3.846203101	1.447458409	2.370409755	1.177982985	2.521442339	6.232839267	3.412141629	3.037562922	1.601665517
CEACAM6	3.493668541	2.390086335	2.991285891	3.918792688	2.676020543	3.342743466	7.958240233	2.269309016	3.824405385	1.752917224
GPRC5A	2.986157958	2.646326546	1.965121398	3.327031704	1.733348838	2.734249834	6.114145429	1.961699099	3.072340244	1.343742017
CTSE	2.725794415	2.559917355	2.854442472	4.110491948	2.66967551	2.406298917	5.014406093	2.52947664	3.191575244	0.909140916
SLPI	2.674606261	1.483779588	1.813422567	2.565476004	1.687833008	1.975959529	5.868844121	2.177570435	2.581417297	1.402844552
AHNAK2	2.539762443	2.424918012	2.102990199	1.906560533	1.862427906	2.447450247	4.861745939	1.869362796	2.59226504	0.959502789
LAMA3	2.257966679	3.287399934	1.256679107	1.858016199	1.110673944	2.348087321	4.520809875	2.368850122	2.377090437	1.106332319
NQO1	2.187127979	2.298930719	1.925560161	2.747994418	1.704950583	1.983368142	4.312891435	2.371925469	2.451546205	0.81931619
ECT2	2.183676958	1.926762157	1.387750129	2.30467321	1.15426281	1.650020522	4.036258723	1.609005779	2.09191493	0.88088793
CLDN18	2.086434413	2.839813706	2.135673035	2.173850747	1.669892073	3.019465405	4.758650084	3.311447476	2.669111352	0.955125306
GPX2	2.067538826	2.070297822	1.625027087	3.305799827	1.451753819	2.001042351	4.193250251	1.857752126	2.387815712	0.919109475
AGR2	2.049685417	3.184262293	2.386897643	1.713007414	2.022349103	1.461310008	3.148561774	4.186100847	2.280867665	0.620446196
TMPRSS4	1.963732538	3.038719526	2.405498132	1.688941881	2.15064544	2.408620762	7.00866203	2.445256782	2.952117187	1.7017684
GCNT3	1.847822494	2.48713374	1.459365531	2.343722648	1.339244744	2.506910077	4.098351109	2.27935021	2.297507192	0.857566921
EFNA5	1.828029049	2.213922814	1.370066466	1.520211644	1.205391544	1.064255697	2.923276825	1.159480261	1.732164863	0.604703064
FXYD3	1.8003414	3.418232688	1.731022152	1.62198984	1.458114626	1.678625342	3.253416644	3.07231894	2.137391813	0.765536919
TSPAN1	1.782940525	2.492149286	2.945561395	3.633837226	2.524665635	2.322700363	4.720274656	2.948549299	2.917447012	0.905552458
MBOAT2	1.543356366	1.560862155	1.633934796	2.269700948	1.501650999	1.48159853	4.479310763	1.259967271	2.06720208	1.017038321
MET	1.502081186	1.817425411	1.434602989	1.516833157	1.273496577	1.712874166	3.045697743	1.446574757	1.757573033	0.551195713
LGALS4	1.421542349	1.978169459	1.057039903	1.669534688	1.004098362	2.527759166	2.397410031	2.36130997	1.722221994	0.563361225
CEACAM1	1.416222175	1.961427352	1.373913854	1.766502018	1.140145396	2.344005711	2.760524589	1.790280913	1.823248728	0.535349019
SLC2A1	1.414792148	3.672401222	2.244673809	1.501570249	1.952921541	3.236731032	4.890751206	1.535255803	2.701977315	1.188423269
ITGA3	1.328647892	2.009541542	1.541200571	1.267292796	1.485358389	1.651646432	3.20819202	1.433020888	1.784554235	0.623260719
ANKRD22	1.308592458	1.483322931	1.679292269	1.85372063	1.210228773	1.29279527	3.099132758	1.629682844	1.703869298	0.607966973
S100A16	1.165099804	1.478264435	1.258864945	1.48277167	1.034929349	1.327386799	3.170038713	1.367898117	1.559622245	0.674145507
GALNT5	1.116847845	2.076496857	2.785078946	3.972028555	2.381314557	3.069432238	3.928241258	2.659982546	2.761348608	0.944207423
S100A14	1.066998356	2.297298666	1.402834614	1.257213996	1.238469982	2.677035922	3.487994578	1.890686881	1.918263731	0.85129178
CENPF	1.002060448	2.150071758	1.419823	2.095831463	1.134218059	1.175244766	3.694144727	1.289355013	1.810199174	0.87928131
COL10A1	5.047456015	1.684227658	1.647509076	1.227083457	1.514782024	2.152418147	7.526866526	NA	2.971477558	2.213816712
GJB2	3.691104965	2.212477808	1.570307678	1.979729761	1.167950484	2.079961185	6.861042553	NA	2.794653491	1.812580832
CST1	3.346489654	1.976673359	2.179468373	3.333754076	1.683200338	3.434425239	5.010768103	NA	2.994968449	1.06352609
KRT7	3.107314614	2.284597854	1.650417319	2.094745852	1.409019731	1.182201907	3.302289336	NA	2.147226659	0.755986159
IGFBP3	3.081839859	1.319577628	1.251076347	2.056976526	1.175480206	2.205600698	5.052717322	NA	2.306181227	1.28632611
GABRP	3.018197438	2.848317117	2.079765248	2.908455569	1.818386431	3.414890873	6.889677326	NA	3.282527143	1.55920011
TMC5	2.998615856	2.349848094	1.733006591	2.674188249	1.523657734	2.030487755	2.986007798	NA	2.327973154	0.546746311
ANO1	2.970523379	1.910748321	1.297410918	1.284917781	1.176383505	1.168593528	3.590184438	NA	1.914108839	0.910375264
COL12A1	2.963559887	1.67129587	1.689130794	3.642769343	1.552970545	1.718163474	4.710300376	NA	2.564027184	1.148286517
CEACAM5	2.765292673	3.844905362	3.374186582	3.372797733	2.93821134	3.051789811	5.257541447	NA	3.514960707	0.783275909
LAMC2	2.764090802	3.152535901	2.971357223	4.414302188	2.638714758	3.03217802	6.738246592	NA	3.673060783	1.36355448
SLC6A6	2.681873759	1.154905505	1.360897378	1.857860466	1.215157252	1.091989288	4.164028767	NA	1.932387488	1.048759422
ITGA2	2.623331626	2.114210789	2.240991051	2.920625002	2.071730316	2.054981702	4.143166165	NA	2.595576664	0.699546996
CEMIP	2.458971826	3.046568397	1.78463024	1.031522684	1.349681119	2.22890262	5.525895248	NA	2.489453162	1.38978881
MYOF	2.422774805	1.226363459	1.330251321	2.757782109	1.319780014	1.068821149	3.404764044	NA	1.932933843	0.851194058
IFI27	2.242788284	2.05040962	1.378458659	2.084668698	1.1607382	1.628947312	5.207246965	NA	2.250465391	1.261762536
PLPP4	2.22631861	1.586755157	1.722498858	1.849896939	1.267558681	1.614499929	3.145037548	NA	1.916080817	0.569263158
CCL20	2.188370799	2.158807098	1.414238871	3.015366142	1.27060051	2.05649504	3.949793005	NA	2.293381638	0.859334155
NPR3	1.9846723	1.431342796	1.462642044	1.893240407	1.15984129	2.025211145	2.586421702	NA	1.791910241	0.442564019
CD55	1.969827141	1.415715954	1.170622628	1.352477048	1.105076645	1.854319643	3.558656273	NA	1.77524219	0.788068026
RSAD2	1.88437665	1.175070038	1.187621813	2.151484643	1.015448658	1.139477626	3.189707141	NA	1.677598081	0.73430495
LAMB3	1.794531913	3.671365799	2.364239545	1.120225711	2.05554077	2.977419917	5.469987415	NA	2.779044439	1.335944261
SAMD9	1.711610562	1.173410601	1.24520527	2.601454799	1.250711007	1.124760351	2.56214841	NA	1.667043	0.605374523
PLAC8	1.699967949	1.705804248	2.024259374	2.618480943	1.848171439	1.921241602	4.858949099	NA	2.382410665	1.051451846
INPP4B	1.684149145	2.323353625	1.064637508	1.42654357	1.093206807	1.023675244	1.787844843	NA	1.486201535	0.44411168
OSBPL3	1.634084431	1.478636499	1.173321698	2.204513477	1.079196151	1.077270455	3.09306014	NA	1.677154693	0.686130272
NT5E	1.575618255	1.977491194	1.205563944	2.398540316	1.195622436	1.407225188	2.720017556	NA	1.782868413	0.5551547
HK2	1.549604903	1.576253844	1.465553577	1.062012851	1.228628042	2.326914038	4.462371613	NA	1.95304841	1.088747623
TOP2A	1.534708245	2.734656573	1.315335457	2.759728351	1.124145278	1.578535632	4.002679421	NA	2.149969851	0.971023854
PKM	1.534108053	1.487953711	1.132832204	1.608621811	1.083270748	1.337825805	3.589504471	NA	1.682016686	0.800178687
ARNTL2	1.522245633	1.713600256	1.507945558	2.30842927	1.202558971	1.309308062	3.787003297	NA	1.907298721	0.836123186
CDH3	1.501290203	2.393193237	1.791479216	1.009562783	1.549702622	2.003044866	5.437890381	NA	2.240880473	1.365046448
FGD6	1.474049994	1.639563437	1.110539232	1.162520714	1.003768638	1.187111754	1.140239794	NA	1.24539908	0.208923753
ACSL5	1.18356855	2.025563622	1.451858381	2.441448258	1.342913732	1.819986059	4.299829021	NA	2.080738232	0.99069239
AP1S3	1.165913459	2.199792158	1.169688041	1.317817993	1.07520795	1.721135294	2.522399912	NA	1.595993544	0.528308151
ADGRF1	1.139788318	2.122723684	1.728553156	1.439153498	1.389443665	3.156601611	4.411368729	NA	2.198233237	1.095013893
APOL1	1.118561637	2.34519172	1.606728242	2.543494789	1.521193359	2.035267769	4.538707898	NA	2.244163631	1.042275425
EGLN3	1.06012683	1.929783667	1.361883369	1.113425091	1.112304081	2.718503133	2.718779362	NA	1.71640079	0.690692696
PLEK2	1.013948422	2.32143765	1.270095568	1.155737727	1.032971634	1.650382764	3.402182683	NA	1.692393778	0.817863102
IL1RAP	1.003171413	1.397558066	1.256643665	2.382155675	1.184626782	1.592675751	2.663936809	NA	1.640109737	0.587991341
PDK4	-1.88166573	-1.489118846	-1.580582655	-1.647735083	-1.373371833	-1.499952392	-3.611659105	NA	-1.869155092	0.726568928
C5	-1.788642509	-1.131876327	-1.197797413	-3.276360665	-1.17039004	-1.700739733	-5.393079852	NA	-2.236983791	1.4623175
ERO1B	-1.660238682	-2.40627037	-2.036415878	-2.759127503	-1.672570576	-1.838809334	-4.555233265	NA	-2.418380801	0.948322284
IAPP	-1.42425691	-4.823253388	-2.799791002	-4.233388248	-2.295758363	-2.321036427	-5.664094799	NA	-3.365939877	1.438526745
AOX1	-1.26069183	-2.112707322	-2.113699962	-2.714200375	-1.802241239	-1.594847118	-5.496424523	NA	-2.442116053	1.317045664
MCOLN3	-1.143690334	-1.201285655	-1.187283418	-1.863310196	-1.03440528	-1.387912806	-4.147034158	NA	-1.70927455	1.026473419
LMO3	-1.052624145	-1.680059551	-1.710526035	-2.574622172	-1.384892342	-1.676427762	-4.251859876	NA	-2.047287412	0.996575949
PI3	1.713872833	2.360996078	1.046793678	1.837439928	NA	1.948397637	4.471599416	3.808087565	2.229849928	1.075615756
MMP1	3.491490964	NA	1.206667871	2.330658694	1.094245123	3.339583905	6.992014888	3.726681131	3.075776908	1.981353501
MUC13	NA	1.527722793	1.573387021	2.728564461	1.365925475	3.256867367	2.987479049	3.608076976	2.239991028	0.76889069
BCAS1	NA	1.227764244	1.410695617	1.617881185	1.09313189	2.004914151	3.16114847	2.71781348	1.75258926	0.69439059
F5	1.948769672	1.092561147	1.001412893	1.934459515	NA	1.508878059	3.617359728	2.656223419	1.850573502	0.870883188
TMEM45B	1.408826634	2.878503254	1.467637458	NA	1.184216323	2.652268557	4.339818882	2.487359535	2.321878518	1.106702217
IL1R2	1.653517219	1.523727808	1.128121867	1.574922469	NA	2.230024085	2.528034278	2.393551992	1.773057954	0.467344097
MLPH	1.477171426	2.335570292	1.487783901	NA	1.218611896	1.499992918	3.187804123	2.285861343	1.867822426	0.684951347
KCNK1	1.764677526	1.939316287	1.07854009	1.408194142	NA	1.789128929	2.45098021	2.115305356	1.738472864	0.427366513
SFN	2.682109351	4.217935768	1.360361492	NA	1.203922063	1.895269178	4.983921761	2.016241033	2.723919936	1.425820636
FERMT1	1.655375639	2.371651626	1.554807451	NA	1.282534141	1.229932948	2.12008393	1.933225999	1.702397623	0.417505471
ITGB4	1.233138768	2.377449006	1.356941674	NA	1.303014898	1.729585941	2.539448446	1.704655569	1.756596456	0.522575803
S100A6	2.512040187	2.091484546	1.082654867	2.715214944	NA	1.704223292	4.273859014	1.6811293	2.396579475	0.994809536
LIPH	NA	2.03707928	1.552195221	1.622393984	1.285610122	2.118245035	1.773136052	1.651251111	1.731443282	0.285060248
MAL2	1.589357698	1.941047246	1.259018549	NA	1.097784594	2.206080033	1.159038821	1.637339922	1.54205449	0.413632047
MTMR11	1.735788095	1.315814719	1.058879541	1.237919149	NA	1.57880751	5.148882908	1.299019718	2.012681987	1.419876406
SGPP2	1.742701323	2.371563665	1.008767992	1.246951056	NA	1.581342032	2.664348489	1.26534021	1.769279093	0.584683156
LMO7	NA	1.926460841	1.215261616	1.088908438	1.139947852	1.860795111	2.537918023	1.033758627	1.628215314	0.527634746
LIFR	-1.172658636	-1.473173722	-1.317774616	-1.508011987	NA	-1.446200256	-2.954419793	-1.295646651	-1.645373168	0.596178594
ACADL	-1.340392643	-1.877471717	-1.766157669	-3.250156815	-1.608692004	NA	-5.072205556	-1.504241023	-2.485846067	1.306583322
FLRT2	NA	-1.566256585	-1.270360622	-1.092490784	-1.05405514	-1.081722218	-2.632204609	-1.527716109	-1.449514993	0.557315877
INHBA	5.184688879	NA	1.856005162	3.347323053	1.518812046	1.606058136	6.339909794	NA	3.308799512	1.867354156
POSTN	5.124628978	NA	2.647734409	6.110888668	2.448558105	1.446376033	9.35470144	NA	4.522147939	2.693022699
COL11A1	4.416267609	NA	2.283279611	1.637222541	1.863751322	2.607056483	7.181271407	NA	3.331474829	1.942760379
VCAN	4.153947845	NA	1.712333837	4.168068892	1.713083775	1.17160866	5.851477383	NA	3.128420065	1.702214536
THBS2	3.984626228	NA	1.680009512	3.782203801	1.567506789	1.380313157	5.069833059	NA	2.910748758	1.428025615
CXCL5	3.751646703	NA	1.403136069	2.673153874	1.036652749	4.261833231	7.062072514	NA	3.36474919	2.015395428
FN1	3.726902689	NA	2.113255813	4.594056004	2.059703156	1.832293694	6.15028092	NA	3.412748713	1.581429436
MMP7	3.371982696	NA	1.275913854	2.83801046	1.147832491	1.124965058	3.424040786	NA	2.197124224	1.032433921
GREM1	3.331424897	NA	1.57730323	3.149990392	1.470848774	2.227162205	4.246765945	NA	2.667249241	0.998505076
NOX4	3.027674926	NA	1.81290942	3.580261499	1.506917694	1.525577144	3.429147106	NA	2.480414632	0.886399495
RUNX2	2.928384344	NA	1.338859971	1.314240463	1.098596501	1.109260353	4.121706589	NA	1.985174704	1.145682858
ANTXR1	2.904207364	NA	1.59236558	3.549468324	1.498779968	1.120378773	4.188040937	NA	2.475540158	1.143113904
TCN1	2.900924257	NA	1.616784804	2.711361338	1.463154456	1.457009326	5.742906469	NA	2.648690108	1.501785108
LCN2	2.890730883	NA	1.348750982	3.488611164	1.301157545	2.257434551	5.460384729	NA	2.791178309	1.426337214
KYNU	2.761496732	NA	1.338468382	3.625973192	1.184266252	1.069742539	3.550620024	NA	2.25509452	1.09590707
LEF1	2.753415446	NA	1.550960082	3.678092749	1.37765737	1.211048704	5.052252951	NA	2.60390455	1.397799777
EDIL3	2.559474669	NA	1.552297771	3.154100515	1.645239765	1.250022632	3.543699612	NA	2.284139161	0.85948785
PLAT	2.53990774	1.502460383	1.422248384	1.873377969	1.490566633	NA	4.613236383	NA	2.240299582	1.127751415
DUOX2	2.470473356	NA	1.036911163	1.679273933	1.111212488	2.092514165	5.855229706	NA	2.374269135	1.636693027
ADAMTS12	2.420535424	NA	1.411107649	1.813073916	1.071097151	1.09148533	3.957423952	NA	1.960787237	1.005744144
MXRA5	2.387629348	NA	1.293310822	2.089083076	1.056082127	1.126484464	3.012532712	NA	1.827520425	0.725527338
CD109	2.358115241	1.026694	1.307473328	2.101343853	1.246816581	NA	4.241165974	NA	2.04693483	1.09104902
PLAU	2.341955506	NA	1.570220463	1.035417662	1.381443313	1.408812487	4.634062158	NA	2.061985265	1.216511993
CAPG	2.230185863	NA	1.352832896	1.770318695	1.14292539	1.045459839	3.822215588	NA	1.893989712	0.950730304
TGM2	2.228534435	1.518067226	1.160288356	1.868484144	1.238534906	NA	3.835499296	NA	1.974901394	0.908479166
CP	2.176322482	NA	1.801488754	3.053421941	1.63173183	1.961122017	6.104666725	NA	2.788125625	1.551277107
MMP11	2.1472824	1.967859815	1.98174663	NA	1.658033425	2.290649955	7.38223368	NA	2.904634318	2.011746203
S100A11	2.0939334	NA	1.237143147	2.431797164	1.137976743	1.263395312	4.260883381	NA	2.070854858	1.09120458
HEPH	2.04989662	NA	1.21543308	1.490006881	1.040611475	1.226481409	1.621140914	NA	1.440595063	0.332369314
TRIM29	2.000860257	5.025486199	1.486548722	NA	1.406158084	2.408976672	6.973535946	NA	3.216927647	2.073149466
IFI44L	1.997381688	1.123052744	1.215058409	2.784872364	1.32186347	NA	2.873651558	NA	1.885980039	0.724147103
PLAUR	1.915206328	1.18400962	1.044210491	2.10204809	NA	2.239923517	5.540278549	NA	2.337612766	1.500234364
EFNB2	1.914507111	1.727155828	1.091099925	1.934187534	NA	1.076065432	2.250253422	NA	1.665544875	0.439185626
SYTL2	1.904303096	NA	1.114593205	2.010623237	1.028553972	1.086850254	2.895354125	NA	1.673379648	0.674825863
TGFBI	1.893470724	NA	1.156003667	2.086013006	1.024311557	1.416805503	3.148190481	NA	1.787465823	0.715364361
ADAM28	1.883207571	NA	1.113585265	2.107727759	1.172730689	1.077321159	1.989926727	NA	1.557416528	0.441872582
XAF1	1.870541185	1.391154224	1.093333392	2.485277553	1.118558892	NA	3.373487305	NA	1.888725425	0.819970022
AMIGO2	1.85830227	1.131762855	1.144669855	1.236867656	NA	1.304482569	2.632552876	NA	1.55143968	0.542295137
LRRN1	1.687455597	NA	1.205539883	1.162039959	1.027198473	1.211522942	2.268288473	NA	1.427007555	0.428393013
DCBLD2	1.662536996	1.123309822	1.07531685	1.364373461	1.1440661	NA	2.203474284	NA	1.428846252	0.399635662
AK4	1.642653346	1.622956787	1.064182904	1.231357183	NA	1.668940354	2.920861809	NA	1.691825397	0.595004353
ENO2	1.612979702	1.871993558	1.241234395	NA	1.018468756	2.227432562	2.966396097	NA	1.823084178	0.645903879
LOXL2	1.612158585	1.614162199	1.30811184	NA	1.038010973	2.36455043	4.209556153	NA	2.02442503	1.05789727
OAS1	1.31586393	1.789873971	1.0967239	2.765671819	NA	1.414166205	5.327873679	NA	2.285028917	1.463150238
IFI6	1.103686475	1.366767643	1.027592546	1.582887841	NA	1.629809224	4.268468868	NA	1.829868766	1.113047196
ERO1A	1.056039753	1.673273222	1.187575894	NA	1.058829232	2.2475022	1.207174794	NA	1.405065849	0.43007673
TMED6	-2.768997325	NA	-2.295526997	-4.512602895	-2.1238899	-2.908432778	-4.571767904	NA	-3.196869633	0.987545261
PSAT1	-2.377019385	NA	-1.067519224	-3.655266732	-1.042197711	-1.799123146	-3.534459714	NA	-2.245930985	1.056802017
TRHDE	-2.256133486	-1.237356672	-1.718542906	-3.711253429	-1.632356855	NA	-6.656392628	NA	-2.868672663	1.868352047
KIAA1324	-1.978622057	-1.38529755	-2.127618253	-2.868003485	-1.825692325	NA	-5.629093064	NA	-2.635721122	1.409721258
ABAT	-1.797231534	NA	-1.208320896	-2.470216395	-1.011747098	-1.717378964	-4.535378268	NA	-2.123378859	1.174897277
TPST2	-1.768118127	NA	-1.13978056	-2.227513745	-1.069844234	-1.672106832	-4.780445728	NA	-2.109634871	1.25677978
FAM3B	-1.705971035	NA	-1.237335115	-2.267142256	-1.202590972	-1.609699867	-4.565907923	NA	-2.098107861	1.158576976
SLC43A1	-1.668346975	NA	-1.32632096	-2.476516311	-1.274874854	-1.700194761	-5.541695472	NA	-2.331324889	1.488374077
BACE1	-1.643877559	NA	-1.311239188	-2.717792763	-1.15178769	-1.528078189	-4.059669129	NA	-2.068740753	1.022456241
NR5A2	-1.550475603	-1.554252093	-2.022044333	-2.78580744	-1.780036245	NA	-6.074497565	NA	-2.627852213	1.597052844
NUCB2	-1.529118686	NA	-1.129849395	-1.934466395	-1.055535159	-1.507509431	-4.100479095	NA	-1.876159694	1.035836267
EPHX2	-1.42765685	NA	-1.37085236	-2.092673832	-1.090290968	-1.311961519	-5.775073458	NA	-2.178084831	1.637775611
MT1F	-1.183853041	NA	-1.014688255	-1.764793015	-1.012690059	-1.363878767	-3.58608141	NA	-1.654330758	0.900964247
FAM129A	-1.120877978	-1.021345639	-1.071526401	-1.958764988	NA	-1.232619191	-4.006239322	NA	-1.73522892	1.063612603
CTNND2	-1.114529034	-1.213825419	-1.308725799	-1.581878008	-1.116243366	NA	-4.255409165	NA	-1.765101799	1.124844332
BTG2	-1.0234224	NA	-1.279134446	-1.835372941	-1.16658384	-1.54119678	-2.421942158	NA	-1.544608761	0.472455292
SLC6A14	NA	3.750649396	3.286910095	4.002527458	2.75614591	3.67313361	5.109152854	NA	3.763086554	0.720895985
SLC22A3	NA	1.726843459	1.196369787	1.400254796	1.099204637	1.279773666	3.210253262	NA	1.652116601	0.724438218
SLC7A2	NA	-1.989255969	-1.613399562	-1.381935658	-1.428835372	-1.318723956	-2.001244501	NA	-1.622232503	0.278596722
TFF1	2.399114342	3.390622838	2.437111958	2.367596148	1.873868388	NA	NA	4.322534338	2.493662735	0.493297604
COL17A1	NA	1.964876038	1.748277927	NA	1.502608707	3.449283673	7.716102723	2.738322577	3.276229814	2.321311552
SERPINB5	2.320546656	5.870071366	1.945053452	2.095137752	NA	NA	6.024605953	2.486826166	3.651083036	1.879327006
AREG	1.955756379	NA	NA	2.837930546	1.001547601	2.567197711	3.588711444	2.317874434	2.390228736	0.870093932
TSPAN8	1.303306412	NA	1.40684702	1.245986226	1.313592213	1.697304252	NA	2.0738636	1.393407225	0.160471539
ANLN	1.723826562	2.524254238	NA	2.833994607	NA	1.468081661	5.449201448	2.053618992	2.799871703	1.416164914
AZGP1	-1.835646888	NA	-1.123967403	-3.488304645	-1.130572025	NA	-4.294093769	1.879316121	-2.374516946	1.29050008
TMC7	NA	NA	1.378930661	1.203603445	1.186938553	1.675051649	3.93921983	1.808314002	1.876748828	1.046064456
CAMK2N1	1.530636541	1.716569522	NA	1.361971617	NA	1.076252097	1.928242586	1.407007921	1.522734473	0.292322598
MELK	1.211526035	1.989573569	1.227920914	1.739968298	NA	1.602751458	NA	1.385493729	1.554348055	0.300100193
EPHA4	1.474454448	1.35179354	1.152279147	1.654043278	NA	NA	3.141597466	1.278263145	1.754833576	0.712376072
MPZL2	1.580160302	1.307609157	NA	1.176136565	NA	1.161875534	2.000857126	1.234723183	1.445327737	0.315774656
CDCP1	NA	1.680198253	1.222249208	NA	1.039940614	1.294445037	1.809066178	1.073373109	1.409179858	0.289069129
TTN	NA	-1.309855275	-1.445384242	-1.904959448	-1.184147592	NA	-4.512285599	-1.541069535	-2.071326431	1.244563206
OLR1	2.998890366	NA	1.230855563	3.80349128	1.13152736	NA	5.01542315	-1.91930115	2.836037544	1.496273608
CD36	NA	-2.44184302	-1.380141484	NA	-1.100454105	-1.046618995	-1.329561388	-2.935055229	-1.459723798	0.507457201
SULF1	4.648435645	NA	2.074664747	4.946527394	2.017051357	NA	6.684045334	NA	4.074144895	1.796218031
COL1A1	4.250817748	NA	1.570053498	1.688866683	1.589983519	NA	5.030572654	NA	2.82605882	1.502561594
COL1A2	4.195794952	NA	1.479032117	3.032216716	1.507597652	NA	4.793776876	NA	3.001683663	1.35566905
NTM	3.957213427	NA	1.059831168	1.895181986	NA	1.315523656	5.137861008	NA	2.673122249	1.59842425
COL5A2	3.706639883	NA	1.476054689	2.099815836	1.418450116	NA	5.408971015	NA	2.821986308	1.534801471
CDH11	3.63668064	NA	1.561153835	3.512513547	1.527575533	NA	4.255681516	NA	2.898721014	1.134177532
FAP	3.388822486	NA	1.445311573	3.909633732	1.451145312	NA	6.128100701	NA	3.264602761	1.745254382
EDNRA	3.312308306	NA	1.437653127	3.129454735	1.392675328	NA	3.829967798	NA	2.620411859	1.010655839
COL3A1	3.294967728	NA	1.333454052	2.721170031	1.400196591	NA	4.754291242	NA	2.700815929	1.275263163
SEMA3C	3.072325171	NA	1.123041401	3.510496995	1.243819472	NA	4.117399597	NA	2.613416527	1.214440587
SPARC	3.008592774	NA	1.088460655	2.601269339	1.115853155	NA	3.863832028	NA	2.33560159	1.086474253
RAB31	2.855310201	NA	1.213588357	3.478981807	1.197379563	NA	4.256617084	NA	2.600375402	1.222428166
TACSTD2	2.793155232	1.593256176	NA	1.11247945	NA	1.305104473	2.514177235	NA	1.863634513	0.668806217
PCDH7	2.767995744	2.7013957	NA	1.333148537	NA	1.64677719	4.225228353	NA	2.534909105	1.017077489
COL6A3	2.748751068	NA	1.194101884	3.506120396	1.203836915	NA	3.884773221	NA	2.507516697	1.129325316
AEBP1	2.70718562	NA	1.099552179	1.896809107	1.068769412	NA	3.955538167	NA	2.145570897	1.086915971
IGFBP5	2.666779716	NA	1.320959724	3.094203216	1.447138273	NA	4.043579659	NA	2.514532118	1.025780578
CTSK	2.614252098	NA	1.094880612	3.313436382	1.124029114	NA	4.138044583	NA	2.456928558	1.201357813
TNFAIP6	2.513031602	NA	1.277069798	4.324260144	1.048675065	NA	4.143623091	NA	2.66133194	1.378503111
SRPX2	2.472880873	NA	1.084751557	1.847965119	1.015499572	NA	3.835567119	NA	2.051332848	1.040171435
SULF2	2.450802002	NA	1.079687257	2.840029674	1.069950422	NA	5.11289671	NA	2.510673213	1.483713607
BGN	2.430201478	NA	1.231773421	3.342239338	1.251582266	NA	3.249061921	NA	2.300971685	0.92132696
OSBPL10	2.213854511	1.145641487	1.042237645	1.54127857	NA	NA	1.610777636	NA	1.51075797	0.414270812
KRT23	2.206544588	NA	1.062685853	2.150785906	NA	1.383195954	3.751112677	NA	2.110864996	0.93052055
IL1RN	2.098908895	2.144267042	NA	1.011098718	NA	2.682759787	5.102509378	NA	2.607908764	1.360329499
DPYSL3	2.072282936	NA	1.088644918	1.819218853	1.024663709	NA	3.563317324	NA	1.913625548	0.919392619
LYZ	2.039043416	NA	1.097775487	2.654266986	1.182636758	NA	1.518155589	NA	1.698375647	0.581200345
CCL18	1.950411904	NA	1.159630601	2.659505113	NA	1.656432292	3.900566416	NA	2.265309265	0.950986135
ACTA2	1.935751765	NA	1.135852185	3.013927015	1.178538027	NA	3.793410901	NA	2.211495979	1.043685485
FBXO32	1.905012239	NA	1.424342475	2.382864466	1.373784348	NA	2.464143453	NA	1.910029396	0.459149453
LTBP1	1.869524741	NA	1.0405311	2.243482045	1.047237229	NA	2.352513124	NA	1.710657648	0.567505998
TNFRSF21	1.846846149	1.247437062	NA	1.461522436	NA	1.00418685	2.173450156	NA	1.546688531	0.418099871
ADAM9	1.81700747	NA	1.090577607	1.73124946	1.081836768	NA	2.420586483	NA	1.628251558	0.502333434
MGLL	1.657954313	1.64635693	NA	1.310967487	NA	1.162049278	2.381099345	NA	1.631685471	0.420938152
NRP2	1.650011779	NA	1.261891637	3.44372546	1.077787017	NA	3.129450959	NA	2.11257337	0.981265647
DHRS9	1.569441214	1.680445296	NA	1.5592435	NA	1.481144236	3.223261586	NA	1.902707166	0.663326934
LY6E	1.554650109	1.828443109	1.053321869	NA	1.052736607	NA	3.419201586	NA	1.781670656	0.871443669
MICAL2	1.544419631	NA	1.281123581	1.599086902	1.12705701	NA	1.831143215	NA	1.476566068	0.247262921
MUCL3	1.531318014	2.970277231	2.220886981	3.287183777	1.843162463	NA	NA	NA	2.370565693	0.664038732
MX1	1.530927646	1.309111651	NA	1.910406427	NA	1.007964321	2.837016425	NA	1.719085294	0.631751299
PFKP	1.523192862	1.357633557	NA	1.41113703	NA	1.378628062	2.847307149	NA	1.703579732	0.574708083
MALL	1.441772612	2.384331375	1.239798625	NA	1.110053802	1.868985931	NA	NA	1.608988469	0.465178114
RAI14	1.437414752	NA	1.00224322	1.696961756	NA	1.030891055	2.634937902	NA	1.560489737	0.5967118
OAS2	1.390790169	1.541364001	NA	2.127072421	NA	1.080294036	4.257511313	NA	2.079406388	1.140904949
ASPM	1.383130787	2.569056865	NA	2.045962895	NA	1.490483284	3.453465134	NA	2.188419793	0.761724887
SGIP1	1.318937344	NA	1.044717552	1.697336242	NA	1.153364119	2.979387289	NA	1.638748509	0.705902943
ENO1	1.283001336	1.013678376	NA	1.400568278	NA	1.053794121	1.887314907	NA	1.327671404	0.31435986
MXD1	1.211630586	1.521912603	NA	1.243647258	NA	1.588706324	2.331669932	NA	1.579513341	0.404298316
MMP14	1.198114083	NA	1.36323883	1.237968287	1.188701514	NA	3.754829092	NA	1.748570361	1.00505962
ECM1	1.146331039	1.531415726	NA	1.369582361	NA	1.171100685	4.061917848	NA	1.856069532	1.111822621
NDNF	1.117053789	1.793567128	NA	1.161599733	NA	2.558775769	3.997371642	NA	2.125673612	1.072182643
ADAMTS6	1.086455357	1.24876774	1.05810114	1.335053561	NA	1.230140548	NA	NA	1.191703669	0.104124672
ALB	-3.383094776	NA	-2.800397983	-4.904394303	-2.632787595	NA	-10.47460119	NA	-4.839055169	2.929409789
CTRL	-3.008869798	NA	-2.463075336	-4.264144323	-2.216048783	NA	-6.365479116	NA	-3.663523471	1.52486982
AQP8	-2.880694511	NA	-1.841120416	-2.716986502	-1.615523316	NA	-9.776539657	NA	-3.76617288	3.044355213
SYCN	-2.674804232	NA	-2.395294376	-4.164801962	-2.120689253	NA	-11.55239141	NA	-4.581596247	3.556333437
GP2	-2.617820079	NA	-2.690862441	-3.356783453	-2.405956531	NA	-11.42152943	NA	-4.498590387	3.476063918
PDIA2	-2.616167616	NA	-1.878471626	-2.834130542	-1.723154832	NA	-11.09468408	NA	-4.029321739	3.55779127
SLC16A10	-2.541260678	NA	-1.000677787	-2.883494256	NA	-1.720554743	-3.6637476	NA	-2.361947013	0.923394567
PNLIPRP1	-2.538758121	NA	-3.041538069	-3.485156155	-2.775800525	NA	-11.13939402	NA	-4.596129378	3.286691389
CELA2B	-2.44870685	NA	-2.627129128	-3.864453532	-2.355517058	NA	-12.10378838	NA	-4.67991899	3.751637477
ANPEP	-2.426256293	NA	-1.99710466	-2.902036933	-1.785195316	NA	-6.153685335	NA	-3.052855707	1.597002858
RBPJL	-2.357808653	NA	-1.813131	-2.028426252	-1.524228166	NA	-9.033710395	NA	-3.351460893	2.854153575
ERP27	-2.315759108	NA	-2.574101672	-3.774695896	-2.340357845	NA	-9.338736219	NA	-4.068730148	2.688996567
PNLIPRP2	-2.296065661	NA	-2.812431293	-2.773386715	-2.508440618	NA	-12.08776092	NA	-4.495617041	3.800703531
KLK1	-2.256917785	NA	-2.1483527	-3.866090481	-1.974075345	NA	-11.16267186	NA	-4.281621634	3.507037218
EGF	-2.253611012	NA	-2.032251702	-4.546595335	-1.786632439	NA	-6.888937558	NA	-3.501605609	1.960798085
CELP	-2.157008419	NA	-1.022803904	-1.446698177	-1.076531144	NA	-4.966147163	NA	-2.133837761	1.472886129
LGALS2	-1.977333372	NA	-1.448503007	-3.286451378	-1.261865739	NA	-6.292388903	NA	-2.85330848	1.85948314
CCDC110	-1.837078928	-1.316733585	NA	-2.755160052	NA	-1.495517801	-5.397703224	NA	-2.560438718	1.502803692
PAIP2B	-1.812998022	NA	-1.802481898	-3.336771916	-1.688622727	NA	-5.638255362	NA	-2.855825985	1.51872378
CPA2	-1.802000798	NA	-2.480548868	-1.986026855	-2.303006607	NA	-11.22596251	NA	-3.959509128	3.640937881
PRLR	-1.772069281	-1.312076219	NA	-2.572161668	NA	-1.454669896	-5.023300019	NA	-2.426855417	1.369617517
PRSS3	-1.769992229	NA	-1.344413601	-2.337385365	-1.299545801	NA	-8.138311896	NA	-2.977929778	2.607078892
SLC39A5	-1.72279368	NA	-1.189129426	-1.616083846	-1.156355971	NA	-7.08512902	NA	-2.553898389	2.27675213
GATM	-1.713332423	NA	-1.685936575	-2.829510579	-1.521118562	NA	-7.578179366	NA	-3.065615501	2.303763548
EPB41L4B	-1.703421851	NA	-1.178458826	-1.737205217	-1.05221203	NA	-4.836465396	NA	-2.101552664	1.394576843
PLCE1	-1.660152508	-1.293000634	NA	-1.265829855	NA	-1.849846041	-1.701221673	NA	-1.554010142	0.233079453
NRG4	-1.601158122	NA	NA	-3.325851405	-1.56221159	-1.819778578	-6.407409797	NA	-2.943281898	1.850267692
MT1G	-1.586969101	NA	-1.262870183	-1.951934556	-1.172277092	NA	-5.757940764	NA	-2.346398339	1.727631334
TMEM97	-1.541832128	NA	-1.294007332	-2.844793859	-1.15416796	NA	-5.129301603	NA	-2.392820576	1.493883559
SLC4A4	-1.474460688	NA	-1.559033795	-2.800205268	-1.408098739	NA	-5.40804937	NA	-2.529969572	1.527859948
BNIP3	-1.442436056	NA	-1.165771318	-1.966353331	-1.17837939	NA	-3.687270311	NA	-1.888042081	0.945221222
MYRIP	-1.424819976	-1.421487364	NA	-1.090035785	NA	-1.628625503	-5.18924495	NA	-2.150842716	1.528985189
HOMER2	-1.410488289	NA	-1.333492602	-2.92808787	-1.17722452	NA	-5.115636939	NA	-2.392986044	1.501004073
EPHX1	-1.39929571	NA	-1.092119611	-1.44304402	NA	-1.252435239	-3.272897756	NA	-1.691958467	0.799995781
F11	-1.326748046	NA	-2.120192263	-4.135071927	-1.772826832	NA	-6.642256479	NA	-3.199419109	1.9715663
FAM46C	-1.326348861	-1.581786093	-1.228517808	-1.32581383	NA	NA	-3.860105851	NA	-1.864514489	1.004652443
GAS2	-1.291312727	-1.212772002	NA	-2.760498842	NA	-1.55526446	-3.394051627	NA	-2.042779932	0.875481934
GPT2	-1.240705565	NA	-1.035042404	-2.000432803	-1.039670132	NA	-4.064792748	NA	-1.87612873	1.150352422
KCNJ16	-1.144682284	NA	-1.787491246	-3.475900479	-1.470834611	NA	-6.280994293	NA	-2.831980583	1.902681281
SERPINI1	-1.14272145	-1.173176741	NA	-2.063468107	NA	-1.294550865	-2.258754769	NA	-1.586534386	0.475906474
SLC17A4	-1.025694242	NA	-1.534508862	-2.581246783	-1.238704708	NA	-5.20173652	NA	-2.316378223	1.538441607
SEC11C	-1.02243651	NA	-1.002548703	-1.684125955	NA	-1.168525238	-3.230996607	NA	-1.621726603	0.84161333
KIF23	NA	2.051753844	1.016458003	1.45544079	NA	1.022515296	2.601829473	NA	1.629599481	0.616160757
PCSK1	NA	-2.727637948	-1.275251359	-1.045357926	NA	-1.635268194	-1.715758898	NA	-1.679854865	0.577480185
ADH1B	NA	-2.436137598	-1.774180651	NA	-1.172866504	-2.307290944	-3.109344101	NA	-2.15996396	0.651535098
PAK3	NA	-2.377475133	-1.460819705	-2.247189888	-1.188295451	NA	-4.184008663	NA	-2.291557768	1.048621396
SCGN	NA	-2.226690453	-1.903290995	-2.466600192	-1.449657447	NA	-3.527170979	NA	-2.314682013	0.695479865
BEX1	NA	-2.108514778	-1.712575208	-2.311631579	-1.285197288	NA	-2.717368333	NA	-2.027057437	0.492626111
CHST9	NA	-1.766338018	-1.358847065	-2.140373256	-1.00686108	NA	-2.855862752	NA	-1.825656434	0.640660164
CXCL12	NA	-1.532014086	-1.413827758	NA	-1.078637769	-1.46393425	-2.61692748	NA	-1.621068269	0.521830776
PROX1	NA	-1.117453442	-1.252157119	-1.870510611	-1.054952895	NA	-4.005729934	NA	-1.8601608	1.111145039
FREM1	NA	-1.096246405	-1.052922512	-1.183369709	NA	-1.015776966	-2.085150504	NA	-1.286693219	0.403118874
ITGB6	NA	NA	2.094848989	3.283310546	1.959943649	1.990923307	4.212208056	NA	2.708246909	0.899262503
ITGA11	NA	NA	1.392451769	1.557696446	1.102795259	1.917677063	4.145806741	NA	2.023285456	1.093460215
SLC16A12	NA	NA	-2.14403834	-2.68394695	-1.744880105	-2.115501569	-7.357937462	NA	-3.209260885	2.095847879
DMBT1	1.039073057	2.382839736	NA	1.554840383	NA	NA	3.980443773	5.327974608	2.239299237	1.113689249
S100A2	1.66940829	3.767685475	NA	1.064038448	NA	3.354201282	NA	4.815871477	2.463833374	1.127311222
FGFBP1	NA	2.379140211	NA	1.47495953	NA	2.225094172	4.584695123	4.373558939	2.665972259	1.159380746
CAPN8	1.924721849	2.814713401	NA	NA	NA	2.422626256	2.679498119	3.596829935	2.460389906	0.33982345
ANXA10	2.00706869	NA	2.271167789	2.72291854	NA	1.381360958	NA	3.182464283	2.095628994	0.48536785
TNS4	NA	1.401782824	1.426883459	NA	1.324053897	NA	6.180649273	3.078020198	2.583342363	2.077252066
AGR3	1.199539646	NA	NA	1.742918617	NA	1.394128496	3.208587544	3.042132757	1.886293576	0.787857085
MUC4	1.416271664	4.083756041	NA	NA	NA	3.958345726	7.250686222	2.944220271	4.177264913	2.069158753
ZG16B	1.135486596	2.116891713	NA	NA	NA	1.970764025	2.628113407	2.886641077	1.962813935	0.536399357
SDR16C5	2.315195603	4.524061314	NA	NA	NA	3.260561781	2.494410541	2.860657499	3.14855731	0.869907466
C19orf33	2.347469823	4.147413473	NA	NA	NA	2.585813162	2.403815312	2.652809047	2.871127943	0.742109864
ST6GALNAC1	1.3619629	1.840625601	NA	NA	NA	2.132756814	4.199096744	2.593216847	2.383610515	1.083687489
SCEL	NA	3.83582117	NA	1.914910556	NA	2.462931054	4.673307197	2.580174027	3.221742494	1.091757439
XDH	1.182456363	2.755109831	NA	NA	NA	2.888216586	2.807757281	2.56798205	2.408385015	0.709375729
LEMD1	1.301499754	2.507904974	NA	1.722262468	NA	3.591033782	NA	2.455155424	2.280675245	0.871676878
MSLN	1.604899724	4.202917839	NA	NA	NA	2.852548587	6.009764044	2.39686026	3.667532549	1.634880639
HIST2H2BE	NA	1.362476013	1.071101072	NA	NA	1.22351016	1.346779805	2.155043191	1.250966763	0.116961515
MST1R	NA	2.327661441	1.172551927	NA	NA	1.870566424	2.735697313	2.116355392	2.026619276	0.580345065
FOXQ1	1.956404649	3.273053632	NA	NA	NA	1.53540524	3.766368857	2.11611911	2.632808095	0.916063453
CYP3A5	1.079688376	1.799375978	1.00399025	NA	NA	NA	2.509179092	2.075263614	1.598058424	0.610797456
KCNN4	1.110852729	2.300159093	NA	NA	NA	2.443529935	5.133552016	1.978152833	2.747023443	1.471765037
PHLDA2	2.849728679	2.360758172	NA	NA	NA	1.788591088	4.264071712	1.950152577	2.815787413	0.916632876
CORO2A	1.030250531	2.325141778	NA	NA	NA	1.763296127	3.993954334	1.88536267	2.278160693	1.091847097
HPGD	NA	NA	1.082298357	2.266635725	1.018682659	1.696714855	NA	1.829940825	1.516082899	0.507822182
KLF5	1.922118167	2.538909198	NA	NA	NA	1.560764529	4.088357007	1.774367948	2.527537225	0.966626789
SLC44A4	1.842686365	1.695842309	NA	NA	NA	1.606177426	5.337857556	1.744895744	2.620640914	1.571056029
RHBDL2	NA	1.841266815	NA	1.673795488	NA	2.179931808	2.8148507	1.682200954	2.127461203	0.436742857
MMP28	1.447067925	2.369831439	NA	NA	NA	1.413016784	4.40945847	1.584484822	2.409843655	1.216620453
SDC1	1.381704273	2.278647073	NA	NA	NA	1.954359526	3.698695604	1.498956681	2.328351619	0.853862469
C1orf116	1.127963025	1.982858263	NA	NA	NA	1.229875792	1.087713986	1.36369368	1.357102767	0.364976705
KIF14	1.053284257	2.519343086	NA	NA	NA	1.440689748	3.478479674	1.307595882	2.122949191	0.949243387
CEP55	1.092921598	2.405053744	NA	1.760371985	NA	1.471530313	NA	1.285593286	1.68246941	0.479650617
GCAT	-1.394895391	NA	NA	-1.159650004	NA	-1.722341847	-3.193015205	1.180933643	-1.867475612	0.790959572
OCIAD2	NA	NA	1.136087651	1.003771524	1.011592844	NA	3.029249311	1.09932825	1.545175333	0.858437048
PERP	1.221783061	1.834370362	1.026693789	NA	NA	NA	1.233443823	1.094655504	1.329072759	0.303073705
C1GALT1	1.324066049	1.090757952	NA	1.642617047	NA	NA	1.253116403	1.073463737	1.327639363	0.200555594
S100A10	1.576584939	NA	NA	1.704669704	NA	1.42425041	3.210760098	1.06068213	1.979066288	0.718013757
ADHFE1	NA	NA	-1.091706256	-1.861012486	NA	-1.268109931	-2.967081079	-1.2774569	-1.796977438	0.733203808
FGL2	1.207623873	-1.019556539	NA	1.884742909	NA	NA	1.27366088	-1.338760217	0.836617781	1.103698507
MNDA	1.889844663	-1.013314564	NA	1.910949206	NA	NA	1.912543942	-1.448941131	1.175005812	1.263459123
CFTR	NA	NA	-1.383891408	-2.673117814	-1.246031981	NA	-4.919708422	-1.671807313	-2.555687406	1.473998682
DCDC2	NA	NA	-1.335692231	-2.25228172	-1.20871795	NA	-3.851302518	-1.791090875	-2.161998605	1.055156977
LYVE1	NA	-1.608215021	-1.367130133	1.021566678	NA	-3.236460281	NA	-1.954603088	-1.297559689	1.519788587
CCL2	1.087394312	-1.799871308	NA	1.27715379	NA	NA	-1.031173309	-2.191468964	-0.116624129	1.328721054
HBB	-1.013643812	-2.307629396	NA	NA	NA	-2.138034403	-2.534962826	-3.336716228	-1.998567609	0.585825249
MMP12	2.664363683	NA	1.95744974	2.733068403	NA	NA	4.137860093	-3.853095085	2.87318548	0.790761209
COMP	3.574553362	NA	1.538644941	NA	1.207051922	NA	4.982049943	NA	2.825575042	1.540061581
SFRP4	3.455577255	NA	NA	3.88103884	1.050911808	NA	5.521843057	NA	3.47734274	1.599296165
CXCL8	3.239377067	NA	NA	3.031032152	NA	1.944901513	5.62209813	NA	3.459352216	1.341908898
TIMP1	3.089063663	NA	NA	3.521978065	1.019866782	NA	3.716785795	NA	2.836923576	1.073397316
ADAM12	3.064802226	NA	1.043701545	2.386426198	NA	NA	4.64392793	NA	2.784714475	1.296619007
OLFML2B	2.961755076	NA	1.029360165	2.461266077	NA	NA	4.372804319	NA	2.706296409	1.195268043
FBN1	2.726666403	NA	NA	3.273775552	1.069844519	NA	3.261139529	NA	2.582856501	0.901016585
FNDC1	2.726318854	NA	1.159912232	2.253075288	NA	NA	5.856670703	NA	2.998994269	1.744941571
MFAP5	2.557938481	NA	1.023182031	3.744115859	NA	NA	3.860359201	NA	2.796398893	1.143606181
SHISA2	2.496851907	1.795333285	NA	NA	NA	1.324633569	3.831692371	NA	2.362127783	0.945439172
SERPINA1	2.419743336	NA	NA	1.331742788	NA	1.326950767	2.459848391	NA	1.884571321	0.555408152
DKK1	2.30662135	2.910708182	NA	1.780771024	NA	4.001607112	NA	NA	2.749926917	0.825883905
F2R	2.295600547	NA	NA	2.770598352	1.069554233	NA	2.124706445	NA	2.065114894	0.621595272
LGALS1	2.247932999	NA	1.001569904	2.276874021	NA	NA	3.955612429	NA	2.370497338	1.050040418
LAMP5	2.236988802	NA	1.119177242	2.384510535	NA	NA	4.082592135	NA	2.455817179	1.059005852
KLK10	2.221124717	4.368138204	NA	NA	NA	2.705195129	5.546557037	NA	3.710253772	1.325940216
TMEM158	2.094445527	1.708458338	NA	NA	NA	1.616122053	3.359316819	NA	2.194585684	0.695982514
HS3ST1	2.09389592	2.194087367	NA	NA	NA	1.49799734	4.286007916	NA	2.517997136	1.054874528
VNN1	2.074241197	NA	NA	2.896434952	NA	1.254354519	2.792414816	NA	2.254361371	0.658448361
SERPINH1	2.026409361	NA	1.022243935	1.528824035	NA	NA	4.248259433	NA	2.206434191	1.231150006
PDPN	1.958882421	NA	NA	1.772991437	NA	1.199942459	2.475575813	NA	1.851848033	0.45598573
SLC16A4	1.944931234	NA	1.055575176	2.707995799	NA	1.109597665	NA	NA	1.704524969	0.678200415
DKK3	1.923435383	1.17848339	NA	1.009042601	NA	NA	2.335991298	NA	1.611738168	0.541444688
MAP4K4	1.887997684	1.011971891	NA	1.707403271	NA	NA	1.931245714	NA	1.63465464	0.369179879
IFI44	1.879778501	NA	NA	2.339880439	1.102154618	NA	3.23666014	NA	2.139618425	0.772569307
CLEC5A	1.868082908	NA	NA	2.427418875	NA	1.419733491	2.717501972	NA	2.108184312	0.501196552
BICD1	1.866975118	1.783709014	NA	1.255395132	NA	NA	3.839710065	NA	2.186447332	0.982903417
ISG15	1.844316046	1.520658202	NA	NA	NA	1.157033324	3.493834501	NA	2.003960518	0.893878857
EPPK1	1.809345492	3.98005563	NA	NA	NA	1.270651072	2.115181176	NA	2.293808343	1.019422954
CST2	1.802137358	1.347573315	1.053125126	NA	NA	NA	3.150446416	NA	1.838320554	0.803173116
FXYD5	1.778088894	1.047466424	NA	2.008789531	NA	NA	3.433855688	NA	2.067050134	0.865245812
OSMR	1.768276146	1.011181202	NA	2.119224176	NA	NA	2.431893558	NA	1.832643771	0.529191029
PXDN	1.754657658	NA	1.160799755	2.060441813	NA	NA	4.47816063	NA	2.363514964	1.263013333
EPSTI1	1.739083578	1.251728028	NA	2.783099951	NA	NA	3.768041057	NA	2.385488154	0.971184659
DCBLD1	1.733988645	1.091639529	NA	1.150482098	NA	NA	1.440114835	NA	1.354056277	0.255958823
TM4SF1	1.715941338	NA	NA	1.111910881	NA	1.372249973	2.575353026	NA	1.693863805	0.552180977
TNFRSF11B	1.699811645	NA	NA	1.70253368	NA	2.122202011	3.337457662	NA	2.21550125	0.670179535
PGM2L1	1.690821754	NA	1.039498131	1.245485256	NA	NA	2.377789423	NA	1.588398641	0.512959467
BHLHE40	1.687581449	1.44969521	NA	1.124110665	NA	NA	2.226503831	NA	1.621972789	0.402277434
GBP3	1.675098005	NA	NA	2.159581348	NA	1.246313125	2.560130808	NA	1.910280822	0.495131249
PMAIP1	1.670327588	1.356016909	NA	1.726268614	NA	1.741212799	NA	NA	1.623456478	0.156650655
DGKH	1.644776539	NA	1.067220255	2.301362785	NA	NA	2.658265629	NA	1.917906302	0.611031387
VDR	1.641945209	1.018958309	NA	NA	NA	1.310475233	2.744699687	NA	1.67901961	0.653558417
PTGS2	1.625282313	NA	NA	2.045802866	NA	1.96415378	4.034953866	NA	2.417548206	0.947027906
KLF7	1.601144972	1.058631102	NA	1.389683985	NA	NA	1.437193274	NA	1.371663333	0.19702152
SQLE	1.56954047	1.090010336	NA	1.286645638	NA	NA	2.48797238	NA	1.608542206	0.535586423
TNFSF4	1.569505447	NA	NA	1.026366246	NA	1.389669714	3.129725022	NA	1.778816607	0.804111553
STAT1	1.564201156	1.434570467	NA	1.147485602	NA	NA	1.484282132	NA	1.407634839	0.157155156
BST2	1.564170207	1.061760105	NA	1.154560805	NA	NA	3.267793645	NA	1.762071191	0.889644507
DDX60	1.557046421	NA	NA	2.062471604	NA	1.232283395	2.132844423	NA	1.746161461	0.370611314
TREM1	1.53736718	NA	NA	2.54937208	NA	2.499283558	3.457714581	NA	2.51093435	0.679308295
JPT1	1.529211759	1.662837212	1.09928558	1.288709062	NA	NA	NA	NA	1.395010903	0.21707968
DPY19L1	1.514264629	1.322746032	NA	1.420288829	NA	NA	1.725600243	NA	1.495724933	0.148995541
TFAP2A	1.51076011	2.922183968	NA	NA	NA	1.942469497	4.017730503	NA	2.59828602	0.965989187
ITGB5	1.454286244	NA	1.018741808	1.095281867	NA	NA	2.547374081	NA	1.528921	0.610561776
F3	1.392723758	1.128269318	NA	NA	NA	1.022012103	2.196973228	NA	1.434994602	0.460172032
BIRC3	1.382034934	NA	NA	2.425811688	NA	1.184370051	2.046250973	NA	1.759616912	0.499862898
LGALS3	1.374846114	NA	NA	1.108668934	NA	1.00554467	1.784480481	NA	1.31838505	0.300949645
WNT5A	1.347255393	1.474140973	NA	NA	NA	1.204666359	2.035926584	NA	1.515497327	0.31522936
PLOD2	1.347150793	NA	NA	1.11970653	NA	1.089769094	1.298840872	NA	1.213866822	0.110963522
CXCL10	1.330486064	NA	NA	4.56586366	NA	1.231945519	3.43681504	NA	2.641277571	1.417859539
ADGRG6	1.326648667	1.104545259	NA	1.330365478	NA	NA	1.165346343	NA	1.231726437	0.099147944
SLC16A1	1.293404058	NA	NA	1.696565601	NA	1.00232985	3.252005887	NA	1.811076349	0.86767594
SLC9B2	1.267568687	NA	NA	1.999164613	NA	1.113449448	2.471913774	NA	1.713024131	0.551296249
LDHA	1.246850732	NA	NA	1.21249026	NA	1.373558683	2.32174049	NA	1.538660041	0.456073691
DCLK1	1.242733767	-1.624777731	NA	1.658151602	NA	-1.254921445	NA	NA	0.005296548	1.458464282
TNFRSF10A	1.232851854	1.351917352	NA	NA	NA	1.107343747	2.864594939	NA	1.639176973	0.712761174
WFDC2	1.22180692	NA	NA	1.06035462	NA	1.887991241	4.515539137	NA	2.17142298	1.388475573
AOC1	1.187602756	2.689256858	NA	NA	NA	2.155414353	3.569978388	NA	2.400563089	0.863459163
MAD2L1	1.185967858	1.66505435	NA	NA	NA	1.023644447	3.000406663	NA	1.71876833	0.776620172
CENPK	1.18079456	2.173964727	NA	1.624308471	NA	1.289425059	NA	NA	1.567123204	0.386617663
PGK1	1.179547563	1.142773532	NA	NA	NA	1.217962395	1.384719725	NA	1.231250804	0.092507762
ISG20	1.17757594	1.471367359	NA	NA	NA	1.205614138	2.123098041	NA	1.49441387	0.380646321
FAM83B	1.150084936	2.160926909	NA	1.123363803	NA	1.615315917	NA	NA	1.512422891	0.422433487
PON2	1.138588045	NA	NA	1.123158525	NA	1.218551922	1.604762682	NA	1.271265294	0.195919674
ITPR3	1.125798713	1.46456022	NA	NA	NA	1.279928888	1.991460006	NA	1.465436957	0.326522739
DTL	1.115415038	1.849218817	NA	1.82356355	NA	1.113871117	NA	NA	1.475517131	0.360988441
ABHD17C	1.105634007	2.931226644	NA	NA	NA	1.821452485	2.425221433	NA	2.070883642	0.681848244
GNA15	1.091776131	1.291462074	NA	1.024600582	NA	NA	3.682195785	NA	1.772508643	1.106918471
NET1	1.081134553	1.499255032	NA	NA	NA	1.146551033	1.390913779	NA	1.279463599	0.17155872
FOXL1	1.068729005	2.153987946	NA	NA	NA	1.858160909	3.638312151	NA	2.179797503	0.930840268
CERS6	1.065710972	1.122367657	NA	1.107243397	NA	NA	1.31038536	NA	1.151426847	0.094089896
CLDN4	1.059490056	2.198053018	NA	NA	NA	1.407390517	1.60588602	NA	1.567704903	0.413152386
PTBP3	1.056309774	1.205668476	NA	1.122627108	NA	NA	1.184149641	NA	1.14218875	0.058198472
PTTG1	1.054441925	1.737125745	NA	1.20824276	NA	1.327837471	NA	NA	1.331911975	0.253228407
DLGAP5	1.036191212	2.57857767	NA	1.892741024	NA	1.27953035	NA	NA	1.696760064	0.597168877
HOXB6	1.030752574	1.252750675	NA	NA	NA	1.196433608	2.401111485	NA	1.470262086	0.543585887
JUP	1.013680145	1.914167702	NA	NA	NA	1.19718663	1.868060714	NA	1.498273798	0.398495481
ATP2A2	1.005655031	1.038218078	NA	1.006105404	NA	NA	1.169037126	NA	1.05475391	0.06728942
SPX	-3.246136844	NA	NA	-3.469920555	NA	-2.656792887	-7.538893866	NA	-4.227936038	1.934518653
SERPINI2	-2.973286297	NA	NA	-4.660037686	-2.454841335	NA	-10.98592145	NA	-5.268521692	3.400140271
PM20D1	-2.415554357	NA	NA	-3.440104696	NA	-3.264011045	-6.613986611	NA	-3.933414177	1.595370004
COCH	-1.954843071	NA	NA	-1.436935082	NA	-1.73763952	-5.619800663	NA	-2.687304584	1.70303558
GPHA2	-1.867277775	NA	NA	-2.761034528	-1.309627381	NA	-5.994501526	NA	-2.983110303	1.81407153
P2RX1	-1.614695405	NA	-1.072969104	-1.042496106	NA	NA	-4.015472122	NA	-1.936408184	1.221741771
CHRM3	-1.534488656	NA	NA	-2.12680281	-1.005414501	NA	-7.031314851	NA	-2.924505205	2.404021096
IL22RA1	-1.437562681	NA	-1.041606239	-2.486532197	NA	NA	-5.662630181	NA	-2.657082825	1.813794118
FKBP11	-1.360258514	NA	NA	-1.058809239	NA	-1.256289628	-2.180268122	NA	-1.463906376	0.427529366
SYBU	-1.340549566	NA	NA	-2.390298166	NA	-1.358273532	-3.576994622	NA	-2.166528972	0.918559312
SEMA6D	-1.317983313	-1.11769393	NA	NA	NA	-1.285987238	-3.030508613	NA	-1.688043274	0.778797951
SLC39A8	-1.314047485	NA	NA	-1.650769603	NA	-1.062057251	-2.994157432	NA	-1.755257943	0.745148244
PBLD	-1.300039453	NA	-1.041205453	-2.064496591	NA	NA	-2.961949207	NA	-1.841922676	0.748128344
HRASLS5	-1.288833086	NA	NA	-2.030990737	NA	-2.220886668	-4.500363116	NA	-2.510268402	1.200607145
TCEA3	-1.257789922	NA	-1.077044661	-2.362797261	NA	NA	-3.342461723	NA	-2.010023392	0.913255963
MSRB1	-1.254170437	NA	NA	-1.070372496	NA	-1.13555555	-3.060097446	NA	-1.630048982	0.82826397
PRDX4	-1.253478469	NA	NA	-2.082730441	NA	-1.374202725	-3.757835343	NA	-2.117061745	0.998865886
RNASE1	-1.210894203	NA	NA	-1.873281277	NA	-1.653232563	-4.025177555	NA	-2.1906464	1.085697147
CYB5A	-1.121341383	NA	NA	-1.841149461	NA	-1.14548157	-3.388246995	NA	-1.874054852	0.920768321
F8	-1.110671945	NA	NA	-1.676224087	NA	-1.297958872	-4.922780776	NA	-2.25190892	1.555426953
PEX7	-1.098491158	NA	NA	-1.470217424	NA	-1.01653098	-2.551472524	NA	-1.534178022	0.611710831
RGN	-1.092618918	-1.196290668	NA	-2.310893445	NA	NA	-5.744041034	NA	-2.585961016	1.884833273
GMNN	-1.070662025	NA	NA	-2.563501488	NA	-1.378782478	-2.22332511	NA	-1.809067775	0.606458543
ACAT1	-1.069202869	NA	NA	-1.661684514	NA	-1.022863176	-2.954654883	NA	-1.677101361	0.779414662
SIDT2	-1.029522406	NA	NA	-1.686066063	NA	-1.000653129	-2.578241482	NA	-1.57362077	0.641529747
BCAT1	-1.025599287	NA	NA	-2.021048356	NA	-1.228712363	-2.768148707	NA	-1.760877178	0.690311151
MPP7	-1.005508154	-1.23388123	NA	-1.570586288	NA	NA	-2.330972702	NA	-1.535237094	0.501466058
KLK7	NA	2.835173156	NA	1.12606262	NA	2.685626611	4.453622077	NA	2.775121116	1.177749434
HMMR	NA	2.292581817	NA	1.58603382	NA	1.139490878	3.267440592	NA	2.071386777	0.803658733
MKI67	NA	2.179882083	1.136818821	1.880866612	NA	1.186708154	NA	NA	1.596068918	0.447335004
NUF2	NA	2.100880107	NA	1.281887918	NA	1.080958675	2.82636563	NA	1.822523083	0.694151757
AFAP1-AS1	NA	1.95926013	NA	1.524278549	NA	1.786973185	5.237763661	NA	2.627068881	1.515223008
IGF2BP2	NA	1.744686622	NA	1.032701861	NA	1.298464012	2.11673605	NA	1.548147136	0.415315126
CENPE	NA	1.702908007	NA	1.27854476	NA	1.035295742	3.112601058	NA	1.782337392	0.804330264
IL2RG	NA	1.041026333	NA	3.685572972	NA	1.252599973	3.338935301	NA	2.329533645	1.19140375
TTR	NA	-2.411899751	-1.534817442	-2.4973439	-1.117576811	NA	NA	NA	-1.890409476	0.583960085
SST	NA	-2.196723575	-1.679928752	-2.134343396	-1.180208036	NA	NA	NA	-1.79780094	0.408569132
CHRDL1	NA	-1.95040579	-1.138123208	NA	NA	-1.77248214	-1.530274668	NA	-1.597821452	0.30442861
NTRK2	NA	-1.820478384	-1.001984545	-1.521321348	NA	NA	-3.210096413	NA	-1.888470173	0.817308667
C7	NA	-1.656341183	-1.485615167	NA	NA	-1.51862388	-1.942856865	NA	-1.650859274	0.180336116
DTNA	NA	-1.612758563	NA	-1.518909305	NA	-1.340209706	-3.208482751	NA	-1.920090081	0.750269218
ALDH1A1	NA	-1.568060298	-1.095407331	NA	NA	-1.032078071	-3.206011507	NA	-1.725389302	0.879566978
SCG5	NA	-1.534846195	-1.198206443	NA	NA	-1.233737897	-1.717849732	NA	-1.421160067	0.215513736
SV2B	NA	-1.353247876	-1.181863285	-1.46064613	NA	NA	-4.62359241	NA	-2.154837425	1.428799952
FGF12	NA	-1.262793882	NA	-1.227764535	NA	-1.379024505	-2.821391724	NA	-1.672743662	0.665531472
CLU	NA	-1.132223898	-1.332330114	NA	NA	-1.126672062	-2.401712989	NA	-1.498234766	0.528161919
G6PC2	NA	-1.007210578	-1.943709448	-1.933828646	-1.445351281	NA	NA	NA	-1.582524988	0.388481586
KRT17	NA	NA	1.453809487	NA	1.306500651	2.267300596	5.821911946	NA	2.71238067	1.832196843
MATN3	NA	NA	1.402756756	1.642234129	1.175440071	NA	5.734689472	NA	2.488780107	1.881281243
CEL	NA	NA	-2.795373005	-3.667199271	-2.424763549	NA	-11.55333828	NA	-5.110168526	3.747208126
CTRC	NA	NA	-2.784910379	-3.838153707	-2.464731353	NA	-11.20317921	NA	-5.072743662	3.575694398
CLPS	NA	NA	-2.633507868	-2.552784605	-2.336253748	NA	-11.66088745	NA	-4.795858418	3.965016355
CELA2A	NA	NA	-2.628424528	-3.315250625	-2.360421049	NA	-12.81326802	NA	-5.279341056	4.363632637
PLA2G1B	NA	NA	-2.370017539	-1.51668169	-2.253502471	NA	-11.41241683	NA	-4.388154633	4.068637163
CELA3A	NA	NA	-2.25252911	-2.376082905	-2.111666113	NA	-11.23337956	NA	-4.493414422	3.89244508
REG1B	NA	NA	-2.204458569	-3.123173062	-1.978746476	NA	-9.129317806	NA	-4.108923978	2.930047088
CPA1	NA	NA	-2.19435684	-1.856489212	-1.887192692	NA	-11.82709325	NA	-4.441282999	4.266245611
PNLIP	NA	NA	-2.140260877	-1.191418684	-1.963835829	NA	-11.7616729	NA	-4.264297073	4.343295914
CELA3B	NA	NA	-2.081659298	-2.495485837	-1.957582446	NA	-12.30666487	NA	-4.710348113	4.390255314
CPB1	NA	NA	-1.882021088	-1.119158873	-1.695850908	NA	-11.84999399	NA	-4.136756215	4.462112165
NRCAM	NA	NA	-1.676144253	-2.735394894	-1.378358569	NA	-3.177109851	NA	-2.241751892	0.738907632
REG1A	NA	NA	-1.626056189	-2.00028894	-1.381606385	NA	-9.405607163	NA	-3.603389669	3.357150147
C6	NA	NA	-1.62454448	-2.0453737	-1.209115702	NA	-5.030971726	NA	-2.477501402	1.503602577
GRB14	NA	NA	-1.307136914	-2.929648371	-1.099491217	NA	-5.166825018	NA	-2.62577538	1.629234698
GSTA1	NA	NA	-1.289473901	-3.32400591	-1.076319749	NA	-5.066022991	NA	-2.688955638	1.628870904
SPINK1	NA	NA	-1.284178097	-2.353125993	-1.346775578	NA	-6.876297094	NA	-2.965094191	2.297631785
DPT	NA	NA	-1.26314841	-1.085730197	NA	-1.471778402	-2.510687737	NA	-1.582836187	0.552846491
PKHD1	NA	NA	-1.239175736	-2.781407269	-1.060049801	NA	-4.314918822	NA	-2.348887907	1.317660362
ATRNL1	NA	NA	-1.052482713	-1.393952712	NA	-1.416706103	-2.775774169	NA	-1.659728924	0.660303346
PDCD4	NA	NA	-1.002122576	-1.373877102	NA	-1.082411153	-3.268488976	NA	-1.681724952	0.9265024
PSCA	NA	1.504494727	NA	NA	NA	4.430465157	5.158395672	6.711425357	3.697785185	1.579105862
TFF2	NA	1.952773603	1.192788136	1.143674044	NA	NA	NA	5.696113999	1.429745261	0.370380015
DDC	-1.188623448	NA	NA	-2.264942521	NA	NA	-5.18825346	5.192965142	-2.880606476	1.689880003
ABCA12	NA	NA	NA	1.394931491	NA	3.441299447	2.705453029	5.053950423	2.513894656	0.846335793
MUC5B	1.284559861	2.253384884	NA	NA	NA	NA	4.508959419	4.952882736	2.682301388	1.350842984
PADI1	NA	1.247152503	NA	NA	NA	5.780566386	4.657250308	3.858169086	3.894989732	1.927648178
VSIG1	1.78321956	2.397691652	NA	3.228926749	NA	NA	NA	3.73801199	2.469945987	0.59241474
KLK6	NA	3.009762418	NA	1.999301709	NA	NA	2.934763265	3.666820401	2.647942464	0.45967912
EREG	NA	2.312757012	NA	NA	NA	4.276965036	4.747144868	3.569815543	3.778955639	1.054378515
DSG3	NA	3.284895902	NA	1.340740742	NA	2.830326873	NA	3.447687431	2.485321172	0.830343913
CDH17	NA	NA	NA	1.707496124	NA	2.30206873	2.546603815	3.229311271	2.185389556	0.352359619
AKR1B10	NA	2.197551613	NA	1.299728937	NA	1.74330781	NA	3.226942169	1.746862787	0.366543192
ARL14	NA	2.86995937	NA	NA	NA	1.849569889	3.584807181	2.934726826	2.768112147	0.712058873
VSIG2	NA	1.59248694	NA	NA	NA	1.644466564	3.607573002	2.907458448	2.281508835	0.937909058
KRT16	NA	2.930813991	NA	NA	NA	2.893559814	4.052280857	2.821856807	3.292218221	0.537660597
GPR87	NA	3.87825571	NA	2.084451548	NA	NA	2.786193253	2.791892375	2.91630017	0.738073709
SYT8	NA	1.917706297	NA	NA	NA	2.204132505	2.704765554	2.753859243	2.275534785	0.325258136
B3GNT3	NA	1.242158378	NA	NA	NA	2.479287612	3.181203232	2.714741406	2.300883074	0.801600429
CYP2C18	NA	2.04383113	NA	1.925114651	NA	1.673488937	NA	2.629262241	1.880811573	0.154402951
C4BPB	NA	1.448639203	NA	1.144232644	NA	1.938369779	NA	2.612646208	1.510413875	0.327134559
MUC1	NA	2.01288991	1.225929878	NA	NA	NA	1.113133104	2.454472733	1.450650964	0.400220983
FAM83D	1.278411465	2.853001433	NA	NA	NA	1.233248534	NA	2.425175354	1.788220477	0.753139556
IQGAP3	NA	2.219469292	NA	NA	NA	1.857303313	4.164753074	2.42110279	2.747175226	1.013224643
EPS8L3	NA	1.946495446	NA	NA	NA	2.481180539	3.558406692	2.370868653	2.662027559	0.670369898
HIST1H2BD	1.002808748	1.658760084	NA	NA	NA	2.024206918	NA	2.330240137	1.56192525	0.42256857
PTK6	NA	2.985707092	NA	NA	NA	1.482165448	3.282972847	2.325716624	2.583615129	0.788240776
ATP2C2	NA	1.542655583	NA	NA	NA	1.44143465	2.763883544	2.255490947	1.915991259	0.600972775
RNF39	NA	1.021225823	NA	NA	NA	1.850963111	2.688461253	2.224222786	1.853550062	0.680648472
TRIM31	NA	1.28941597	NA	1.017261088	NA	2.659644291	NA	2.174890425	1.65544045	0.718719271
SLC6A8	NA	1.781498045	NA	NA	NA	2.108002288	1.963137245	2.137264644	1.950879193	0.13357632
SLC39A4	NA	2.264525326	NA	NA	NA	1.461994913	3.803651483	2.13001564	2.510057241	0.971614915
CRABP2	NA	NA	NA	1.019740977	NA	1.49053681	4.471582246	2.096378436	2.327286678	1.528379271
NPC1L1	NA	1.027550948	NA	NA	NA	2.341368398	3.311777081	2.070321199	2.226898809	0.936037649
GJB3	NA	2.415659981	NA	NA	NA	2.661808025	3.739084288	2.064110539	2.938850765	0.574704262
DUOX1	NA	1.37965329	NA	NA	NA	2.375285631	3.43549889	2.059111954	2.396812604	0.839433476
EVPL	NA	1.17840031	NA	NA	NA	1.629976689	2.349253573	2.015908288	1.719210191	0.482145417
CAPN5	NA	1.109794007	NA	NA	NA	1.24435008	2.822670048	1.952604928	1.725604712	0.777684854
PTGES	NA	1.865393472	NA	NA	NA	1.545527674	4.391522101	1.914806858	2.600814416	1.272937297
NEK2	1.02543212	2.908289024	NA	NA	NA	1.569083778	NA	1.905208498	1.834268307	0.791214112
USH1C	NA	1.103077397	NA	NA	NA	1.292435262	2.327199786	1.896223542	1.574237482	0.538007605
EPHA2	NA	2.335434287	NA	NA	NA	1.525053102	2.921415586	1.862516043	2.260634325	0.572511032
VILL	NA	1.822155052	NA	NA	NA	1.803744433	4.532116169	1.833431034	2.719338551	1.281849382
PROM2	NA	3.053395935	NA	NA	NA	1.334346257	1.016175643	1.829772828	1.801305945	0.894838958
GPR35	NA	1.208074027	NA	NA	NA	2.119527058	2.753918697	1.812010268	2.027173261	0.634458222
TMPRSS3	1.746638713	2.855368402	NA	1.112465359	NA	NA	NA	1.771357423	1.904824158	0.720275286
SLCO4A1	NA	2.149646451	NA	NA	NA	2.472458822	4.177809423	1.732991195	2.933304899	0.889811062
PKP3	NA	1.656530161	NA	NA	NA	1.131072333	2.447441222	1.703126844	1.745014572	0.541035354
ULBP2	1.231593603	2.246562122	NA	NA	NA	2.37368622	NA	1.665679179	1.950613982	0.511066116
PRR15	NA	1.383796804	NA	NA	NA	1.462266569	2.408936717	1.636897282	1.751666697	0.465862845
PPL	1.12857603	1.822555733	NA	NA	NA	NA	1.739011318	1.620686017	1.563381027	0.309339572
PLS1	1.124189277	NA	NA	NA	NA	1.362400448	1.65764587	1.54590879	1.381411865	0.21819725
CBLC	NA	1.943195505	NA	NA	NA	1.590412474	2.152628848	1.510894558	1.895412276	0.231997472
TRNP1	1.126211541	1.213751692	NA	NA	NA	NA	2.290330473	1.508610835	1.543431235	0.529345302
UGT8	NA	1.672399175	NA	NA	NA	1.067187587	1.483631465	1.474471372	1.407739409	0.252837194
STEAP1	2.221975715	NA	NA	2.136880779	NA	NA	2.378675936	1.474089255	2.245844143	0.100144898
UBE2T	NA	1.590470879	NA	2.142216936	NA	1.341824371	NA	1.470362887	1.691504062	0.334477545
SLC22A18	NA	1.658539007	NA	NA	NA	1.054861318	2.129851995	1.467886736	1.61441744	0.439970661
ID1	1.291537821	2.370268133	NA	NA	NA	NA	2.3625519	1.403048911	2.008119285	0.506709404
HOXA3	2.145466678	1.857867943	NA	NA	NA	NA	3.815569441	1.36048822	2.606301354	0.863104952
STEAP2	1.239414837	NA	NA	1.088147738	NA	NA	1.43225521	1.349207109	1.253272595	0.140822622
BAIAP2L1	1.038491623	2.110920118	1.14424984	NA	NA	NA	NA	1.274860034	1.431220527	0.482555593
LAD1	NA	1.685705228	NA	NA	NA	1.103945815	1.579000918	1.264014084	1.45621732	0.252873964
TUFT1	NA	1.613297494	NA	NA	NA	1.064655397	1.689745667	1.25790611	1.455899519	0.278406242
HMGA1	NA	1.689600198	NA	NA	NA	1.300648198	2.658096743	1.236146318	1.882781713	0.570763209
TPX2	NA	2.520784311	NA	1.523805793	NA	1.374107897	NA	1.234018223	1.806232667	0.508946889
FHL2	1.940859312	NA	NA	NA	NA	1.106768203	3.184911157	1.197837051	2.077512891	0.853883358
GOLM1	1.166295556	NA	NA	1.063070194	NA	NA	1.271063519	1.16727385	1.166809756	0.084913698
PRC1	1.06826055	2.122332161	NA	NA	NA	NA	2.842507106	1.10666656	2.011033272	0.728596044
UBE2S	1.019965746	1.302497199	NA	NA	NA	1.040806763	NA	1.057926101	1.121089903	0.128556194
CLTB	NA	1.399136401	NA	NA	NA	1.230243103	1.485602827	1.028980697	1.371660777	0.106045052
FYN	1.100599508	NA	NA	1.735603459	NA	NA	2.011299941	-1.009830307	1.615834303	0.381315537
ITGAM	1.564770929	NA	NA	1.345839049	NA	NA	3.239218935	-1.018088957	2.049942971	0.845681493
PDE4B	1.352748083	NA	NA	1.338881586	NA	NA	2.628983147	-1.028932259	1.773537605	0.604917832
SRGN	1.493378965	NA	NA	1.915810435	NA	NA	3.008049095	-1.035623213	2.139079498	0.638197047
ZEB2	1.552453759	NA	NA	2.170144879	NA	NA	1.500690961	-1.057249561	1.741096533	0.304118079
APOBEC3G	1.33549693	NA	NA	1.118664285	NA	NA	2.813193126	-1.06746755	1.75578478	0.752922487
C3AR1	1.08892821	NA	NA	2.82637802	NA	NA	1.539852587	-1.074980325	1.818386272	0.736147051
SLAMF8	1.451932451	NA	NA	1.815588706	NA	NA	2.381344791	-1.075475485	1.882955316	0.382409483
ST8SIA4	1.832792061	NA	NA	2.614089101	NA	NA	2.396201003	-1.085995805	2.281027388	0.329195977
RFTN1	1.724209512	NA	NA	1.095510748	NA	NA	2.928641786	-1.102028547	1.916120682	0.760576436
TLR4	1.094537443	NA	NA	2.224805568	NA	NA	1.842557714	-1.102653889	1.720633575	0.469414977
SAMD9L	1.199145141	NA	NA	2.084570006	NA	NA	3.414756865	-1.103483865	2.232824004	0.910574274
GLIPR1	1.935916158	NA	NA	2.380385862	NA	NA	1.681258358	-1.106312623	1.999186793	0.288902748
GPNMB	2.579437139	NA	NA	2.847685683	NA	NA	2.513869399	-1.13368933	2.646997407	0.144410573
CCDC69	-1.300102246	NA	NA	NA	NA	-1.11125938	-1.936159903	-1.148925827	-1.449173843	0.35287578
HLA-DMA	1.468520327	NA	NA	1.879168597	NA	NA	1.182126411	-1.150131249	1.509938445	0.286069394
WIPF1	1.855912576	NA	NA	2.262613427	NA	NA	2.241596364	-1.159613216	2.120040789	0.186963836
ATP8B4	1.042234319	-1.142615922	NA	1.917170579	NA	NA	NA	-1.169362855	0.605596325	1.286743412
PDLIM3	1.556014916	NA	NA	2.029274909	NA	NA	2.139077218	-1.178893339	1.908122348	0.252980723
ICAM1	1.193104033	NA	NA	1.30850701	NA	NA	3.545689264	-1.18327577	2.015766769	1.082843969
ST6GAL1	1.015799244	NA	NA	2.293025235	NA	NA	1.57875712	-1.191122835	1.629193866	0.522643573
SLC11A1	1.224854138	NA	NA	NA	NA	1.85812536	3.897296025	-1.203618263	2.326758508	1.140233654
MSR1	2.071003114	NA	NA	2.511989611	NA	NA	2.542864008	-1.217394253	2.375285578	0.215529071
CD74	1.585053228	NA	NA	2.676025662	NA	NA	2.744675558	-1.220641751	2.335251483	0.531210108
EVI2A	1.594967586	NA	NA	2.481038399	NA	NA	2.139294672	-1.22697575	2.071766886	0.364874748
HLA-DPA1	1.828282274	NA	NA	2.081210135	NA	NA	1.283557062	-1.234637375	1.73101649	0.332824359
DOCK11	1.949001959	NA	NA	3.438811935	NA	NA	3.317953962	-1.236494311	2.901922619	0.675620702
ARHGDIB	1.702086106	NA	NA	2.392828818	NA	NA	3.801975766	-1.248626699	2.632296897	0.87383937
TNFAIP3	1.28340364	NA	NA	1.851231412	NA	NA	1.442336785	-1.257537291	1.525657279	0.23918448
ETS1	1.153544483	NA	NA	1.446665835	NA	NA	1.381042615	-1.280612223	1.327084311	0.125601634
PRKAR2B	NA	-1.414965506	-1.035981119	NA	NA	NA	-2.443320176	-1.282994326	-1.631422267	0.594581619
CLEC7A	1.761559411	NA	NA	1.873609139	NA	NA	2.995824567	-1.290597734	2.210331039	0.557308321
SAMSN1	2.211263746	NA	NA	2.642220626	NA	NA	2.581555474	-1.291895889	2.478346615	0.190473112
CD86	1.875905364	NA	NA	2.66322103	NA	NA	2.553611783	-1.295749983	2.364246059	0.348196326
SOD2	1.128566963	NA	NA	1.486907016	NA	NA	1.121641687	-1.315256546	1.245705222	0.170578856
HLA-DPB1	1.23107133	NA	NA	2.573240954	NA	NA	2.245477869	-1.336203672	2.016596718	0.571340389
FCER1G	2.188444504	NA	NA	2.975051987	NA	NA	2.668328334	-1.336682055	2.610608275	0.323714418
GPR34	1.584039382	-1.159072878	NA	2.328596445	NA	NA	NA	-1.337144998	0.917854316	1.499735806
ALOX5AP	2.324589799	NA	NA	3.065372398	NA	NA	2.963486509	-1.339595385	2.784482902	0.327842882
TYROBP	1.925639546	NA	NA	1.466646128	NA	NA	2.994610729	-1.343284718	2.128965468	0.640143228
RASSF2	1.51357377	NA	NA	1.71031147	NA	NA	1.61865731	-1.348133533	1.61418085	0.080380179
KLF12	1.139318019	NA	NA	1.461757131	NA	NA	1.562194997	-1.349010554	1.387756716	0.180394532
BMP2K	1.191995038	NA	NA	1.150586556	NA	NA	1.072549082	-1.350505867	1.138376892	0.049521989
GPR183	1.456989824	NA	NA	1.993658111	NA	NA	2.604577598	-1.365686991	2.018408511	0.468827517
CXCR4	2.884687307	NA	NA	3.062684782	NA	NA	3.453520845	-1.366120393	3.133630978	0.237582155
SPP1	2.673212598	NA	1.02688672	NA	NA	NA	1.311237713	-1.374294066	1.670445677	0.718503071
PLA2G7	1.664616021	NA	NA	3.428996862	NA	NA	2.474686672	-1.384818589	2.522766518	0.721107339
BCL2A1	2.127889607	NA	NA	2.934639482	NA	NA	3.031150728	-1.385368896	2.697893272	0.404974682
IGSF6	1.42043386	NA	NA	2.310253551	NA	NA	1.555340993	-1.38885025	1.762009468	0.391559842
CBFA2T3	-1.117013884	NA	NA	NA	NA	-1.542468873	-2.763942313	-1.39064021	-1.807808357	0.698043501
NPL	1.656010329	NA	NA	1.837015614	NA	NA	2.363120708	-1.412631707	1.952048884	0.299917502
LCP2	2.047119389	NA	NA	2.595871738	NA	NA	2.308743039	-1.418257878	2.317244722	0.224107852
CCR1	1.148013101	NA	NA	1.2835814	NA	NA	2.523304677	-1.431276391	1.651633059	0.618844756
SLC16A6	1.204939408	NA	NA	1.919175423	NA	1.230615123	NA	-1.434520443	1.451576651	0.330808373
CSF1R	1.281479971	NA	NA	1.156319231	NA	NA	2.228051497	-1.44768957	1.555283566	0.478455027
NCF2	1.998456611	NA	NA	2.315302245	NA	NA	4.264863785	-1.450305073	2.85954088	1.002096848
SFMBT2	1.278545826	NA	NA	1.390658136	NA	NA	1.380997502	-1.454460775	1.350067155	0.050726767
MEF2C	1.043481563	NA	NA	1.406324028	NA	NA	1.546392936	-1.45953493	1.332066176	0.211920793
IL7R	1.441258173	NA	NA	3.274537487	NA	NA	1.580526283	-1.464092126	2.098773981	0.833332174
FCGR3A	NA	NA	NA	3.112346094	NA	1.277042225	3.365722842	-1.470699886	2.585037054	0.930658476
ITGB2	1.920430601	NA	NA	1.238640671	NA	NA	2.772377578	-1.51614417	1.977149617	0.62742862
KLRB1	NA	-1.534542251	NA	2.033026181	NA	-1.46963073	NA	-1.516760434	-0.3237156	1.666678782
PIK3CG	1.166446336	NA	NA	2.391562067	NA	NA	2.449160718	-1.553644153	2.002389707	0.591568757
RAC2	1.323337084	NA	NA	1.165587054	NA	NA	3.640149566	-1.569553655	2.043024568	1.131172684
C1QC	1.763188518	NA	NA	1.966210989	NA	NA	2.412041179	-1.572913256	2.047146895	0.271004809
C1QB	1.750507396	NA	NA	2.104727466	NA	NA	2.865449307	-1.595506805	2.240228056	0.46514813
HLA-DMB	1.311589463	NA	NA	2.619740152	NA	NA	3.7169002	-1.622124616	2.549409938	0.983222487
LAPTM5	2.034197177	NA	NA	3.124730087	NA	NA	2.855185287	-1.627803274	2.67137085	0.463793285
SNX10	1.199714858	NA	NA	1.417053483	NA	NA	1.964665332	-1.636864607	1.527144558	0.321846071
TRIM22	1.285744763	NA	NA	2.013757131	NA	NA	1.729789777	-1.69978856	1.676430557	0.299595179
DOCK10	1.580885448	NA	NA	2.606377764	NA	NA	1.223593474	-1.742989798	1.803618895	0.586077776
APOC1	1.595160696	NA	NA	1.575747347	NA	NA	3.124745605	-1.778171363	2.098551216	0.725672292
CYBB	1.38203013	NA	NA	2.717007793	NA	NA	1.511483893	-1.788424986	1.870173939	0.601129632
HCLS1	1.509790801	NA	NA	2.034961126	NA	NA	1.777974589	-1.79401313	1.774242172	0.214416131
SLA	1.004481689	NA	NA	1.846249905	NA	NA	2.630798648	-1.812060897	1.827176747	0.664078084
AQP9	NA	NA	NA	1.911957865	NA	1.71971121	3.325017954	-1.824882959	2.318895676	0.715751923
LRMP	NA	NA	NA	-1.119524629	NA	-1.033889909	-2.477594109	-1.826265073	-1.543669549	0.661309125
MS4A7	1.562202581	-1.128918563	NA	NA	NA	NA	1.04453734	-1.861064459	0.492607119	1.165905508
TDO2	2.284959066	NA	NA	2.68182405	NA	NA	3.36144234	-1.885532132	2.776075152	0.444497103
ITGA4	1.022944881	NA	NA	2.437863315	NA	NA	2.865770856	-2.007019351	2.108859684	0.787478861
NCKAP1L	1.381680585	NA	NA	2.462427911	NA	NA	1.639943102	-2.015085989	1.828017199	0.46081999
DOCK2	1.176015432	NA	NA	2.007191854	NA	NA	2.54837454	-2.065534633	1.910527275	0.564417346
EVI2B	1.547067405	NA	NA	1.429160203	NA	NA	2.361391815	-2.084057766	1.779206474	0.414471837
CD53	1.618446327	NA	NA	3.26883475	NA	NA	2.380876981	-2.101201281	2.422719353	0.674417563
KLHL6	1.185884459	NA	NA	2.129323659	NA	NA	3.356110088	-2.126063688	2.223772735	0.888504471
PTPRC	1.930183116	NA	NA	2.963433383	NA	NA	1.636343047	-2.152439556	2.176653182	0.569123777
CHI3L1	2.149720496	NA	NA	1.336174946	NA	NA	2.932424636	-2.56483877	2.139440026	0.651706751
FABP4	NA	-2.855047521	NA	NA	NA	-1.851686649	-2.626122992	-2.947822649	-2.444285721	0.429326492
COL8A1	4.626134026	NA	NA	1.504820515	NA	NA	7.258104436	NA	4.463019659	2.351598561
CTHRC1	4.430822344	NA	NA	1.047213286	NA	NA	6.700415837	NA	4.059483822	2.322799173
COL5A1	3.49405423	1.102648519	NA	NA	NA	NA	4.525396837	NA	3.040699862	1.433631554
ITGBL1	3.449440819	NA	NA	2.065731316	NA	NA	2.860263483	NA	2.791811873	0.566966909
SFRP2	3.315213412	NA	NA	3.128131998	NA	NA	4.577556525	NA	3.673633978	0.643716729
RARRES1	3.30494157	NA	NA	2.529313285	NA	NA	3.041502097	NA	2.958585651	0.322031222
LOX	3.089779058	NA	NA	3.035346259	NA	NA	2.614937974	NA	2.91335443	0.212179199
CYP1B1	3.080969143	NA	NA	3.055857121	NA	NA	2.23218288	NA	2.789669715	0.394336009
KIF26B	2.889158177	NA	NA	NA	NA	1.44356476	6.465346109	NA	3.599356349	2.110743639
LUM	2.709725507	NA	NA	2.084715477	NA	NA	3.128526982	NA	2.640989322	0.428897122
NNMT	2.691677366	NA	NA	2.133057313	NA	NA	2.584339794	NA	2.469691491	0.242036176
PRRX1	2.657360468	NA	NA	2.573484231	NA	NA	2.834504655	NA	2.688449785	0.1088051
TMEM200A	2.600967552	NA	NA	1.231790448	NA	NA	3.716750299	NA	2.516502766	1.016237207
MMP2	2.53060357	NA	NA	3.394987378	NA	NA	3.649577459	NA	3.191722802	0.478896653
PLXDC2	2.500466243	NA	NA	2.570823487	NA	NA	2.487552197	NA	2.519613976	0.036592382
SPON1	2.492913227	NA	NA	2.003992933	NA	NA	3.523857789	NA	2.673587983	0.63349813
GLT8D2	2.468675621	NA	NA	2.742811501	NA	NA	2.284814204	NA	2.498767109	0.188183429
RGS1	2.421959808	NA	NA	2.819094591	NA	NA	1.80784469	NA	2.34963303	0.415996765
DACT1	2.398027376	NA	NA	1.152209839	NA	NA	3.624426518	NA	2.391554578	1.009288611
C15orf48	2.384971431	NA	NA	NA	NA	1.655867554	2.883685214	NA	2.308174733	0.504187367
ASPN	2.38203488	NA	NA	2.40978971	1.045541257	NA	NA	NA	1.945788616	0.636671848
FAM19A5	2.365060141	1.36904153	NA	NA	NA	NA	2.464946214	NA	2.066349295	0.494754415
COL4A1	2.357907421	NA	NA	1.098862406	NA	NA	3.318794131	NA	2.258521319	0.909004002
THY1	2.331108012	NA	NA	2.509064404	NA	NA	3.295755364	NA	2.711975927	0.419138754
C3	2.309481398	NA	NA	2.843732442	NA	NA	1.275583414	NA	2.142932418	0.650936129
ETV1	2.30344878	NA	NA	2.198891332	NA	NA	2.771780521	NA	2.424706878	0.24910259
MOXD1	2.302406952	NA	NA	3.618898022	NA	NA	3.667307792	NA	3.196204255	0.63231906
CCDC80	2.301956983	NA	NA	2.171119229	NA	NA	1.525303659	NA	1.999459957	0.339507266
ARL4C	2.285395509	NA	NA	1.701267688	NA	NA	2.956480736	NA	2.314381311	0.512848309
LAMA4	2.248517623	NA	NA	2.546324325	NA	NA	3.082782006	NA	2.625874651	0.345200865
SPOCK1	2.226139847	NA	NA	1.249374546	NA	NA	2.890787605	NA	2.122100666	0.674130215
THBS1	2.199971278	NA	NA	2.139608519	NA	NA	2.431624933	NA	2.257068243	0.125866183
GNB4	2.190177905	NA	NA	2.101087427	NA	NA	1.887507354	NA	2.059590895	0.127000885
ZNF521	2.189523645	NA	NA	2.141132865	NA	NA	3.218973829	NA	2.516543446	0.497086008
MYL9	2.180413208	NA	NA	1.564396996	NA	NA	3.136723127	NA	2.293844444	0.646891206
PALLD	2.174315773	NA	NA	1.748900321	NA	NA	2.18409207	NA	2.035769388	0.202886323
PTGIS	2.166902513	NA	NA	2.702202547	NA	NA	3.15980908	NA	2.676304713	0.405765849
PMEPA1	2.165404341	1.377643877	NA	NA	NA	NA	2.681754357	NA	2.074934192	0.536230468
NREP	2.151249948	NA	NA	1.769602279	NA	NA	2.916015285	NA	2.278955837	0.476653117
GPX8	2.134612937	NA	NA	1.975992947	NA	NA	1.844971067	NA	1.985192317	0.118424588
SLC2A3	2.121168972	NA	NA	1.775800963	NA	NA	2.395792882	NA	2.097587606	0.253659293
TPM2	2.11890839	NA	NA	1.988902971	NA	NA	3.107350527	NA	2.405053963	0.499426805
DSE	2.116794655	NA	NA	2.352986605	NA	NA	2.513350243	NA	2.327710501	0.162876732
ANXA1	2.113047402	NA	NA	2.461576885	NA	NA	2.398202146	NA	2.324275478	0.151585101
CTSB	2.081293372	NA	NA	1.889889052	NA	NA	2.573886327	NA	2.181689584	0.288123374
S100A4	2.075487838	NA	NA	2.104640817	NA	NA	3.534985668	NA	2.571704774	0.681246423
CALD1	2.068736557	NA	NA	2.307074318	NA	NA	2.477613785	NA	2.284474887	0.167686608
C1S	2.064788643	NA	NA	2.603153429	NA	NA	2.006726272	NA	2.224889448	0.268521308
HLA-DQB1	2.064012963	NA	NA	1.789023557	NA	NA	2.056082716	NA	1.969706412	0.127803085
C1R	2.060808853	NA	NA	2.37294272	NA	NA	2.021433255	NA	2.151728276	0.157246054
PLXNC1	2.058677571	NA	NA	2.408151484	NA	NA	3.641434472	NA	2.702754509	0.678907484
GXYLT2	2.058128185	NA	NA	1.477177448	NA	NA	1.497733508	NA	1.677679714	0.269148556
FCGR2A	2.057783583	NA	NA	2.893883481	NA	NA	3.015000635	NA	2.6555559	0.425571105
DIO2	2.048632802	NA	NA	1.571735807	NA	NA	4.09020807	NA	2.570192226	1.092304539
IFI16	2.041122679	NA	NA	2.679813255	NA	NA	2.961251643	NA	2.560729192	0.384963278
BNC2	2.035125213	NA	NA	2.414984494	NA	NA	2.780313542	NA	2.410141083	0.304241138
PI15	2.032599158	NA	NA	3.047546462	NA	NA	4.476646304	NA	3.185597308	1.002541816
NHS	2.013549448	1.24778674	NA	NA	NA	NA	1.9224495	NA	1.727928563	0.341542508
ANOS1	2.000604244	NA	NA	2.507971362	NA	NA	2.236436619	NA	2.248337408	0.207302629
COL8A2	1.995582795	NA	NA	NA	NA	1.320959404	4.604614096	NA	2.640385432	1.415962538
FRMD6	1.995333157	NA	NA	1.742516034	NA	NA	2.270588385	NA	2.002812525	0.215649496
IRAK3	1.987746789	NA	NA	2.99811546	NA	NA	3.129177947	NA	2.705013399	0.509998618
HMCN1	1.979744019	NA	NA	2.767435178	NA	NA	3.410246708	NA	2.719141968	0.584997813
SERPINE1	1.965069804	NA	NA	1.219610766	NA	NA	1.855148195	NA	1.679942922	0.328582775
EGR2	1.961382994	NA	NA	1.462351702	NA	NA	1.786903606	NA	1.736879434	0.206776644
MS4A4A	1.954150709	NA	NA	2.835359544	NA	NA	2.542699117	NA	2.44406979	0.366449688
GEM	1.953594334	NA	NA	2.04277664	NA	NA	3.237507425	NA	2.4112928	0.585355349
FSCN1	1.942202631	1.563735421	NA	NA	NA	NA	4.393731217	NA	2.63322309	1.254419124
ANTXR2	1.928089879	NA	NA	1.798227004	NA	NA	2.496616152	NA	2.074311012	0.303284592
ENTPD1	1.916195175	NA	NA	2.417581846	NA	NA	3.608506144	NA	2.647427722	0.709742183
CXCL14	1.915556713	NA	NA	1.920109605	NA	NA	4.083824351	NA	2.639830223	1.021059732
TSHZ2	1.899885425	NA	NA	1.888997963	NA	NA	2.262637143	NA	2.01717351	0.173625901
CEACAM7	1.894566205	NA	NA	NA	NA	1.343815787	3.893933249	NA	2.377438414	1.095642565
HTR2B	1.892281801	NA	NA	1.926811829	NA	NA	2.999594016	NA	2.272895882	0.514046505
MSRB3	1.887598265	NA	NA	1.199839926	NA	NA	1.931937185	NA	1.673125125	0.335152348
ZFPM2	1.881200287	NA	NA	2.275522929	NA	NA	1.419882759	NA	1.858868658	0.34967037
KDELC1	1.868150526	NA	NA	2.564206518	NA	NA	3.538362638	NA	2.656906561	0.685004671
MAP1B	1.867084768	NA	NA	1.61543213	NA	NA	1.467328685	NA	1.649948528	0.165014682
F13A1	1.861203012	NA	NA	2.853053888	NA	NA	2.986732054	NA	2.566996318	0.502046217
OMD	1.858575252	NA	NA	2.48915815	NA	NA	2.108098311	NA	2.151943904	0.259294588
TRIB2	1.853053084	NA	NA	1.145530457	NA	NA	2.139237231	NA	1.712606924	0.417657859
LY75	1.84712163	1.346977375	NA	NA	NA	1.200513303	NA	NA	1.464870769	0.276826927
SERPINB2	1.832462945	NA	NA	1.907411562	NA	NA	3.57896037	NA	2.439611626	0.806222052
RUNX1T1	1.827147268	NA	NA	1.69627144	NA	NA	1.519360336	NA	1.680926348	0.126121113
CFI	1.823483107	NA	NA	1.194832058	NA	NA	1.596839308	NA	1.538384824	0.259952855
CTSC	1.821334804	NA	NA	1.542146513	NA	NA	1.673931984	NA	1.679137767	0.114037569
GPR137B	1.80995685	NA	NA	1.824268523	NA	NA	1.84066432	NA	1.824963231	0.012545893
TIMP3	1.807418708	NA	NA	1.622668296	NA	NA	1.271750631	NA	1.567279212	0.222165157
PDGFRB	1.798590038	NA	NA	1.209294566	NA	NA	2.397427551	NA	1.801770718	0.485058474
AHR	1.797620877	NA	NA	2.154373929	NA	NA	2.372946167	NA	2.108313658	0.237122976
CD14	1.790211482	NA	NA	1.408676108	NA	NA	1.779189386	NA	1.659358992	0.177316671
CLEC2B	1.789548836	NA	NA	2.371358192	NA	NA	2.660727855	NA	2.273878294	0.362275189
SCD	1.787533474	NA	NA	1.46657343	NA	NA	1.538155942	NA	1.597420949	0.137569602
CSGALNACT2	1.786956556	NA	NA	1.515572357	NA	NA	1.765845329	NA	1.689458081	0.123257467
NID2	1.780462455	NA	NA	1.510301968	NA	NA	1.535778196	NA	1.60884754	0.121794961
TNC	1.778844585	NA	NA	2.032797427	NA	NA	3.055587411	NA	2.289076474	0.551831661
PRDM1	1.774898594	NA	NA	2.723860865	NA	NA	2.524155803	NA	2.340971754	0.408492876
DCN	1.773062997	NA	NA	1.600247371	NA	NA	1.721523196	NA	1.698277855	0.072441101
SLC39A10	1.772801819	NA	NA	1.054909256	NA	NA	1.079039329	NA	1.302250135	0.332876084
GPC6	1.769949967	NA	NA	2.190082526	NA	NA	2.313099234	NA	2.091043909	0.232535685
ROBO1	1.769431218	NA	NA	1.781993244	NA	NA	1.725133465	NA	1.758852642	0.024388362
SFTA2	1.766640056	2.608937242	NA	NA	NA	2.675871644	NA	NA	2.350482981	0.413742653
KIAA1211	1.764952031	NA	NA	NA	NA	1.117652081	3.891402297	NA	2.258002136	1.184833707
ZNF532	1.764787494	NA	NA	1.665546377	NA	NA	2.897772063	NA	2.109368645	0.55895567
EFEMP1	1.755324027	NA	NA	1.823477715	NA	NA	1.165948137	NA	1.581583293	0.295212543
GJA1	1.751744442	NA	NA	2.198661408	NA	NA	2.230736289	NA	2.060380713	0.218631288
Sep-11	1.748299333	NA	NA	1.022905153	NA	NA	1.466058395	NA	1.41242096	0.298559776
IGFBP7	1.746846916	NA	NA	1.201390331	NA	NA	2.242607246	NA	1.730281498	0.425236386
SNAI2	1.744593612	NA	NA	1.993517395	NA	NA	2.839038533	NA	2.19238318	0.468410875
FAM198B	1.743313804	NA	NA	1.855503337	NA	NA	1.452943991	NA	1.683920377	0.169625452
SERPINB3	1.739785576	2.510424655	NA	NA	NA	6.06266166	NA	NA	3.437623964	1.882655629
MSN	1.739008428	NA	NA	2.195636718	NA	NA	2.690053692	NA	2.208232946	0.388364753
CLMP	1.734259935	NA	NA	1.523335325	NA	NA	2.454552028	NA	1.904049096	0.39867481
PMP22	1.733518754	NA	NA	2.370653931	NA	NA	1.339477173	NA	1.814549953	0.424857559
TAGLN	1.732259356	NA	NA	1.907680821	NA	NA	2.522812149	NA	2.054250775	0.338974427
ZEB1	1.731472724	NA	NA	1.877017847	NA	NA	2.631114531	NA	2.079868367	0.394292696
NALCN	1.72316034	NA	NA	1.082694363	NA	NA	2.069655757	NA	1.625170153	0.408839623
GBP2	1.717447851	NA	NA	2.783509133	NA	NA	2.998111639	NA	2.499689541	0.560023872
CTSS	1.712709812	NA	NA	2.333811848	NA	NA	3.230887949	NA	2.425803203	0.623197679
PNMA1	1.712341618	NA	NA	1.111538368	NA	NA	1.895749812	NA	1.573209933	0.334927969
TNFSF13B	1.700702692	NA	NA	1.167998916	NA	NA	2.81097255	NA	1.893224719	0.684416607
PROS1	1.699263091	NA	NA	2.050350761	NA	NA	1.55518952	NA	1.768267791	0.207954162
TFPI	1.699228075	NA	NA	1.616524939	NA	NA	1.396038131	NA	1.570597048	0.127966308
FKBP7	1.69435085	NA	NA	1.554738735	NA	NA	1.953642808	NA	1.734244131	0.16527698
ITGB1	1.685860038	NA	NA	1.135369343	NA	NA	2.028382796	NA	1.616537392	0.367851853
VSIG4	1.683818121	NA	NA	2.504528842	NA	NA	2.366974991	NA	2.185107318	0.358885692
LAMB1	1.679624995	NA	NA	1.251767461	NA	NA	1.130896643	NA	1.354096366	0.23541326
RAB23	1.677666351	NA	NA	2.189342781	NA	NA	3.016860589	NA	2.29462324	0.551768842
PRICKLE1	1.67451841	NA	NA	1.354557099	NA	NA	2.766844497	NA	1.931973335	0.604621756
CD163	1.670560603	NA	NA	2.281408084	NA	NA	2.245333509	NA	2.065767399	0.279841208
PCOLCE	1.666996227	NA	NA	1.473534787	NA	NA	2.553555566	NA	1.89802886	0.470207953
IGFBP4	1.66458588	NA	NA	1.276498661	NA	NA	2.02341015	NA	1.654831564	0.305003337
AKAP12	1.663786456	NA	NA	1.63225005	NA	NA	1.862452418	NA	1.719496308	0.101901826
ELOVL5	1.654378823	NA	NA	1.896581725	NA	NA	1.608291552	NA	1.7197507	0.126446083
LGALS3BP	1.652614386	NA	NA	1.451056713	NA	NA	2.564372451	NA	1.88934785	0.484355264
CHSY1	1.650844768	NA	NA	1.00018677	NA	NA	1.918736412	NA	1.523255983	0.38569637
FPR3	1.648889813	NA	NA	2.677404479	NA	NA	1.86152361	NA	2.062605967	0.443310418
NID1	1.648240557	NA	NA	1.52543484	NA	NA	1.410032178	NA	1.527902525	0.097263817
IGKC	1.647012237	NA	NA	3.927001989	NA	NA	3.614367023	NA	3.06279375	1.009211945
SH3KBP1	1.646059541	NA	NA	1.881757469	NA	NA	1.768074337	NA	1.765297116	0.096243313
CD58	1.642286191	NA	NA	1.782969573	NA	NA	1.987960347	NA	1.80440537	0.141932556
CFH	1.640835745	NA	NA	2.378283052	NA	NA	1.693086801	NA	1.904068533	0.335998116
APOD	1.639345337	NA	NA	1.097646802	NA	NA	1.503741704	NA	1.413577948	0.230154228
BIK	1.634878405	1.445777224	NA	NA	NA	1.300335821	NA	NA	1.460330483	0.136963579
TCF4	1.627192288	NA	NA	1.890114915	NA	NA	1.603851784	NA	1.707052996	0.129794567
SKAP2	1.620287478	NA	NA	1.572890591	NA	NA	1.573332681	NA	1.588836917	0.022239638
CACNA2D1	1.612247725	NA	NA	2.111102414	NA	NA	1.114581115	NA	1.612643751	0.406828213
TIMP2	1.610194393	NA	NA	1.555008425	NA	NA	2.114274457	NA	1.759825758	0.251643641
CLDN23	1.609474572	2.11445111	NA	NA	NA	1.533939467	NA	NA	1.752621716	0.257703668
ENC1	1.601861132	1.348064728	NA	NA	NA	NA	1.658958774	NA	1.536294878	0.135124578
MS4A6A	1.598081262	NA	NA	2.326522399	NA	NA	1.480498562	NA	1.801700741	0.374196697
COLEC12	1.584285659	NA	NA	1.183801514	NA	NA	2.114577689	NA	1.627554954	0.381217563
TPRG1	1.576815839	NA	NA	1.450430996	NA	1.379830183	NA	NA	1.469025673	0.081486844
ARPC1B	1.570754344	NA	NA	1.388666795	NA	NA	2.029320739	NA	1.662913959	0.269542099
PLEKHG1	1.568280904	NA	NA	1.857433382	NA	NA	2.915653514	NA	2.113789267	0.579161458
CORO1C	1.56795155	NA	NA	1.972285319	NA	NA	2.508575714	NA	2.016270861	0.38526571
TGFBR1	1.567752868	NA	NA	1.627906509	NA	NA	1.052120583	NA	1.415926653	0.258419243
NCEH1	1.567517678	NA	NA	1.19544608	NA	NA	1.959494293	NA	1.574152684	0.311956659
CHST11	1.560520244	NA	NA	1.839522651	NA	NA	2.398387009	NA	1.932809968	0.348360036
LPAR6	1.559481223	NA	NA	1.700560323	NA	NA	1.941307509	NA	1.733783018	0.157640178
SKIL	1.554744839	NA	NA	1.526684445	NA	NA	1.625152848	NA	1.568860711	0.041420204
QKI	1.55281719	NA	NA	1.076989355	NA	NA	1.116066775	NA	1.24862444	0.215687557
DOK5	1.551524968	NA	NA	2.252560284	NA	NA	3.57010178	NA	2.458062344	0.836794044
NDC80	1.546085044	NA	NA	1.736819011	NA	NA	3.762757226	NA	2.34855376	1.003019921
SPRED1	1.539139919	NA	NA	1.24508056	NA	NA	1.532696951	NA	1.438972477	0.137127518
RARRES3	1.528099659	NA	NA	2.534992292	NA	NA	2.986878921	NA	2.349990291	0.609742317
TPM4	1.526527158	NA	NA	1.170546956	NA	NA	2.652333634	NA	1.783135916	0.631563658
NFE2L3	1.520504068	2.069662044	NA	NA	NA	NA	3.70331034	NA	2.431158817	0.927063731
HTRA1	1.519448706	NA	NA	1.046099343	NA	NA	1.506937652	NA	1.357495234	0.220249377
MRC1	1.515985535	NA	NA	2.904088315	NA	NA	2.306799794	NA	2.242291215	0.568523438
CD93	1.514183776	NA	NA	1.354630689	NA	NA	1.506572346	NA	1.45846227	0.073485742
HGF	1.508369756	-1.327261772	NA	1.721304708	NA	NA	NA	NA	0.634137564	1.389640443
ACVR1	1.505442177	NA	NA	1.114701845	NA	NA	1.907331537	NA	1.50915852	0.323600387
PTPN12	1.503382656	NA	NA	1.34966774	NA	NA	1.758899737	NA	1.537316711	0.168782596
RNF213	1.502823822	NA	NA	1.171559159	NA	NA	1.563568978	NA	1.412650653	0.172271733
DOCK4	1.50163617	NA	NA	1.22552688	NA	NA	1.54574456	NA	1.424302537	0.141704408
ACTN1	1.498870717	NA	NA	1.681812969	NA	NA	1.922104655	NA	1.700929447	0.173312476
ANXA3	1.492093167	NA	1.031407419	NA	NA	NA	1.816522313	NA	1.4466743	0.322126791
DDR2	1.487677939	NA	NA	2.133286263	NA	NA	1.638783246	NA	1.753249149	0.275716472
ELK3	1.48648518	NA	NA	1.663324148	NA	NA	1.405330171	NA	1.518379833	0.107713121
CD9	1.482901274	NA	NA	1.384836939	NA	NA	1.852746811	NA	1.573495008	0.20147842
CTTNBP2NL	1.481949892	NA	NA	1.687078148	NA	NA	1.678213544	NA	1.615747195	0.09467817
NPC1	1.479733806	NA	NA	1.59217344	NA	NA	1.848391955	NA	1.640099734	0.154272281
RCN1	1.476256031	NA	NA	1.076166719	NA	NA	3.350973467	NA	1.967798739	0.991597066
LAYN	1.464650326	NA	NA	1.632853158	NA	NA	2.892438941	NA	1.996647475	0.637131494
ARHGAP26	1.463791933	NA	NA	1.770016997	NA	NA	1.789672149	NA	1.674493693	0.149204569
TRIM59	1.462728459	1.266900841	NA	NA	NA	NA	3.214024375	NA	1.981217892	0.8753841
CRISPLD2	1.462728125	NA	NA	2.012582637	NA	NA	1.905248246	NA	1.793519669	0.237974021
PDGFRA	1.462251089	NA	NA	1.942173366	NA	NA	1.345896311	NA	1.583440255	0.258071944
PRSS23	1.460287646	NA	NA	1.576818335	NA	NA	2.263192873	NA	1.766766285	0.354235674
LBH	1.460095237	NA	NA	1.458708616	NA	NA	2.747153503	NA	1.888652452	0.607052179
CLIP4	1.454585871	NA	NA	1.173397803	NA	NA	1.583224387	NA	1.40373602	0.171131017
RAPH1	1.453954734	NA	NA	1.250758128	NA	NA	1.230023212	NA	1.311578691	0.101030317
RBMS1	1.45207058	NA	NA	1.50022697	NA	NA	1.785683225	NA	1.579326925	0.147234397
APBB2	1.450109376	NA	NA	1.231172657	NA	NA	1.199028899	NA	1.293436977	0.111558611
LRRC15	1.448921016	NA	NA	NA	NA	3.302170935	5.215345682	NA	3.322145878	1.537701302
EMB	1.447172723	NA	NA	2.046972627	NA	NA	3.680738798	NA	2.391628049	0.943855523
IFITM1	1.443954417	NA	NA	1.991697539	NA	NA	3.163898675	NA	2.19985021	0.717424892
CD200	1.442952971	NA	NA	1.216931824	NA	NA	2.49850691	NA	1.719463902	0.558541193
ANXA2	1.442212878	NA	NA	1.112022901	NA	NA	2.401276368	NA	1.651837382	0.546809199
SAT1	1.436703608	NA	NA	1.231851417	NA	NA	1.84037585	NA	1.502976958	0.252810356
FCER1A	1.433931826	-1.51879512	NA	NA	NA	-1.313295337	NA	NA	-0.466052877	1.346108947
ASAP1	1.433276632	NA	NA	1.481695029	NA	NA	1.894899906	NA	1.603290522	0.207144249
TRPS1	1.429777873	NA	NA	1.855998661	NA	NA	1.302395871	NA	1.529390802	0.23672919
ABRACL	1.428253913	NA	NA	1.84810684	NA	NA	2.725308838	NA	2.00055653	0.540381687
PSMB9	1.427361673	NA	NA	2.067654603	NA	NA	2.584239153	NA	2.026418476	0.473192483
FLNA	1.426501396	NA	NA	1.72027943	NA	NA	2.909555031	NA	2.018778619	0.641190739
TMSB10	1.425309519	NA	NA	1.403454398	NA	NA	2.550095257	NA	1.792953058	0.535454725
UNC5B	1.421989441	1.448729124	NA	NA	NA	NA	2.423544927	NA	1.764754497	0.465963071
IRS1	1.417846059	1.39790331	NA	NA	NA	NA	1.365439667	NA	1.393729679	0.021597405
TSPAN2	1.416864999	-1.008524022	NA	NA	NA	NA	1.933467219	NA	0.780602732	1.282562635
PCSK5	1.415933533	NA	NA	1.031740701	NA	NA	1.80514547	NA	1.417606568	0.315743391
CDK1	1.4156679	1.996076779	NA	NA	NA	1.251705036	NA	NA	1.554483238	0.319347874
PRR11	1.41505155	1.53333739	NA	NA	NA	NA	3.001386203	NA	1.983258381	0.721542829
MMD	1.414761483	NA	NA	1.696162505	NA	NA	2.398131965	NA	1.836351984	0.413516782
PIEZO2	1.409752409	NA	NA	2.301192791	NA	NA	3.19978365	NA	2.303576283	0.730779138
ELF4	1.404655978	1.20558542	NA	NA	NA	NA	3.966277656	NA	2.192173018	1.257111165
KCNT2	1.403894903	NA	NA	2.193960686	NA	NA	2.569093421	NA	2.05564967	0.485640024
ASPH	1.40344489	1.047135384	NA	NA	NA	NA	1.241735857	NA	1.230772044	0.145669191
MYLK	1.403405044	NA	NA	1.540022829	NA	NA	2.255989348	NA	1.733139074	0.373894291
LRRFIP1	1.402616351	NA	NA	1.357949441	NA	NA	1.070119598	NA	1.27689513	0.147345113
TLR2	1.396513176	NA	NA	1.903868509	NA	NA	1.643556225	NA	1.647979303	0.207150559
TANC2	1.391940975	NA	NA	1.107052624	NA	NA	1.967951821	NA	1.488981807	0.358096401
CST4	1.387102451	1.633970526	NA	NA	NA	3.127849889	NA	NA	2.049640955	0.769041325
CAMSAP2	1.382534995	NA	NA	1.403407587	NA	NA	1.290790289	NA	1.358910957	0.048916496
FAM102B	1.379613207	NA	NA	1.270504656	NA	NA	1.222901134	NA	1.291006332	0.065599327
SLC20A1	1.378796617	NA	NA	1.136128615	NA	NA	1.948141352	NA	1.487688861	0.340327599
SLFN11	1.373131085	NA	NA	1.927223438	NA	NA	1.072695889	NA	1.457683471	0.353945535
EMP1	1.37057465	NA	NA	1.285151912	NA	NA	1.856779503	NA	1.504168688	0.251760536
EMP3	1.369291005	NA	NA	1.657875216	NA	NA	2.880875128	NA	1.969347116	0.655226525
IFIT3	1.362338856	NA	NA	1.612261814	NA	NA	3.119921878	NA	2.031507516	0.776358911
B3GNT5	1.358168859	NA	NA	1.000918226	NA	NA	2.604450014	NA	1.654512366	0.687358788
ATP2B4	1.354247626	NA	NA	1.335136452	NA	NA	1.706521562	NA	1.46530188	0.170746421
KPNA2	1.349126626	NA	NA	1.867223747	NA	NA	3.24808634	NA	2.154812238	0.801474622
LAMC1	1.347653982	NA	NA	1.137879626	NA	NA	1.597416441	NA	1.36098335	0.187841733
GLI3	1.344375091	NA	NA	1.488910488	NA	NA	1.569922639	NA	1.467736073	0.093288767
TUBA1B	1.343742648	NA	NA	1.470080432	NA	NA	1.199364321	NA	1.337729134	0.11060116
ZNF267	1.341528326	NA	NA	1.646067397	NA	NA	1.008821487	NA	1.33213907	0.260239257
TUBA1C	1.335298041	NA	NA	1.540359885	NA	NA	2.789907467	NA	1.888521798	0.642850259
CPNE8	1.332574617	NA	NA	1.158447935	NA	NA	2.079465331	NA	1.523495961	0.399505094
PRELP	1.330472326	NA	NA	1.324367824	NA	NA	1.588819425	NA	1.414553192	0.123250034
FIBIN	1.327157234	NA	NA	1.213762253	NA	NA	2.325623319	NA	1.622180935	0.499558469
STS	1.326303642	NA	NA	1.02519871	NA	NA	1.409800218	NA	1.253767523	0.165178078
ANGPTL2	1.324164413	NA	NA	1.416690512	NA	NA	2.523733781	NA	1.754862902	0.544984459
BAZ1A	1.32415467	NA	NA	1.080218105	NA	NA	1.790997276	NA	1.398456684	0.294892466
PELI1	1.323833052	NA	NA	1.572579037	NA	NA	2.575575408	NA	1.823995832	0.541062249
CH25H	1.323287106	NA	NA	1.318869802	NA	NA	2.826489074	NA	1.822881994	0.709659663
PLSCR1	1.321724888	NA	NA	1.011366036	NA	NA	1.300016125	NA	1.211035683	0.141465646
TUBA1A	1.320331729	NA	NA	1.486104272	NA	NA	1.757322894	NA	1.521252965	0.180123832
NAV1	1.319997723	NA	NA	1.028783811	NA	NA	1.566359212	NA	1.305046915	0.219718719
IER5L	1.319431395	1.034677534	NA	NA	NA	NA	2.783178624	NA	1.712429184	0.766006729
WNT2	1.318607677	NA	NA	NA	NA	2.32463642	3.404239283	NA	2.349161127	0.851632117
ACTB	1.318287983	NA	NA	1.822950639	NA	NA	2.783338038	NA	1.974858887	0.607673159
CDCA7	1.31573716	2.693062735	NA	NA	NA	1.287986945	NA	NA	1.765595613	0.655916135
NABP1	1.315422311	NA	NA	1.569809359	NA	NA	1.15204629	NA	1.34575932	0.171894825
CLIC1	1.312744349	NA	NA	1.44111845	NA	NA	1.98175801	NA	1.57854027	0.289894679
SH3PXD2B	1.311117765	NA	NA	1.263328976	NA	NA	1.793436497	NA	1.455961079	0.239427352
CYBRD1	1.309974372	NA	NA	2.034268589	NA	NA	1.366746419	NA	1.570329793	0.328871982
NUSAP1	1.307467154	1.718841988	NA	1.198881942	NA	NA	NA	NA	1.408397028	0.223949015
PHTF2	1.304582671	NA	NA	1.044011071	NA	NA	1.664815706	NA	1.337803149	0.254528713
HOMER1	1.299010108	NA	NA	1.137113085	NA	NA	2.169694569	NA	1.535272587	0.453446873
BMPR2	1.298446854	NA	NA	1.148690787	NA	NA	1.009956866	NA	1.152364836	0.117804194
CXCL9	1.297662642	NA	NA	2.380376182	NA	NA	3.424462337	NA	2.367500387	0.868310073
MX2	1.291925604	NA	NA	1.940803466	NA	NA	1.488156166	NA	1.573628412	0.271710322
OAS3	1.291466645	1.381447486	NA	NA	NA	1.097292296	NA	NA	1.256735476	0.118576933
PEA15	1.291218175	NA	NA	1.472183097	NA	NA	1.793939375	NA	1.519113549	0.20790062
PSMB8	1.290466045	NA	NA	1.589216238	NA	NA	1.506202938	NA	1.46196174	0.125912356
RND3	1.289519018	NA	NA	2.24992877	NA	NA	2.637641943	NA	2.05902991	0.566680766
PLXNA1	1.289040589	1.393604564	NA	NA	NA	NA	1.473984767	NA	1.385543307	0.075718008
TRIO	1.280075925	NA	NA	1.001755435	NA	NA	1.620152419	NA	1.30066126	0.252878791
IL18	1.279895066	NA	NA	1.588015319	NA	NA	1.994503884	NA	1.620804756	0.292657708
CAP1	1.279840422	NA	NA	1.438350105	NA	NA	2.693845603	NA	1.804012043	0.632526233
CSTB	1.279757186	NA	NA	NA	NA	1.158252997	2.11290456	NA	1.516971581	0.424297776
SLCO3A1	1.277181492	NA	NA	1.476290153	NA	NA	2.070348232	NA	1.607939959	0.336924445
STK38	1.274517955	NA	NA	1.204533034	NA	NA	1.839720713	NA	1.439590567	0.284373665
ASAP2	1.271427368	NA	NA	1.192004163	NA	NA	1.096787424	NA	1.186739652	0.071393575
IFITM3	1.270119786	NA	NA	1.424240442	NA	NA	2.418505646	NA	1.704288625	0.508932058
ANXA2P2	1.264611963	NA	NA	1.008832666	NA	NA	2.044498836	NA	1.439314488	0.440485969
LRCH1	1.264600696	NA	NA	1.179265772	NA	NA	1.07164119	NA	1.171835886	0.078950386
SLFN5	1.264029714	NA	NA	1.594664696	NA	NA	1.787195536	NA	1.548629982	0.216047858
EPS8	1.262891912	NA	NA	1.49721257	NA	NA	1.957330322	NA	1.572478268	0.288455508
MMP9	1.258419019	NA	1.107404011	NA	NA	NA	4.812554876	NA	2.392792635	1.71214064
LGMN	1.256541849	NA	NA	1.219526863	NA	NA	1.434429131	NA	1.303499281	0.093806526
GPX1	1.253901384	NA	NA	1.596924616	NA	NA	2.918159005	NA	1.922995002	0.717486251
NMI	1.253203416	NA	NA	1.659101842	NA	NA	1.565645921	NA	1.492650393	0.173560063
SEC23A	1.250686404	NA	NA	1.377473244	NA	NA	1.434555592	NA	1.354238413	0.076841233
PIEZO1	1.248438126	1.218251609	NA	NA	NA	NA	1.936328026	NA	1.467672587	0.331618503
ENPP2	1.244093033	NA	NA	1.596069248	NA	NA	1.165901184	NA	1.335354488	0.187096465
MYO1E	1.240307605	NA	NA	1.728476297	NA	NA	2.426736461	NA	1.798506788	0.486882299
GFPT2	1.23866903	NA	NA	2.158542829	NA	NA	4.349938028	NA	2.582383296	1.305048977
ATP1B3	1.236489269	NA	NA	1.464353226	NA	NA	3.568180866	NA	2.089674454	1.04959243
CD47	1.235701795	NA	NA	1.179171194	NA	NA	1.139746519	NA	1.184873169	0.039380521
IL1R1	1.231708969	NA	NA	1.415155875	NA	NA	1.131514822	NA	1.259459889	0.117446859
ADAM22	1.228518535	NA	NA	1.687232228	NA	NA	3.390544868	NA	2.102098544	0.930116484
CHML	1.227311614	NA	NA	NA	NA	1.28890292	2.179818732	NA	1.565344422	0.435225903
ZNF703	1.222797274	1.059101288	NA	NA	NA	NA	1.367223483	NA	1.216374015	0.125872331
MFGE8	1.221356422	NA	NA	1.543430999	NA	NA	2.288843603	NA	1.684543675	0.447077034
ABCA1	1.220362895	NA	NA	1.535670658	NA	NA	1.262772767	NA	1.339602107	0.139718305
HLA-F	1.215380522	NA	NA	1.70598281	NA	NA	2.206373449	NA	1.709245594	0.404577747
ITGAV	1.212988652	NA	NA	1.332851749	NA	NA	1.368247006	NA	1.304695802	0.066437224
HLA-DQA1	1.208727516	NA	NA	2.46588089	NA	NA	1.725703713	NA	1.80010404	0.515920025
TWSG1	1.203245613	NA	NA	1.389557671	NA	NA	1.274953649	NA	1.289252311	0.076730631
PLA2R1	1.202229271	NA	1.087343485	1.732007531	NA	NA	NA	NA	1.340526762	0.280763934
DOCK5	1.201426746	NA	NA	1.052615412	NA	NA	1.59116578	NA	1.281735979	0.227077526
PRRG1	1.198874182	NA	NA	1.129899177	NA	1.113024309	NA	NA	1.147265889	0.037137153
RAB8B	1.196855561	NA	NA	1.733810866	NA	NA	1.276494984	NA	1.402387137	0.236596528
TAP2	1.190402515	1.051506805	NA	NA	NA	NA	2.171425155	NA	1.471111492	0.498432493
MEGF6	1.186507166	1.187497219	NA	NA	NA	NA	2.466786228	NA	1.613596871	0.603296115
MYADM	1.185958651	NA	NA	1.406506101	NA	NA	1.374365617	NA	1.32227679	0.09728045
ELF3	1.184965376	1.359788079	NA	NA	NA	NA	1.299779462	NA	1.281510972	0.072530672
CKAP2	1.182681306	NA	NA	1.589692986	NA	NA	3.599533472	NA	2.123969255	1.056529522
ENDOD1	1.179346422	NA	NA	1.114702812	NA	NA	1.788149771	NA	1.360733002	0.303379323
RTP4	1.179156875	1.218085546	NA	1.325266082	NA	NA	NA	NA	1.240836168	0.061780084
PTGS1	1.17466466	NA	NA	1.008937847	NA	NA	3.023587512	NA	1.735730006	0.913162658
CFL1	1.173360009	NA	NA	1.071633069	NA	NA	2.13777242	NA	1.460921833	0.480404087
Sep-06	1.172787907	NA	NA	1.662060984	NA	NA	1.775637786	NA	1.536828892	0.261558536
PDE10A	1.170374319	NA	NA	1.109771373	NA	NA	1.744333372	NA	1.341493021	0.28592358
PRR5L	1.169109455	NA	NA	NA	NA	1.01445974	3.994791951	NA	2.059453715	1.369946398
HRH1	1.161111877	1.211768845	NA	NA	NA	NA	2.643068772	NA	1.671983165	0.686972573
UGCG	1.158075258	NA	NA	1.154626644	NA	NA	1.401194953	NA	1.237965618	0.115429156
DDX60L	1.15701243	NA	NA	1.676427482	NA	NA	2.284390019	NA	1.70594331	0.460722943
SCRG1	1.15654796	-1.374693132	NA	NA	NA	-1.576186203	NA	NA	-0.598110458	1.243454727
CMTM6	1.156436478	NA	NA	1.076123167	NA	NA	1.269401325	NA	1.167320323	0.079279906
CXCL16	1.155392476	NA	NA	2.165521626	NA	NA	1.690598095	NA	1.670504066	0.412628204
RECQL	1.141978904	NA	NA	1.071555171	NA	NA	1.183351254	NA	1.13229511	0.046151367
PTPRE	1.139622813	NA	NA	1.472479308	NA	NA	2.645329275	NA	1.752477132	0.645800317
TAP1	1.135551186	1.369807019	NA	NA	NA	NA	2.936249781	NA	1.813869329	0.799384079
ERG	1.133883682	NA	NA	1.649298304	NA	NA	2.09098233	NA	1.624721439	0.391120162
PCDH18	1.128100452	NA	NA	1.840358368	NA	NA	1.770348211	NA	1.579602344	0.320536866
STX6	1.126712786	NA	NA	1.130410918	NA	NA	1.49686638	NA	1.251330028	0.173626984
SHROOM3	1.125218095	1.408732958	NA	NA	NA	NA	1.280205637	NA	1.271385563	0.115912365
PLEC	1.122535017	1.212496083	NA	NA	NA	NA	2.959841048	NA	1.764957383	0.845708176
NRK	1.119432761	-1.68892903	NA	2.203964571	NA	NA	NA	NA	0.544822767	1.64038362
ZNF365	1.11774442	NA	NA	NA	NA	1.262174999	4.139144888	NA	2.173021436	1.391509042
SLC12A2	1.117606665	NA	NA	1.415520387	NA	NA	1.071598383	NA	1.201575145	0.152443685
PLS3	1.11094669	NA	NA	1.036327303	NA	NA	1.757620107	NA	1.301631367	0.323868607
JCHAIN	1.110098365	NA	NA	2.648860521	NA	NA	1.842137102	NA	1.867031996	0.628443612
KDM2A	1.108649435	1.129889763	NA	NA	NA	NA	1.168223565	NA	1.135587588	0.024652493
ETS2	1.105598197	NA	NA	1.544945565	NA	NA	1.811025135	NA	1.487189632	0.290870649
SMURF1	1.097455272	1.139050454	NA	NA	NA	NA	1.382883978	NA	1.206463235	0.125898766
RHPN2	1.09545262	1.740031998	NA	NA	NA	1.508213052	NA	NA	1.447899223	0.266582023
TRAM2	1.094267601	NA	NA	1.431272842	NA	NA	1.371695556	NA	1.299078666	0.146851496
SCNN1A	1.088872532	2.037758146	1.025144433	NA	NA	NA	NA	NA	1.383925037	0.463061276
SYNPO2	1.082807562	NA	NA	1.631784353	NA	NA	1.41542536	NA	1.376672425	0.225787838
TUBA4A	1.081616219	1.619971743	NA	NA	NA	NA	2.023040419	NA	1.574876127	0.385655366
CLIC4	1.081380702	NA	NA	1.049050104	NA	NA	1.184302829	NA	1.104911212	0.057669105
CTSA	1.077798545	NA	NA	1.191243356	NA	NA	1.089790281	NA	1.119610727	0.050887952
HIF1A	1.076140614	NA	NA	1.229219883	NA	NA	1.852929926	NA	1.386096808	0.335964468
IFNAR2	1.072486154	NA	NA	1.475716378	NA	NA	2.05329888	NA	1.533833804	0.402518428
NEDD9	1.070313677	NA	NA	1.039062345	NA	NA	1.574273109	NA	1.227883044	0.24526682
NAMPT	1.067374029	NA	NA	1.085594186	NA	NA	1.314197326	NA	1.155721847	0.112305689
ABR	1.067316155	NA	NA	1.277407387	NA	NA	1.799750302	NA	1.381491281	0.307939429
JAM3	1.0629778	NA	NA	1.552482732	NA	NA	1.710207289	NA	1.441889274	0.275559658
ITGA5	1.053557891	NA	NA	1.320082837	NA	NA	2.825605294	NA	1.733082007	0.780155641
ACSL4	1.052377694	NA	NA	1.519579746	NA	NA	1.849796645	NA	1.473918028	0.327142161
SPAG1	1.05206647	1.366059957	NA	NA	NA	NA	2.22878783	NA	1.548971419	0.497500916
VCL	1.05095382	NA	NA	1.071965533	NA	NA	1.059868641	NA	1.060929331	0.008610723
IER5	1.05059323	1.006665761	NA	NA	NA	NA	2.312934747	NA	1.456731246	0.605692844
SMC4	1.049575986	1.110518165	NA	NA	NA	NA	1.770257588	NA	1.310117246	0.326318186
ERAP2	1.046835536	NA	NA	2.361902238	NA	NA	3.143513135	NA	2.184083636	0.865150788
PDZD2	1.043975988	1.162431772	NA	NA	NA	NA	1.708537415	NA	1.304981725	0.289425683
TMEM176B	1.041519293	NA	NA	1.095827628	NA	NA	1.36344526	NA	1.166930727	0.140714415
GALNS	1.039530101	1.095449237	NA	NA	NA	NA	1.794525071	NA	1.309834803	0.343487243
FDCSP	1.037838314	-1.293260152	NA	1.045980279	NA	NA	NA	NA	0.26351948	1.100814453
GLDN	1.036880211	-1.530796914	NA	NA	NA	NA	2.683749281	NA	0.729944193	1.734215903
ASPHD2	1.033904035	1.866797333	NA	NA	NA	1.304906548	NA	NA	1.401869305	0.346870911
ADAM17	1.031796843	NA	NA	1.214462118	NA	NA	1.554880128	NA	1.267046363	0.216760787
LRRC8C	1.031343999	NA	NA	1.367141739	NA	NA	2.212881998	NA	1.537122579	0.4971104
SLC7A7	1.031308105	NA	NA	1.668263698	NA	NA	3.865489992	NA	2.188353932	1.21408872
RALA	1.029413646	1.221859445	NA	NA	NA	NA	1.542741546	NA	1.264671546	0.21174047
EFNA1	1.025292671	1.086014045	NA	NA	NA	NA	1.51405645	NA	1.208454389	0.217510515
PARP9	1.025157372	NA	NA	1.31647909	NA	NA	1.059960884	NA	1.133865782	0.12990647
CPVL	1.017544997	NA	NA	1.122476485	NA	NA	2.612028634	NA	1.584016705	0.728175367
ZFHX4	1.016429664	NA	NA	1.8877145	NA	NA	2.213170998	NA	1.705771721	0.505222615
TAGLN2	1.015353911	NA	NA	1.163557259	NA	NA	2.448719523	NA	1.542543564	0.643613346
CDH6	1.014067477	NA	NA	1.843743372	NA	NA	1.920036464	NA	1.592615771	0.410279381
MCM6	1.014005468	NA	NA	1.128382586	NA	NA	1.416879353	NA	1.186422469	0.16951561
PRDX1	1.013190423	NA	NA	1.037449592	NA	NA	2.271020269	NA	1.440553428	0.587312244
ARID5B	1.010048111	NA	NA	1.398985434	NA	NA	1.104295805	NA	1.171109783	0.165662591
SLC8A1	1.009622776	-1.036673615	NA	1.622293427	NA	NA	NA	NA	0.531747529	1.136896359
SYT11	1.006887905	NA	NA	1.223792489	NA	NA	1.802269659	NA	1.344316684	0.335710783
MPZL1	1.003623115	NA	NA	1.078093423	NA	NA	1.566475143	NA	1.216063894	0.249636388
PFN1	1.003074377	NA	NA	1.020758272	NA	NA	1.730729546	NA	1.251520732	0.3389287
RASGRF2	1.00298808	NA	NA	1.510398203	NA	NA	1.906853947	NA	1.47341341	0.369927274
MMP16	1.002577932	NA	NA	1.137332778	NA	NA	2.410057463	NA	1.516656058	0.634121056
MACROD2	1.002235879	2.38103572	NA	NA	NA	2.855082123	NA	NA	2.079451241	0.785906992
CASP8	1.001826225	NA	NA	1.017392175	NA	NA	1.227935222	NA	1.082384541	0.103115874
CCNA2	1.001699341	1.766649474	NA	NA	NA	NA	3.931130678	NA	2.233159831	1.240595536
LPP	1.001425558	NA	NA	1.169230423	NA	NA	1.129110378	NA	1.09992212	0.071547579
GNMT	-2.745516924	NA	NA	-3.214961676	NA	NA	-7.660501519	NA	-4.540326706	2.214604967
DNASE1	-2.697009108	NA	NA	-1.811344616	NA	NA	-1.952951948	NA	-2.153768557	0.388454958
SEL1L	-2.378251326	NA	NA	-2.17182516	NA	NA	-3.849248092	NA	-2.799774859	0.74685942
FGL1	-1.894366471	NA	NA	-3.971834473	NA	NA	-9.201670023	NA	-5.022623656	3.074333503
SLC1A2	-1.784204089	NA	NA	-2.40093118	NA	NA	-6.43793791	NA	-3.541024393	2.063842536
MTUS2	-1.615563864	-1.683462113	NA	NA	NA	NA	-3.490678336	NA	-2.263234771	0.868376194
IMPA2	-1.509895824	NA	NA	-2.074281653	NA	NA	-4.266339093	NA	-2.616838857	1.188912981
HMGCS2	-1.486107513	NA	NA	-1.781618999	NA	NA	-4.800203896	NA	-2.689310136	1.497494821
CTH	-1.460365348	NA	NA	-1.671485921	NA	NA	-1.903082256	NA	-1.678311175	0.180802845
REEP1	-1.450005975	NA	NA	NA	NA	-1.257211763	-3.425761786	NA	-2.044326508	0.979988086
KCNJ5	-1.426649992	-1.4165174	NA	NA	NA	NA	-5.138599309	NA	-2.6605889	1.752222847
IGFBP2	-1.413688071	NA	NA	-1.47147346	NA	NA	-3.730346574	NA	-2.205169368	1.078721131
GLS2	-1.406748309	NA	NA	-1.565780893	NA	NA	-4.747616542	NA	-2.573381915	1.538786319
KLB	-1.361485998	-1.360977003	NA	NA	NA	NA	-6.056712564	NA	-2.926391855	2.21347101
GIPC2	-1.360492345	NA	NA	-2.076831649	NA	NA	-2.682502524	NA	-2.039942173	0.540338384
DPEP1	-1.358454638	NA	NA	-1.327800064	NA	NA	-3.848565846	NA	-2.178273516	1.181141334
MAT1A	-1.329813124	NA	NA	-1.141370161	NA	NA	-7.38011827	NA	-3.283767185	2.897579087
DMD	-1.317620733	-1.908867469	NA	NA	NA	NA	-1.865039727	NA	-1.697175976	0.268981852
SLC38A5	-1.314319651	NA	NA	-1.832318214	NA	NA	-2.507092279	NA	-1.884576715	0.488347451
KCNK3	-1.284311331	-1.538473435	NA	NA	NA	NA	-6.047100569	NA	-2.956628445	2.187755784
STC2	-1.250741158	NA	NA	-1.091262004	NA	NA	-2.427671934	NA	-1.589891699	0.595967109
LINC00339	-1.245360363	NA	NA	-2.688241451	NA	NA	-4.227620021	NA	-2.720407278	1.21771484
SLC25A15	-1.201596485	NA	NA	-2.090197958	NA	NA	-2.515023802	NA	-1.935606082	0.547233537
P4HB	-1.155611384	NA	NA	-1.710179988	NA	NA	-2.625248566	NA	-1.830346646	0.605963905
SLC39A14	-1.128031367	NA	NA	-1.352362437	NA	NA	-2.950354646	NA	-1.810249483	0.811361384
ECI2	-1.125111895	NA	NA	-2.177665412	NA	NA	-2.266098637	NA	-1.856291981	0.518281357
ECHDC3	-1.121477318	NA	NA	NA	NA	-1.449695352	-5.232003801	NA	-2.601058824	1.865178343
A1CF	-1.117413909	NA	NA	-2.17884065	NA	NA	-5.934479966	NA	-3.076911508	2.066547814
ENPP1	-1.105859148	NA	NA	-1.652651731	NA	NA	-1.829186839	NA	-1.529232573	0.3079231
PEBP4	-1.094855085	NA	NA	-1.858572825	NA	-2.034604807	NA	NA	-1.662677572	0.407891814
SLC41A1	-1.086360716	NA	NA	-1.722840948	NA	NA	-2.716668253	NA	-1.841956639	0.670878567
ARSE	-1.083028545	NA	NA	-2.859449512	NA	NA	-2.963522522	NA	-2.302000193	0.862989651
CRAT	-1.083018068	NA	NA	-1.174346386	NA	NA	-3.124275324	NA	-1.793879926	0.941470181
SLC25A34	-1.067893848	NA	NA	NA	NA	-1.651728149	-3.994810454	NA	-2.23814415	1.264811712
PTGER4	-1.067639363	NA	NA	-1.061524686	NA	NA	-1.949309163	NA	-1.359491071	0.417071843
ASNS	-1.062348699	NA	NA	-1.590695355	NA	NA	-1.372871622	NA	-1.341971892	0.216800434
UGT2A3	-1.053754724	NA	NA	-2.416831169	NA	NA	-5.166388692	NA	-2.878991528	1.710484081
SGK2	-1.053333919	NA	NA	-1.107602621	NA	NA	-2.232006277	NA	-1.464314272	0.543292146
VEPH1	-1.023392074	NA	NA	-2.461006211	NA	NA	-4.828634332	NA	-2.771010872	1.568873126
BSPRY	-1.00618058	NA	NA	-1.197324234	NA	NA	-2.863338015	NA	-1.68894761	0.834077771
IGF2BP3	NA	3.087952973	NA	NA	NA	2.398633089	3.607808119	NA	3.031464727	0.495257007
E2F7	NA	3.037963314	NA	NA	NA	1.727736812	3.107683665	NA	2.624461264	0.634718462
BUB1	NA	2.535274884	NA	1.361749765	NA	1.424816921	NA	NA	1.77394719	0.538955323
EPS8L1	NA	2.457626524	NA	NA	NA	2.686973278	2.979893904	NA	2.708164569	0.213740664
MUC16	NA	2.366039017	NA	NA	NA	3.555355461	7.91496536	NA	4.612119946	2.385401332
BLACAT1	NA	2.35892397	NA	NA	NA	2.533686377	2.888010368	NA	2.593540238	0.220105986
LGR5	NA	2.234019181	NA	1.949654727	NA	NA	3.040008625	NA	2.407894178	0.461802477
CLIC3	NA	2.129126627	NA	NA	NA	1.9627334	3.394601097	NA	2.495487041	0.639388375
CELSR1	NA	2.109698278	NA	NA	NA	1.573806348	3.736907654	NA	2.47347076	0.919782449
COL7A1	NA	2.019021021	NA	NA	NA	1.610272378	5.341560891	NA	2.990284763	1.670956499
LINC01133	NA	1.990231454	NA	NA	NA	1.811411308	3.727240955	NA	2.509627906	0.864071878
KIF2C	NA	1.958736182	NA	NA	NA	1.069987766	3.426028442	NA	2.15158413	0.971467846
NCAPG	NA	1.93732813	NA	1.291778227	NA	NA	2.768107575	NA	1.999071311	0.604288149
ADAM8	NA	1.865605769	NA	NA	NA	2.050119411	2.905251276	NA	2.273658819	0.452911393
PPP1R13L	NA	1.828409171	NA	NA	NA	1.503592563	3.911993394	NA	2.414665043	1.06704283
KIF18A	NA	1.763697608	NA	1.258876668	NA	1.231587718	NA	NA	1.418053998	0.244660718
IGFL2	NA	1.623194296	NA	NA	NA	2.785504983	3.64834106	NA	2.685680113	0.829770493
UCA1	NA	1.6146752	NA	1.835206051	NA	3.5200115	NA	NA	2.323297584	0.850980459
ARHGAP27	NA	1.588404433	NA	NA	NA	1.011028018	3.437549735	NA	2.012327395	1.034983066
MUC17	NA	1.572408339	NA	2.023180628	NA	3.247939344	NA	NA	2.281176104	0.707941752
ABCC3	NA	1.490610696	NA	NA	NA	1.049764664	1.224370469	NA	1.254915276	0.181266001
FUT3	NA	1.470252906	NA	NA	NA	1.660280062	3.668978103	NA	2.26650369	0.994728921
ALDOA	NA	1.453392652	NA	NA	NA	1.062626259	1.480235694	NA	1.332084868	0.190850891
SERINC2	NA	1.444267286	NA	NA	NA	1.11977924	3.660320032	NA	2.074788853	1.128939019
BMP4	NA	1.378766568	NA	NA	NA	1.612720052	2.919021061	NA	1.970169227	0.677703677
KIF15	NA	1.36374055	NA	1.295324228	NA	NA	2.828337514	NA	1.829134097	0.707095373
MISP	NA	1.361740355	NA	NA	NA	2.567033348	3.888494809	NA	2.605756171	1.031906524
RHOF	NA	1.352145192	NA	NA	NA	1.072455198	2.96709246	NA	1.79723095	0.835060312
TRIM16	NA	1.292926253	1.160361104	NA	NA	1.417504687	NA	NA	1.290264015	0.104995305
CKAP2L	NA	1.292163785	NA	NA	NA	1.166507614	3.087937568	NA	1.848869656	0.877653818
STIL	NA	1.263307739	NA	NA	NA	1.010118229	2.476442531	NA	1.5832895	0.639957282
ESM1	NA	1.233095939	NA	NA	NA	1.698408999	3.449590371	NA	2.12703177	0.954288566
PATL1	NA	1.203270886	NA	1.005481931	NA	NA	1.51028553	NA	1.239679449	0.207687034
PTPRR	NA	1.176804948	NA	1.769127796	NA	3.137512843	NA	NA	2.027815196	0.821090024
CDCA5	NA	1.169860478	NA	NA	NA	1.17762788	3.244449316	NA	1.863979225	0.976144913
TOR4A	NA	1.137013052	NA	NA	NA	1.11770448	1.955828242	NA	1.403515258	0.3906238
GBP4	NA	1.093787635	NA	2.020823616	NA	NA	2.464713001	NA	1.859774751	0.571146007
C3orf52	NA	1.085492835	NA	-1.384089478	NA	NA	-1.312017937	NA	-0.536871527	1.147562102
REEP3	NA	1.075438394	NA	1.351124337	NA	NA	1.537303629	NA	1.321288787	0.189732257
NAGS	NA	1.03080993	NA	NA	NA	1.088891704	-3.024223196	NA	-0.301507187	1.925396967
PTPRH	NA	1.029584068	NA	NA	NA	1.577776435	2.162934389	NA	1.590098297	0.46277036
VASP	NA	1.004861649	NA	NA	NA	1.354040712	2.122321524	NA	1.493741295	0.466773559
SCG3	NA	-2.618439186	NA	-1.837638628	NA	NA	-1.683320099	NA	-2.046465971	0.409323483
SLC30A8	NA	-2.594481835	-1.538083468	NA	-1.042349982	NA	NA	NA	-1.724971762	0.647288574
OGN	NA	-2.320175431	-1.169223315	NA	NA	-1.498467339	NA	NA	-1.662622028	0.483999149
PLCXD3	NA	-2.20949342	NA	NA	NA	-1.187843268	-2.355719629	NA	-1.917685439	0.519517547
TSPAN7	NA	-1.985358165	-1.340952401	NA	NA	-1.430512729	NA	NA	-1.585607765	0.28502111
DPP6	NA	-1.971038736	NA	NA	NA	-1.704516679	-2.907208834	NA	-2.19425475	0.515742925
HLF	NA	-1.80400253	NA	NA	NA	-1.158298006	-2.524129191	NA	-1.828809909	0.557874096
ACVR1C	NA	-1.792420717	NA	NA	NA	-2.240160373	-3.361453621	NA	-2.464678237	0.659935485
PLA2G2A	NA	-1.718757135	NA	2.263645656	NA	-2.89632281	NA	NA	-0.78381143	2.207851331
LONRF2	NA	-1.695738571	-1.066540085	NA	NA	NA	-2.671565844	NA	-1.8112815	0.660322925
TFPI2	NA	-1.695491901	-1.396564453	NA	-1.102762025	NA	NA	NA	-1.398272793	0.241983974
PDE3B	NA	-1.691588578	NA	NA	NA	-1.049169903	-1.158307609	NA	-1.299688697	0.280674067
PAH	NA	-1.64050091	-1.05259876	-2.119520364	NA	NA	NA	NA	-1.604206678	0.436324329
ESRRG	NA	-1.596270716	NA	-2.114186726	NA	NA	-4.390100314	NA	-2.700185919	1.213512051
IL33	NA	-1.556440254	NA	1.238160617	NA	-1.448723385	NA	NA	-0.589001007	1.292746542
EMCN	NA	-1.53794483	NA	1.069369011	NA	-1.022364172	NA	NA	-0.496979997	1.127399002
PARM1	NA	-1.535171062	NA	-1.031095258	NA	NA	-1.862583382	NA	-1.476283234	0.341998009
DIRAS3	NA	-1.496536121	NA	NA	NA	-1.264495357	-4.917131522	NA	-2.559387667	1.669865822
ASPA	NA	-1.496498916	NA	NA	NA	-1.422150592	-2.315528522	NA	-1.74472601	0.404757993
ANO5	NA	-1.49370117	NA	-1.704601652	NA	NA	-3.907128816	NA	-2.368477213	1.091392481
TTLL7	NA	-1.491287538	NA	-1.295843721	NA	NA	-2.42758697	NA	-1.73823941	0.49392956
MMRN1	NA	-1.448338087	NA	1.017025667	NA	-1.695442087	NA	NA	-0.708918169	1.224588826
GPAM	NA	-1.44230814	NA	NA	NA	-1.542676533	-1.19519153	NA	-1.393392068	0.14601608
SORBS2	NA	-1.437449159	NA	-1.515801856	NA	NA	-1.867884714	NA	-1.607045243	0.187194566
TMOD1	NA	-1.320217325	-1.053564642	NA	NA	NA	-1.888193549	NA	-1.420658505	0.348059072
PPARGC1A	NA	-1.298523325	NA	-1.066334357	NA	NA	-2.230756135	NA	-1.531871272	0.503195103
STXBP6	NA	-1.279518359	NA	-1.14031774	NA	NA	-3.259182687	NA	-1.893006262	0.967702682
FOXP2	NA	-1.260455932	NA	-1.54135617	NA	NA	-2.68028794	NA	-1.827366681	0.613912177
ERBB4	NA	-1.240304923	NA	-1.573744728	NA	NA	-4.956141802	NA	-2.590063818	1.678598482
TF	NA	-1.234806752	NA	-1.933353233	NA	-1.758827044	NA	NA	-1.64232901	0.296839621
KLHL13	NA	-1.224164801	NA	NA	NA	-1.101863035	-3.643440609	NA	-1.989822815	1.170349887
MRO	NA	-1.204526216	NA	NA	NA	-1.348865129	-4.507841059	NA	-2.353744135	1.524315934
GPC3	NA	-1.179690614	NA	NA	NA	-1.235848985	-1.294019892	NA	-1.23651983	0.046677143
GGTA1P	NA	-1.13688752	NA	1.501142109	NA	-1.08505592	NA	NA	-0.24026711	1.231544066
CCDC141	NA	-1.135300295	NA	-2.178797218	NA	NA	-3.867223265	NA	-2.393773593	1.125614472
CGNL1	NA	-1.129832197	NA	-1.034439284	NA	NA	-2.035340192	NA	-1.399870558	0.451029337
ABCA5	NA	-1.058299349	NA	-1.193100516	NA	NA	-1.929493949	NA	-1.393631271	0.382887665
ZNF385D	NA	-1.05241181	NA	1.413211637	NA	-1.180872041	NA	NA	-0.273357405	1.19373695
ADCY1	NA	-1.020369866	NA	NA	NA	-1.145715961	-3.488104815	NA	-1.884730214	1.134911302
PPARG	NA	NA	1.123045263	2.196287527	NA	NA	2.15227991	NA	1.8238709	0.495884125
FER1L4	NA	NA	1.105767792	NA	NA	2.61864807	4.042059917	NA	2.58882526	1.198921713
MACC1	NA	NA	1.017435856	NA	NA	1.139680981	1.170829844	NA	1.10931556	0.066201576
PRSS2	NA	NA	-1.74111939	NA	-1.435143265	NA	-11.85061796	NA	-5.008960205	4.839395002
REG3G	NA	NA	-1.216480743	NA	-1.141779058	NA	-6.766253328	NA	-3.041504376	2.633971798
SLC3A1	NA	NA	-1.067729139	-2.461134341	NA	NA	-6.410675161	NA	-3.313179547	2.262926398
KIF1A	NA	NA	-1.018649463	NA	NA	-1.769717327	-3.805699122	NA	-2.198021971	1.177425186
SCTR	NA	NA	-1.010814945	-1.385400184	NA	NA	-4.479565941	NA	-2.291927023	1.554434849
ACTG2	NA	NA	NA	2.919063953	NA	1.68796336	2.926671648	NA	2.511232987	0.582147821
SULT1B1	NA	NA	NA	2.515489189	NA	1.934644908	5.17786816	NA	3.209334086	1.412017427
MYH11	NA	NA	NA	2.086025413	NA	1.538037092	2.781230042	NA	2.135097516	0.508716182
CDH2	NA	NA	NA	2.07797732	NA	1.651485637	3.239101371	NA	2.322854776	0.670872395
FAM111B	NA	NA	NA	1.555378033	NA	1.025698074	2.89861138	NA	1.826562496	0.788292172
RTKN2	NA	NA	NA	1.49443917	NA	1.726650898	4.116514573	NA	2.445868214	1.185123064
CORIN	NA	NA	NA	1.25950693	NA	2.136704038	2.702801765	NA	2.033004244	0.593767761
P4HA1	NA	NA	NA	1.042831363	NA	1.235017048	1.145007685	NA	1.140952032	0.07851187
BEX5	NA	NA	NA	-2.325152003	NA	-1.302936723	-3.267376476	NA	-2.298488401	0.802200763
ANKEF1	NA	NA	NA	-2.263461159	NA	-1.17429873	-3.423549893	NA	-2.287103261	0.918405107
IFT20	NA	NA	NA	-1.969321152	NA	-1.039066701	-3.064845219	NA	-2.024411024	0.827937526
PHYHIPL	NA	NA	NA	-1.952117228	NA	-1.112053167	-3.520159128	NA	-2.194776508	0.997966674
KCTD16	NA	NA	NA	-1.592783462	NA	-1.384850316	-4.705202318	NA	-2.560945365	1.51859309
PABPC4	NA	NA	NA	-1.555043928	NA	-1.011063306	-2.300344029	NA	-1.622150421	0.528481256
MKNK1	NA	NA	NA	-1.554213912	NA	-1.070676557	-2.448690717	NA	-1.691193729	0.570849285
SSR4	NA	NA	NA	-1.406330842	NA	-1.169914877	-2.65564581	NA	-1.743963843	0.651841562
HCN1	NA	NA	NA	-1.388460914	NA	-1.747482439	-4.951613201	NA	-2.695852185	1.601783888
UNC79	NA	NA	NA	-1.352039924	NA	-1.528346291	-2.564845672	NA	-1.815077296	0.535029873
FUT9	NA	NA	NA	-1.262737717	NA	-1.98604913	-5.14305114	NA	-2.797279329	1.684790569
GSTA4	NA	NA	NA	-1.116246657	NA	-1.069723727	-1.888538826	NA	-1.358169737	0.37550821
MT1E	NA	NA	NA	-1.067758563	NA	-1.117401696	-2.801264954	NA	-1.662141738	0.805736676
GKAP1	NA	NA	NA	-1.061014796	NA	-1.02820495	-4.109762822	NA	-2.066327523	1.44498904
VIPR2	NA	NA	NA	-1.01859794	NA	-1.620328378	-4.866684748	NA	-2.501870355	1.690124298
A2ML1	NA	NA	NA	NA	NA	3.634824034	2.937096755	8.199975056	3.285960395	0.34886364
KRT13	NA	2.804323107	NA	NA	NA	3.31414013	NA	5.86330485	3.059231619	0.254908512
REG4	1.631209112	NA	NA	-1.170785141	NA	NA	NA	5.844842453	0.230211986	1.400997127
DPCR1	NA	NA	NA	NA	NA	2.968509856	3.969700477	5.354303462	3.469105167	0.500595311
TINAG	NA	1.854051335	NA	NA	NA	2.819917161	NA	4.995411009	2.336984248	0.482932913
FAM83A	NA	2.659989179	NA	NA	NA	3.641106396	NA	4.510589796	3.150547788	0.490558609
MIA	NA	2.011646999	NA	NA	NA	2.385861017	NA	4.41597839	2.198754008	0.187107009
PPP1R14D	NA	1.141893421	NA	NA	NA	3.709116367	NA	4.256657897	2.425504894	1.283611473
TFF3	NA	1.372985025	NA	NA	NA	1.429863931	NA	4.135012659	1.401424478	0.028439453
HRASLS2	NA	1.472685902	NA	NA	NA	3.491808355	NA	4.085463026	2.482247129	1.009561227
CA9	NA	1.923674079	NA	NA	NA	NA	3.139470441	4.08259043	2.53157226	0.607898181
ERN2	NA	NA	NA	NA	NA	1.973269076	4.415772069	4.031342968	3.194520573	1.221251497
ALDH3A1	NA	1.084820344	NA	NA	NA	2.009484422	NA	4.005961625	1.547152383	0.462332039
PPP2R2C	NA	2.092381821	NA	NA	NA	NA	3.252569879	3.87107695	2.67247585	0.580094029
MMP3	NA	2.295636952	NA	NA	NA	1.958482069	NA	3.836573046	2.127059511	0.168577442
NMU	1.741714977	3.508849129	NA	NA	NA	NA	NA	3.775057606	2.625282053	0.883567076
GJB5	NA	2.156603769	NA	NA	NA	2.010521475	NA	3.725266932	2.083562622	0.073041147
HAPLN1	NA	1.399341802	NA	NA	NA	3.819974815	NA	3.675812118	2.609658309	1.210316507
HOXA10	NA	1.554854744	NA	NA	NA	1.898298323	NA	3.562422526	1.726576534	0.17172179
AMN	NA	1.269591067	NA	NA	NA	NA	3.410774911	3.449080393	2.340182989	1.070591922
IL20RB	NA	2.925908821	NA	NA	NA	1.964097199	NA	3.440045413	2.44500301	0.480905811
MYEOV	NA	2.61854451	NA	NA	NA	3.028252936	NA	3.149239544	2.823398723	0.204854213
HMGA2	1.319216674	2.92053307	NA	NA	NA	NA	NA	3.096375134	2.119874872	0.800658198
CYP2C9	NA	1.674706156	NA	1.352170382	NA	NA	NA	3.057330955	1.513438269	0.161267887
SLC8A2	NA	NA	NA	NA	NA	-1.923104056	-3.645534332	3.007838562	-2.784319194	0.861215138
UGT1A10	NA	NA	NA	NA	NA	2.330519792	3.832212986	2.970363807	3.081366389	0.750846597
APLP1	NA	NA	NA	NA	NA	-1.247167238	-2.662045567	2.967345434	-1.954606403	0.707439165
CDHR2	NA	NA	NA	NA	NA	4.55455126	3.249753309	2.91069381	3.902152285	0.652398976
UGT2B7	NA	NA	NA	-1.62751669	NA	NA	-3.551324455	2.903011251	-2.589420573	0.961903883
STYK1	NA	3.527857062	NA	NA	NA	1.869189753	NA	2.845484221	2.698523408	0.829333655
GREB1L	NA	NA	NA	NA	NA	1.357663884	3.180862384	2.816907604	2.269263134	0.91159925
VSTM2L	NA	NA	NA	NA	NA	1.055429025	2.846741633	2.774090177	1.951085329	0.895656304
KRT15	NA	1.826174184	NA	NA	NA	2.373761565	NA	2.75568742	2.099967875	0.273793691
SLC4A11	NA	3.554084576	NA	NA	NA	2.284328264	NA	2.710799044	2.91920642	0.634878156
CYP4F3	NA	1.235892112	NA	NA	NA	2.936845374	NA	2.697067371	2.086368743	0.850476631
FAM83E	NA	NA	NA	NA	NA	2.436704772	2.792196761	2.663221003	2.614450767	0.177745995
RAB26	-1.180252822	-1.104725339	NA	NA	NA	NA	NA	2.658383705	-1.142489081	0.037763741
TRIM15	NA	1.093582533	NA	NA	NA	3.746412756	NA	2.65653106	2.419997645	1.326415112
OVOL1	NA	1.371477291	NA	NA	NA	1.449810436	NA	2.566716986	1.410643864	0.039166573
AKR7A3	-1.087033166	NA	NA	NA	NA	NA	-2.164378331	2.549526272	-1.625705749	0.538672583
JPH1	NA	NA	NA	-1.220265004	NA	NA	-1.871960533	2.485775831	-1.546112769	0.325847765
ZBED2	NA	3.991048652	NA	NA	NA	5.215811231	NA	2.460097387	4.603429942	0.61238129
DNAH2	NA	NA	NA	NA	NA	1.444296062	2.600200465	2.457930627	2.022248264	0.577952202
SLC27A2	-1.021550159	NA	NA	-1.49336431	NA	NA	NA	2.443473167	-1.257457235	0.235907076
HIST1H2BC	NA	1.255975975	NA	NA	NA	1.891670099	NA	2.432466628	1.573823037	0.317847062
TOX3	1.220214719	NA	NA	NA	NA	1.140749257	NA	2.311995508	1.180481988	0.039732731
CYP2S1	NA	1.014604134	NA	NA	NA	1.984902234	NA	2.190273311	1.499753184	0.48514905
RNF183	NA	1.530903184	NA	NA	NA	2.328076183	NA	2.090691334	1.929489684	0.3985865
F12	NA	2.089129236	NA	NA	NA	1.610384747	NA	2.060033058	1.849756992	0.239372244
EPHX4	NA	2.135692488	NA	NA	NA	2.311055663	NA	2.042247517	2.223374076	0.087681587
RAPGEFL1	NA	1.31040297	NA	NA	NA	1.071883663	NA	2.041652932	1.191143317	0.119259654
FUT2	NA	1.36378146	NA	NA	NA	1.27074757	NA	1.973809104	1.317264515	0.046516945
PON3	NA	NA	NA	-1.154132435	NA	NA	-2.297733487	1.787831372	-1.725932961	0.571800526
UBE2C	NA	2.417910336	NA	NA	NA	2.051433229	NA	1.690312411	2.234671783	0.183238554
MFSD2A	NA	NA	NA	NA	NA	1.65180669	2.712988416	1.689857806	2.182397553	0.530590863
GRAMD1B	NA	NA	NA	1.440801004	NA	NA	2.115576719	1.683328133	1.778188862	0.337387858
SCIN	1.145433027	NA	NA	1.305132368	NA	NA	NA	1.661078753	1.225282698	0.079849671
GDA	1.282609262	NA	NA	NA	NA	1.547364474	NA	1.643494773	1.414986868	0.132377606
HIST1H4H	NA	1.642261766	NA	NA	NA	1.367522707	NA	1.622831292	1.504892237	0.13736953
SMAGP	NA	1.572720368	NA	NA	NA	1.190163132	NA	1.602900537	1.38144175	0.191278618
LPCAT4	NA	1.663177136	NA	NA	NA	NA	1.442332402	1.594861344	1.552754769	0.110422367
CGN	NA	1.764480483	NA	NA	NA	1.278826905	NA	1.591663733	1.521653694	0.242826789
RAB25	NA	2.112839523	NA	NA	NA	NA	1.746809336	1.589088579	1.92982443	0.183015094
TMEM92	NA	1.754165898	NA	NA	NA	2.300975758	NA	1.580845097	2.027570828	0.27340493
SPAG4	-1.271646475	NA	NA	NA	NA	NA	-1.352290849	1.569627226	-1.311968662	0.040322187
FOXM1	NA	1.953453065	NA	NA	NA	NA	4.135416026	1.539973552	3.044434546	1.090981481
FAM83H	NA	2.807172057	NA	NA	NA	NA	2.514977094	1.520283343	2.661074576	0.146097482
CA13	NA	NA	NA	1.049341433	NA	1.269687275	NA	1.51575659	1.159514354	0.110172921
PYGB	NA	1.190899694	NA	NA	NA	NA	1.654951866	1.513834124	1.42292578	0.232026086
ESRP1	NA	1.851116723	NA	-1.135851012	NA	NA	NA	1.50644407	0.357632856	1.493483868
TJP3	NA	1.203513778	NA	NA	NA	1.017335836	NA	1.494435959	1.110424807	0.093088971
PLXNA2	NA	NA	NA	-1.155767272	NA	NA	-1.726308083	1.494424197	-1.441037678	0.285270405
TOB1	NA	NA	NA	-1.032755758	NA	NA	-1.249197395	1.467251468	-1.140976577	0.108220819
KIF4A	NA	2.146155606	NA	NA	NA	1.202097844	NA	1.43818724	1.674126725	0.472028881
MYOM1	NA	NA	NA	-1.152666335	NA	NA	-1.369034343	1.408976351	-1.260850339	0.108184004
HIST1H2AC	NA	1.314432107	NA	NA	NA	1.008150149	NA	1.403370249	1.161291128	0.153140979
C6orf132	NA	1.364358456	NA	NA	NA	NA	1.412433809	1.385880707	1.388396133	0.024037677
PCDH1	NA	NA	NA	NA	NA	1.2183086	2.905375621	1.369900468	2.061842111	0.84353351
SDCBP2	NA	NA	NA	NA	NA	2.195044237	2.843579161	1.352332743	2.519311699	0.324267462
CDC45	NA	1.190927783	NA	NA	NA	1.634319837	NA	1.344026302	1.41262381	0.221696027
GALE	NA	1.480449096	NA	NA	NA	1.155400075	NA	1.341759381	1.317924586	0.16252451
TRIP13	NA	2.01588306	NA	NA	NA	1.103248318	NA	1.323511526	1.559565689	0.456317371
BAIAP2	NA	1.013456152	NA	NA	NA	NA	1.692789242	1.292741708	1.353122697	0.339666545
DIAPH3	NA	1.279338891	NA	NA	NA	1.11710452	NA	1.256380952	1.198221706	0.081117186
GRTP1	NA	2.176073128	NA	NA	NA	1.000662785	NA	1.220545029	1.588367957	0.587705172
DNAJA4	NA	1.225008801	NA	NA	NA	NA	1.837807136	1.213558227	1.531407969	0.306399168
PRKCI	1.209560962	NA	NA	NA	NA	NA	1.143998464	1.199681445	1.176779713	0.032781249
EMP2	NA	1.002934405	NA	NA	NA	NA	1.677494909	1.190745926	1.340214657	0.337280252
AURKA	NA	2.22430506	NA	NA	NA	1.372988161	NA	1.164885718	1.798646611	0.425658449
CMTM8	NA	NA	NA	-1.524748696	NA	NA	-2.800776059	1.150976582	-2.162762378	0.638013682
F2RL1	NA	1.275015684	NA	NA	NA	1.057692136	NA	1.134715853	1.16635391	0.108661774
GPSM2	NA	1.104780338	NA	NA	NA	NA	3.810134047	1.1193726	2.457457193	1.352676855
CCNB1	1.167219312	2.650791214	NA	NA	NA	NA	NA	1.099925511	1.909005263	0.741785951
MARVELD2	NA	NA	NA	-1.028130149	NA	NA	-1.263360073	1.057402286	-1.145745111	0.117614962
LY96	2.396593183	NA	NA	2.255155226	NA	NA	NA	-1.00129495	2.325874205	0.070718979
CASP1	1.374370766	NA	NA	2.265901474	NA	NA	NA	-1.009103322	1.82013612	0.445765354
FMNL3	1.06471121	NA	NA	NA	NA	NA	1.896762819	-1.009742676	1.480737015	0.416025805
LYN	NA	NA	NA	1.417693907	NA	NA	1.207898991	-1.020586342	1.312796449	0.104897458
TRANK1	NA	NA	NA	1.40656039	NA	NA	2.034962457	-1.024048765	1.720761424	0.314201034
PLEKHA2	1.005487779	NA	NA	NA	NA	NA	1.459722677	-1.031589033	1.232605228	0.227117449
TGFB3	NA	NA	NA	1.442855019	NA	NA	1.835955264	-1.034994675	1.639405142	0.196550123
GIMAP2	1.818204417	NA	NA	2.364608365	NA	NA	NA	-1.037028633	2.091406391	0.273201974
CLEC4A	1.629546741	NA	NA	1.661323447	NA	NA	NA	-1.111118892	1.645435094	0.015888353
GLIPR2	1.128880347	NA	NA	1.592498203	NA	NA	NA	-1.114073918	1.360689275	0.231808928
CFB	1.899924148	NA	NA	2.293097471	NA	NA	NA	-1.120079547	2.09651081	0.196586662
SCD5	NA	-1.454475723	NA	NA	NA	NA	-1.638218614	-1.120201796	-1.546347169	0.091871445
KCNAB1	NA	-2.144623922	NA	NA	NA	NA	-2.937530448	-1.125335215	-2.541077185	0.396453263
PCDH9	NA	-1.171889343	NA	NA	NA	NA	-1.347296981	-1.127529017	-1.259593162	0.087703819
SLC2A5	NA	NA	NA	NA	NA	1.851187163	3.105380044	-1.129020608	2.478283604	0.62709644
TM6SF1	1.522071862	NA	NA	2.652475406	NA	NA	NA	-1.165353981	2.087273634	0.565201772
DAPP1	NA	NA	NA	2.242508005	NA	NA	3.473706682	-1.19587143	2.858107344	0.615599339
C5AR1	1.962007295	NA	NA	NA	NA	NA	2.950634782	-1.213150141	2.456321039	0.494313743
HAVCR2	1.200389091	NA	NA	1.255723418	NA	NA	NA	-1.235232598	1.228056255	0.027667164
FCGR2B	1.839507396	NA	NA	1.723793469	NA	NA	NA	-1.236055389	1.781650433	0.057856963
EMILIN2	1.208408712	NA	NA	NA	NA	NA	2.312247283	-1.241089602	1.760327998	0.551919285
PLIN2	NA	NA	NA	1.753942842	NA	NA	2.369999496	-1.264887536	2.061971169	0.308028327
TNFRSF19	1.222208324	NA	NA	NA	NA	NA	2.227194214	-1.268226348	1.724701269	0.502492945
CSF2RB	1.387981219	NA	NA	NA	NA	NA	2.93467319	-1.278682985	2.161327205	0.773345986
PIP4K2A	NA	NA	NA	1.560065812	NA	NA	1.376439825	-1.279303894	1.468252819	0.091812993
PILRA	NA	NA	NA	1.295970482	NA	NA	2.434751882	-1.285334431	1.865361182	0.5693907
HLA-DRA	1.784396422	NA	NA	NA	NA	NA	2.277814825	-1.294906287	2.031105624	0.246709201
SLC16A9	NA	-1.290016966	NA	NA	NA	NA	-2.798135039	-1.303138151	-2.044076003	0.754059037
FPR1	1.096215227	NA	NA	2.135373378	NA	NA	NA	-1.304718387	1.615794303	0.519579076
SLC25A45	NA	NA	NA	NA	NA	-1.179970376	-4.195133239	-1.31528921	-2.687551808	1.507581432
GIMAP4	NA	NA	NA	2.230342588	NA	NA	2.288563701	-1.329360902	2.259453145	0.029110557
AKR1C1	NA	-1.00108646	NA	NA	NA	-1.010692089	NA	-1.34544008	-1.005889275	0.004802814
CD69	1.211147541	NA	NA	1.907236069	NA	NA	NA	-1.349217292	1.559191805	0.348044264
VTCN1	NA	NA	NA	-1.439277889	NA	NA	-4.121520318	-1.354070454	-2.780399104	1.341121215
S100A8	NA	-1.160354762	NA	NA	NA	NA	3.020667638	-1.367870115	0.930156438	2.0905112
MAP3K8	1.350043015	NA	NA	NA	NA	NA	1.252801475	-1.378097871	1.301422245	0.04862077
TREM2	1.586597988	NA	NA	NA	NA	NA	2.406806539	-1.383370192	1.996702264	0.410104276
LILRB4	NA	NA	NA	1.168019641	NA	NA	3.129402521	-1.392339269	2.148711081	0.98069144
CD4	NA	NA	NA	1.133808901	NA	NA	1.618711571	-1.401524563	1.376260236	0.242451335
RNASE6	1.794959151	NA	NA	2.610932646	NA	NA	NA	-1.40604785	2.202945899	0.407986747
GZMA	1.160369925	NA	NA	2.180635841	NA	NA	NA	-1.418912391	1.670502883	0.510132958
SDPR	NA	NA	NA	NA	NA	-1.018203881	-1.836320538	-1.421758077	-1.42726221	0.409058329
TLR1	1.116665313	NA	NA	1.248245129	NA	NA	NA	-1.425600408	1.182455221	0.065789908
FAM189A1	NA	NA	NA	NA	NA	-1.185117806	-4.702337268	-1.452990022	-2.943727537	1.758609731
C1QA	1.654587411	NA	NA	NA	NA	NA	2.589946743	-1.456889858	2.122267077	0.467679666
CD83	NA	NA	NA	1.464268599	NA	NA	3.024276413	-1.473119783	2.244272506	0.780003907
SERPINA3	1.120684043	NA	NA	NA	NA	NA	-1.447322938	-1.506396422	-0.163319448	1.284003491
C1orf162	1.64660699	NA	NA	1.849285575	NA	NA	NA	-1.518358813	1.747946283	0.101339293
HSD17B6	1.055963652	NA	NA	NA	NA	2.107149005	NA	-1.527899455	1.581556329	0.525592677
TLR8	1.372628722	NA	NA	1.479482477	NA	NA	NA	-1.528184213	1.4260556	0.053426878
LAIR1	1.071290778	NA	NA	1.087640585	NA	NA	NA	-1.529603051	1.079465682	0.008174903
AIF1	1.304681464	NA	NA	2.286874312	NA	NA	NA	-1.563090815	1.795777888	0.491096424
AKAP7	NA	-1.857985596	NA	NA	NA	NA	-4.621548371	-1.588988683	-3.239766984	1.381781388
RBP7	NA	-1.205335186	NA	NA	NA	-1.573007662	NA	-1.593694479	-1.389171424	0.183836238
FLT3	NA	NA	NA	-1.105744518	NA	NA	-2.997451279	-1.613338094	-2.051597899	0.945853381
RGS18	NA	-1.392448105	NA	1.207159013	NA	NA	NA	-1.61531258	-0.092644546	1.299803559
CD1C	NA	NA	NA	1.45665195	NA	-1.250213217	NA	-1.624507983	0.103219367	1.353432584
JAK3	1.003955929	NA	NA	NA	NA	NA	3.077116403	-1.62705682	2.040536166	1.036580237
VCAM1	1.034285807	NA	NA	1.966711919	NA	NA	NA	-1.628789931	1.500498863	0.466213056
IL10RA	1.266663058	NA	NA	NA	NA	NA	3.092801189	-1.633888942	2.179732124	0.913069066
INPP5D	NA	NA	NA	1.258078111	NA	NA	1.621907888	-1.672223616	1.439993	0.181914889
ARHGAP28	NA	-1.321550348	NA	NA	NA	NA	-1.844834934	-1.68897451	-1.583192641	0.261642293
GPR65	1.369729936	NA	NA	1.629977107	NA	NA	NA	-1.723126267	1.499853522	0.130123586
CD300A	1.187116153	NA	NA	NA	NA	NA	3.22776744	-1.759282017	2.207441797	1.020325644
FLI1	1.128660148	NA	NA	1.36588971	NA	NA	NA	-1.765410331	1.247274929	0.118614781
APOE	1.688528809	NA	NA	NA	NA	NA	3.467123345	-1.774898044	2.577826077	0.889297268
GBP5	NA	NA	NA	2.777606273	NA	NA	3.16930246	-1.78158626	2.973454367	0.195848094
APBB1IP	1.024877657	NA	NA	1.24383786	NA	NA	NA	-1.816949289	1.134357759	0.109480102
TLR7	1.356468186	NA	NA	1.40390623	NA	NA	NA	-1.910294178	1.380187208	0.023719022
ARHGAP30	1.19693756	NA	NA	NA	NA	NA	3.127768573	-1.92485849	2.162353067	0.965415507
IL4I1	NA	1.152117409	NA	NA	NA	1.255722604	NA	-1.944113769	1.203920007	0.051802598
ANKRD44	1.157440664	NA	NA	1.146302928	NA	NA	NA	-1.959463196	1.151871796	0.005568868
CELF2	1.075337545	-1.026427342	NA	NA	NA	NA	NA	-1.96575773	0.024455102	1.050882444
TAGAP	1.484308569	NA	NA	NA	NA	NA	3.229638049	-1.979966914	2.356973309	0.87266474
FCGR3B	1.205880451	NA	NA	NA	NA	NA	3.012308905	-1.995699729	2.109094678	0.903214227
LCP1	NA	NA	NA	2.707101067	NA	NA	2.083142618	-2.010613306	2.395121843	0.311979225
DOCK8	1.494549601	NA	NA	1.239102991	NA	NA	NA	-2.040382886	1.366826296	0.127723305
MPEG1	1.157275251	NA	NA	1.920305284	NA	NA	NA	-2.06566359	1.538790268	0.381515017
TFEC	1.655270102	NA	NA	2.658071265	NA	NA	NA	-2.073304757	2.156670684	0.501400582
CORO1A	1.109432405	NA	NA	NA	NA	NA	1.736901555	-2.079179733	1.42316698	0.313734575
PLIN4	NA	NA	NA	NA	NA	-3.981848728	-2.521007304	-2.079850984	-3.251428016	0.730420712
TNFSF8	NA	-1.049494674	NA	1.243565086	NA	NA	NA	-2.123099856	0.097035206	1.14652988
RCSD1	1.192720771	NA	NA	NA	NA	NA	2.29252631	-2.182087105	1.742623541	0.54990277
IKZF1	1.281793904	NA	NA	NA	NA	NA	1.706979651	-2.261501656	1.494386778	0.212592874
CXCL13	1.242268477	NA	NA	1.109182203	NA	NA	NA	-2.276064741	1.17572534	0.066543137
CX3CR1	1.174026072	-1.731287088	NA	NA	NA	NA	NA	-2.292343327	-0.278630508	1.45265658
SELL	1.186289229	NA	NA	1.960117489	NA	NA	NA	-2.302746161	1.573203359	0.38691413
RHOH	1.037313774	NA	NA	1.421147906	NA	NA	NA	-2.306781844	1.22923084	0.191917066
PLEK	NA	NA	NA	2.564948711	NA	NA	2.763004369	-2.346020167	2.66397654	0.099027829
IRF8	NA	NA	NA	1.163321606	NA	NA	2.211348232	-2.365662394	1.687334919	0.524013313
HK3	NA	NA	NA	NA	NA	1.310759744	2.762729999	-2.425537485	2.036744872	0.725985128
CD52	2.058507101	NA	NA	2.464171574	NA	NA	NA	-2.461053929	2.261339338	0.202832237
GAPT	NA	-1.305968799	NA	1.994305748	NA	NA	NA	-2.518005428	0.344168475	1.650137274
NPY1R	NA	NA	NA	-1.79050575	NA	NA	-2.535674661	-2.762443168	-2.163090206	0.372584456
CR1	NA	NA	NA	1.866810044	NA	NA	2.826027941	-3.723065345	2.346418993	0.479608949
MS4A1	1.303277403	NA	NA	1.775624907	NA	NA	NA	-4.338600444	1.539451155	0.236173752
WISP1	3.82013621	NA	NA	NA	NA	NA	5.429922349	NA	4.62502928	0.80489307
HOPX	3.111549099	NA	NA	NA	NA	NA	5.32217945	NA	4.216864275	1.105315176
ADAMTS2	2.77145035	NA	NA	NA	NA	NA	3.261214144	NA	3.016332247	0.244881897
OLFM4	2.664477586	NA	NA	1.778197465	NA	NA	NA	NA	2.221337526	0.44314006
F2RL2	2.570982856	NA	NA	1.436641832	NA	NA	NA	NA	2.003812344	0.567170512
MGP	2.532095713	NA	NA	NA	NA	NA	1.2417992	NA	1.886947457	0.645148257
CLDN11	2.531678695	NA	NA	NA	NA	NA	3.890085141	NA	3.210881918	0.679203223
ISLR	2.446701098	NA	NA	NA	NA	NA	3.678169932	NA	3.062435515	0.615734417
KRT6B	2.430123141	NA	NA	1.035445631	NA	NA	NA	NA	1.732784386	0.697338755
CDKN2B	2.36495841	NA	NA	NA	NA	NA	3.111351261	NA	2.738154836	0.373196426
LOXL1	2.337524244	NA	NA	NA	NA	NA	3.900462478	NA	3.118993361	0.781469117
COL6A2	2.316230152	NA	NA	NA	NA	NA	2.777086881	NA	2.546658517	0.230428365
EPHA3	2.219715174	NA	NA	1.953217525	NA	NA	NA	NA	2.08646635	0.133248825
COL4A2	2.201912542	NA	NA	NA	NA	NA	3.204343037	NA	2.70312779	0.501215248
HOXB3	2.173694684	1.154333845	NA	NA	NA	NA	NA	NA	1.664014265	0.50968042
GBP1	2.167492794	NA	NA	NA	NA	NA	3.867647406	NA	3.0175701	0.850077306
CCL19	2.136774107	NA	NA	2.533836198	NA	NA	NA	NA	2.335305153	0.198531046
CRISPLD1	2.131608258	NA	NA	2.037938448	NA	NA	NA	NA	2.084773353	0.046834905
CSTA	2.090542603	NA	NA	2.755357075	NA	NA	NA	NA	2.422949839	0.332407236
LXN	2.050466283	NA	NA	1.900251608	NA	NA	NA	NA	1.975358946	0.075107338
MFAP2	1.988197455	NA	NA	NA	NA	NA	1.999815221	NA	1.994006338	0.005808883
ISM1	1.963976764	NA	NA	NA	NA	NA	3.342021406	NA	2.652999085	0.689022321
MCUB	1.95421618	NA	NA	2.122362334	NA	NA	NA	NA	2.038289257	0.084073077
TMEM119	1.936739532	NA	NA	NA	NA	NA	2.131692687	NA	2.03421611	0.097476578
HOXC6	1.920978864	NA	NA	NA	NA	1.139846436	NA	NA	1.53041265	0.390566214
PLXDC1	1.918518293	NA	NA	NA	NA	NA	3.237150242	NA	2.577834268	0.659315975
CXCL3	1.912792996	NA	NA	NA	NA	1.280983504	NA	NA	1.59688825	0.315904746
BASP1	1.902578215	NA	NA	NA	NA	NA	4.491681508	NA	3.197129862	1.294551647
FYB1	1.88782996	NA	NA	2.808660294	NA	NA	NA	NA	2.348245127	0.460415167
DNM3OS	1.886992308	NA	NA	NA	NA	NA	1.872844796	NA	1.879918552	0.007073756
RAB34	1.865625066	NA	NA	NA	NA	NA	1.945538145	NA	1.905581606	0.03995654
STMN2	1.846087857	NA	NA	NA	NA	1.286071963	NA	NA	1.56607991	0.280007947
FSTL1	1.840695514	NA	NA	NA	NA	NA	2.449493418	NA	2.145094466	0.304398952
ADCY7	1.820359861	NA	NA	NA	NA	NA	1.644775442	NA	1.732567652	0.08779221
MN1	1.817696492	NA	NA	NA	NA	NA	3.453619076	NA	2.635657784	0.817961292
TGFB1I1	1.809940702	NA	NA	NA	NA	NA	4.728545103	NA	3.269242903	1.459302201
LINC01279	1.770798438	-1.269762969	NA	NA	NA	NA	NA	NA	0.250517735	1.520280704
TWIST1	1.76062701	NA	NA	NA	NA	NA	3.733736191	NA	2.747181601	0.986554591
PAPPA	1.759701257	NA	NA	NA	NA	NA	2.552071377	NA	2.155886317	0.39618506
DLEU2	1.757884319	1.080568986	NA	NA	NA	NA	NA	NA	1.419226653	0.338657667
HSD11B1	1.72697148	NA	NA	1.450456254	NA	NA	NA	NA	1.588713867	0.138257613
SOX4	1.718255401	NA	NA	NA	NA	NA	1.492857058	NA	1.60555623	0.112699172
MXRA8	1.718132569	NA	NA	NA	NA	NA	2.875188936	NA	2.296660753	0.578528184
CKS2	1.714844739	NA	NA	2.032870446	NA	NA	NA	NA	1.873857593	0.159012854
SIPA1L2	1.709461679	NA	NA	1.027686864	NA	NA	NA	NA	1.368574272	0.340887408
AGT	1.703833348	NA	NA	NA	NA	NA	3.804691279	NA	2.754262314	1.050428966
NAP1L3	1.700848285	NA	NA	1.141210976	NA	NA	NA	NA	1.421029631	0.279818654
LTBP2	1.699303978	NA	NA	NA	NA	NA	1.748569656	NA	1.723936817	0.024632839
CMTM3	1.679375989	NA	NA	NA	NA	NA	3.933463118	NA	2.806419554	1.127043565
HIP1	1.673849096	NA	NA	NA	NA	NA	1.740824118	NA	1.707336607	0.033487511
PDE1A	1.672606093	NA	NA	2.062862324	NA	NA	NA	NA	1.867734209	0.195128116
SERPINB9	1.669949902	NA	NA	NA	NA	NA	2.051366095	NA	1.860657999	0.190708097
CRIP1	1.668211841	1.525588903	NA	NA	NA	NA	NA	NA	1.596900372	0.071311469
TPBG	1.655456873	NA	NA	NA	NA	NA	2.275510208	NA	1.965483541	0.310026667
NT5DC2	1.644216331	NA	NA	NA	NA	NA	2.895222677	NA	2.269719504	0.625503173
NUAK1	1.642474874	NA	NA	NA	NA	NA	2.659196875	NA	2.150835875	0.508361001
PHLDA1	1.631602336	NA	NA	NA	NA	NA	1.087302946	NA	1.359452641	0.272149695
SH3PXD2A	1.630774768	NA	NA	NA	NA	NA	2.672189336	NA	2.151482052	0.520707284
INAVA	1.623544878	2.666770196	NA	NA	NA	NA	NA	NA	2.145157537	0.521612659
CLEC11A	1.623248555	NA	NA	NA	NA	NA	3.033034896	NA	2.328141726	0.704893171
FBLN1	1.618351381	NA	NA	1.459967014	NA	NA	NA	NA	1.539159198	0.079192184
QPCT	1.617105718	NA	NA	1.252290073	NA	NA	NA	NA	1.434697896	0.182407823
GLIS2	1.613504856	NA	NA	NA	NA	NA	1.937787938	NA	1.775646397	0.162141541
RGS4	1.612971486	NA	NA	1.154187347	NA	NA	NA	NA	1.383579417	0.22939207
RGS10	1.609029639	NA	NA	1.688004502	NA	NA	NA	NA	1.648517071	0.039487432
ABCG1	1.608247968	NA	NA	NA	NA	NA	2.644266162	NA	2.126257065	0.518009097
KIRREL1	1.602162909	NA	NA	1.21961676	NA	NA	NA	NA	1.410889835	0.191273075
STON1	1.601667264	NA	NA	NA	NA	NA	1.554068022	NA	1.577867643	0.023799621
CMAHP	1.600062728	NA	NA	1.805579038	NA	NA	NA	NA	1.702820883	0.102758155
C11orf80	1.599416308	1.414039863	NA	NA	NA	NA	NA	NA	1.506728086	0.092688223
NOTCH3	1.599145098	NA	NA	NA	NA	NA	1.972983435	NA	1.786064267	0.186919169
SOCS3	1.595013782	NA	NA	NA	NA	NA	2.259332401	NA	1.927173092	0.33215931
NBL1	1.592858497	NA	NA	NA	NA	NA	4.604883826	NA	3.098871162	1.506012665
LDLRAD4	1.591414055	NA	NA	NA	NA	NA	2.045356289	NA	1.818385172	0.226971117
TMEM173	1.585537892	NA	NA	NA	NA	NA	2.74777956	NA	2.166658726	0.581120834
FAS	1.570916427	NA	NA	1.916456464	NA	NA	NA	NA	1.743686446	0.172770019
FMO1	1.570049784	NA	NA	1.04201686	NA	NA	NA	NA	1.306033322	0.264016462
FRZB	1.566850492	NA	NA	1.849597729	NA	NA	NA	NA	1.708224111	0.141373619
CCDC102B	1.564839813	NA	NA	1.345832015	NA	NA	NA	NA	1.455335914	0.109503899
ITGA1	1.562849757	NA	NA	NA	NA	NA	1.574829174	NA	1.568839466	0.005989709
AXL	1.560757464	NA	NA	NA	NA	NA	2.433613553	NA	1.997185509	0.436428045
TMEM204	1.559213308	NA	NA	NA	NA	NA	1.989651894	NA	1.774432601	0.215219293
RASAL2	1.55261416	NA	NA	NA	NA	NA	1.507967782	NA	1.530290971	0.022323189
HACD4	1.55002062	NA	NA	1.859953285	NA	NA	NA	NA	1.704986953	0.154966333
BTN3A3	1.548832863	NA	NA	1.410155084	NA	NA	NA	NA	1.479493974	0.06933889
SOX9	1.547183716	1.438347588	NA	NA	NA	NA	NA	NA	1.492765652	0.054418064
HOXB7	1.546203337	1.288508806	NA	NA	NA	NA	NA	NA	1.417356072	0.128847266
TNFAIP2	1.538006461	NA	NA	NA	NA	NA	2.756073977	NA	2.147040219	0.609033758
C1orf54	1.535719159	NA	NA	2.726080542	NA	NA	NA	NA	2.130899851	0.595180692
SERPING1	1.5217864	NA	NA	1.331998213	NA	NA	NA	NA	1.426892307	0.094894094
COL16A1	1.518303785	NA	NA	NA	NA	NA	3.801594417	NA	2.659949101	1.141645316
SLC1A1	1.517169641	NA	NA	NA	NA	1.286290374	NA	NA	1.401730008	0.115439634
LOC105375172	1.516225742	1.92827601	NA	NA	NA	NA	NA	NA	1.722250876	0.206025134
NAV3	1.514493097	NA	NA	1.304805209	NA	NA	NA	NA	1.409649153	0.104843944
PRR16	1.508628257	1.275316964	NA	NA	NA	NA	NA	NA	1.391972611	0.116655647
ALOX5	1.507728374	NA	NA	1.131654883	NA	NA	NA	NA	1.319691629	0.188036746
MUC20	1.501971413	NA	NA	NA	NA	1.567611884	NA	NA	1.534791649	0.032820236
COTL1	1.501301307	NA	NA	NA	NA	NA	2.394656046	NA	1.947978677	0.44667737
HK1	1.500113466	NA	NA	NA	NA	NA	2.253872853	NA	1.87699316	0.376879694
TRPC1	1.499924581	NA	NA	1.578200752	NA	NA	NA	NA	1.539062667	0.039138086
COL6A1	1.498611753	NA	NA	NA	NA	NA	2.089283016	NA	1.793947385	0.295335632
FAM171B	1.498027854	NA	NA	1.262299582	NA	NA	NA	NA	1.380163718	0.117864136
GAS2L3	1.485461127	NA	NA	1.678928516	NA	NA	NA	NA	1.582194822	0.096733695
DUSP5	1.478284429	NA	NA	NA	NA	NA	2.497700038	NA	1.987992234	0.509707805
PDGFC	1.478267386	NA	NA	1.034760327	NA	NA	NA	NA	1.256513857	0.22175353
LPCAT2	1.473377004	NA	NA	1.210831685	NA	NA	NA	NA	1.342104345	0.13127266
SLC38A6	1.472675948	NA	NA	1.246719923	NA	NA	NA	NA	1.359697936	0.112978013
IFIT2	1.460335251	NA	NA	1.677886128	NA	NA	NA	NA	1.56911069	0.108775439
LIPG	1.459206059	NA	NA	NA	NA	NA	2.396605396	NA	1.927905728	0.468699669
ADGRL4	1.458274944	NA	NA	2.20743413	NA	NA	NA	NA	1.832854537	0.374579593
RAP2B	1.455135484	NA	NA	NA	NA	NA	1.826828044	NA	1.640981764	0.18584628
IFITM2	1.438180297	NA	NA	1.431805482	NA	NA	NA	NA	1.43499289	0.003187408
RBMS3	1.436650304	NA	NA	1.192967307	NA	NA	NA	NA	1.314808806	0.121841499
CBLB	1.435269406	NA	NA	1.315445775	NA	NA	NA	NA	1.375357591	0.059911816
SPATS2L	1.432083002	NA	NA	NA	NA	NA	1.830839651	NA	1.631461327	0.199378325
RNF145	1.426758528	NA	NA	NA	NA	NA	1.546243486	NA	1.486501007	0.059742479
TGFB1	1.424642146	NA	NA	NA	NA	NA	3.894979325	NA	2.659810736	1.23516859
MRVI1	1.423772376	NA	NA	NA	NA	NA	2.531949296	NA	1.977860836	0.55408846
BTBD19	1.423448815	NA	NA	NA	NA	NA	3.601342441	NA	2.512395628	1.088946813
TNFSF11	1.418605798	NA	NA	NA	NA	2.128920522	NA	NA	1.77376316	0.355157362
COL15A1	1.416679739	NA	NA	NA	NA	NA	1.753054553	NA	1.584867146	0.168187407
SERPINE2	1.416651032	NA	NA	1.848936225	NA	NA	NA	NA	1.632793629	0.216142597
PFKFB3	1.412096478	NA	NA	NA	NA	NA	1.624927008	NA	1.518511743	0.106415265
HLA-B	1.410578343	NA	NA	NA	NA	NA	2.011533612	NA	1.711055978	0.300477634
KIAA1217	1.406476445	NA	NA	NA	NA	NA	1.311472416	NA	1.358974431	0.047502015
PTGFRN	1.399931935	NA	NA	NA	NA	NA	1.472233519	NA	1.436082727	0.036150792
LRRC32	1.399838932	NA	NA	NA	NA	NA	3.019855432	NA	2.209847182	0.81000825
IGHM	1.397632556	NA	NA	NA	NA	NA	2.620265139	NA	2.008948848	0.611316291
ECM2	1.394269311	NA	NA	1.109390026	NA	NA	NA	NA	1.251829669	0.142439642
SESTD1	1.391718165	NA	NA	1.081024178	NA	NA	NA	NA	1.236371172	0.155346994
TGFB2	1.386884683	NA	NA	1.398538807	NA	NA	NA	NA	1.392711745	0.005827062
MRC2	1.385859289	NA	NA	NA	NA	NA	2.545281926	NA	1.965570608	0.579711319
SLC1A3	1.384173637	NA	NA	2.165048369	NA	NA	NA	NA	1.774611003	0.390437366
THEMIS2	1.383185351	NA	NA	NA	NA	NA	2.607696506	NA	1.995440929	0.612255578
Mar-01	1.368723336	NA	NA	1.193384348	NA	NA	NA	NA	1.281053842	0.087669494
THSD7A	1.354219407	NA	NA	1.483628631	NA	NA	NA	NA	1.418924019	0.064704612
PPP1R18	1.353438035	NA	NA	NA	NA	NA	2.915410861	NA	2.134424448	0.780986413
CENPU	1.349538646	1.485048608	NA	NA	NA	NA	NA	NA	1.417293627	0.067754981
RACGAP1	1.344978654	1.6661322	NA	NA	NA	NA	NA	NA	1.505555427	0.160576773
B4GALT5	1.344906307	NA	NA	NA	NA	NA	2.032164885	NA	1.688535596	0.343629289
CENPW	1.338626802	NA	NA	1.093121916	NA	NA	NA	NA	1.215874359	0.122752443
RELL1	1.337212958	NA	NA	NA	NA	NA	2.671375347	NA	2.004294153	0.667081195
MAML2	1.33625811	NA	NA	NA	NA	NA	1.486086963	NA	1.411172537	0.074914427
MARCKSL1	1.330263762	NA	NA	NA	NA	NA	2.02517385	NA	1.677718806	0.347455044
ATXN1	1.327072932	NA	NA	NA	NA	NA	1.106246849	NA	1.216659891	0.110413042
PLCB4	1.323707135	NA	NA	1.236536337	NA	NA	NA	NA	1.280121736	0.043585399
H2AFY	1.317800141	NA	NA	NA	NA	NA	1.017748841	NA	1.167774491	0.15002565
FERMT2	1.316221747	NA	NA	NA	NA	NA	1.058013226	NA	1.187117487	0.12910426
ID3	1.313425949	NA	NA	NA	NA	NA	1.486753244	NA	1.400089597	0.086663648
MDK	1.311173872	NA	NA	NA	NA	NA	4.972876891	NA	3.142025382	1.83085151
SUSD2	1.305923335	NA	NA	NA	NA	NA	2.69535902	NA	2.000641178	0.694717843
BCL6	1.303300528	NA	NA	NA	NA	NA	1.38790514	NA	1.345602834	0.042302306
LZTS1	1.299449322	NA	NA	NA	NA	NA	1.75174527	NA	1.525597296	0.226147974
LSAMP	1.295906024	NA	NA	1.492183541	NA	NA	NA	NA	1.394044783	0.098138759
FZD2	1.293943676	NA	NA	NA	NA	NA	2.139566322	NA	1.716754999	0.422811323
GJC1	1.290888134	NA	NA	1.584755419	NA	NA	NA	NA	1.437821777	0.146933643
DPYSL2	1.2886892	NA	NA	1.154617503	NA	NA	NA	NA	1.221653352	0.067035849
OPN3	1.285671804	NA	NA	1.209364156	NA	NA	NA	NA	1.24751798	0.038153824
C11orf96	1.283701351	NA	NA	NA	NA	NA	2.48269402	NA	1.883197686	0.599496335
BCL11B	1.283634565	NA	NA	NA	NA	NA	2.119897571	NA	1.701766068	0.418131503
CALCRL	1.283518632	NA	NA	2.124003819	NA	NA	NA	NA	1.703761226	0.420242594
MR1	1.283053517	NA	NA	1.562493822	NA	NA	NA	NA	1.42277367	0.139720153
PDLIM7	1.282761019	NA	NA	NA	NA	NA	3.422022706	NA	2.352391863	1.069630844
GLRX	1.280782428	NA	NA	2.373588016	NA	NA	NA	NA	1.827185222	0.546402794
E2F3	1.27941171	NA	NA	NA	NA	NA	2.245255824	NA	1.762333767	0.482922057
SLIT2	1.279199775	NA	NA	1.603713992	NA	NA	NA	NA	1.441456884	0.162257109
UACA	1.277618367	NA	NA	NA	NA	NA	1.22867074	NA	1.253144554	0.024473814
AUTS2	1.277553263	NA	NA	NA	NA	NA	1.565815261	NA	1.421684262	0.144130999
LACC1	1.275576863	NA	NA	1.249572856	NA	NA	NA	NA	1.26257486	0.013002004
IFIT1	1.273486336	NA	NA	1.625730761	NA	NA	NA	NA	1.449608549	0.176122212
KCNE4	1.27262722	NA	NA	NA	NA	NA	1.349936905	NA	1.311282063	0.038654843
OLFML1	1.271365037	NA	NA	2.096869076	NA	NA	NA	NA	1.684117057	0.41275202
YAP1	1.271171131	NA	NA	NA	NA	NA	1.33177171	NA	1.301471421	0.03030029
RECK	1.270633724	NA	NA	1.225960004	NA	NA	NA	NA	1.248296864	0.02233686
MINDY2	1.269331345	NA	NA	1.198542547	NA	NA	NA	NA	1.233936946	0.035394399
SSH1	1.266441125	NA	NA	NA	NA	NA	2.12015042	NA	1.693295773	0.426854648
PCDHB14	1.264446973	1.043583689	NA	NA	NA	NA	NA	NA	1.154015331	0.110431642
PTPRG	1.263484829	NA	NA	1.023151792	NA	NA	NA	NA	1.143318311	0.120166519
SUGCT	1.260752274	NA	NA	NA	NA	1.878676076	NA	NA	1.569714175	0.308961901
SLC43A3	1.26046912	NA	NA	NA	NA	NA	2.207922834	NA	1.734195977	0.473726857
MLLT11	1.25781108	NA	NA	1.572627441	NA	NA	NA	NA	1.415219261	0.157408181
C1QTNF3	1.257028883	NA	NA	NA	NA	NA	2.513999058	NA	1.885513971	0.628485088
CCDC71L	1.252130889	NA	NA	NA	NA	NA	1.203579381	NA	1.227855135	0.024275754
CLDN2	1.24733987	1.517611129	NA	NA	NA	NA	NA	NA	1.3824755	0.13513563
TGIF1	1.245239886	NA	NA	NA	NA	NA	1.372800359	NA	1.309020123	0.063780237
GAS7	1.24244527	NA	NA	NA	NA	NA	1.673925294	NA	1.458185282	0.215740012
TRIM14	1.241771921	NA	NA	NA	NA	NA	1.478333336	NA	1.360052629	0.118280708
ALDH1A3	1.240112883	NA	NA	NA	NA	NA	2.592403703	NA	1.916258293	0.67614541
ANKRD50	1.239638592	NA	NA	1.030746362	NA	NA	NA	NA	1.135192477	0.104446115
NEK6	1.238654426	NA	NA	NA	NA	NA	1.494367478	NA	1.366510952	0.127856526
NEURL1B	1.236468773	NA	NA	NA	NA	NA	1.130392888	NA	1.183430831	0.053037942
TPST1	1.235282976	NA	NA	NA	NA	NA	2.132023094	NA	1.683653035	0.448370059
CTNNB1	1.232093623	NA	NA	NA	NA	NA	1.366232271	NA	1.299162947	0.067069324
EMILIN1	1.231401093	NA	NA	NA	NA	NA	4.223647815	NA	2.727524454	1.496123361
ZYX	1.228099547	NA	NA	NA	NA	NA	2.276730742	NA	1.752415145	0.524315597
LHFPL6	1.222780967	NA	NA	1.136240958	NA	NA	NA	NA	1.179510963	0.043270005
ITSN1	1.220386798	NA	NA	1.183726758	NA	NA	NA	NA	1.202056778	0.01833002
GNS	1.219461067	NA	NA	1.136971188	NA	NA	NA	NA	1.178216128	0.04124494
EFEMP2	1.213670012	NA	NA	NA	NA	NA	1.7949193	NA	1.504294656	0.290624644
EHF	1.213629592	1.46354158	NA	NA	NA	NA	NA	NA	1.338585586	0.124955994
DNMT1	1.21360495	NA	NA	NA	NA	NA	2.215517543	NA	1.714561247	0.500956297
RCN3	1.211917593	NA	NA	NA	NA	NA	3.325352446	NA	2.26863502	1.056717427
MCTP1	1.211868195	NA	NA	2.402504177	NA	NA	NA	NA	1.807186186	0.595317991
C5orf46	1.209366554	NA	NA	NA	NA	1.687272841	NA	NA	1.448319698	0.238953143
MDFIC	1.209044662	NA	NA	NA	NA	NA	1.234927271	NA	1.221985967	0.012941305
ST6GALNAC5	1.208593887	NA	NA	NA	NA	1.327069267	NA	NA	1.267831577	0.05923769
TMTC3	1.200236981	NA	NA	1.097650665	NA	NA	NA	NA	1.148943823	0.051293158
KIAA0930	1.200143859	NA	NA	NA	NA	NA	1.662027001	NA	1.43108543	0.230941571
EPB41L2	1.199908291	NA	NA	1.261052502	NA	NA	NA	NA	1.230480397	0.030572106
RHOJ	1.19840335	NA	NA	1.069920474	NA	NA	NA	NA	1.134161912	0.064241438
GATA3	1.19772691	NA	NA	NA	NA	1.064652684	NA	NA	1.131189797	0.066537113
MARVELD1	1.197682229	NA	NA	NA	NA	NA	3.042311525	NA	2.119996877	0.922314648
FEZ1	1.197276162	NA	NA	NA	NA	NA	3.512782114	NA	2.355029138	1.157752976
LMCD1	1.19321641	NA	NA	NA	NA	NA	1.286464426	NA	1.239840418	0.046624008
CALU	1.191000261	NA	NA	NA	NA	NA	1.765176456	NA	1.478088359	0.287088098
TIAM1	1.189615609	NA	NA	NA	NA	NA	2.334695285	NA	1.762155447	0.572539838
FAT1	1.188609984	1.164583713	NA	NA	NA	NA	NA	NA	1.176596849	0.012013135
AMPD3	1.188299874	NA	NA	NA	NA	NA	1.796352096	NA	1.492325985	0.304026111
HLA-A	1.186901997	NA	NA	NA	NA	NA	2.390263269	NA	1.788582633	0.601680636
FZD1	1.186486694	NA	NA	NA	NA	NA	1.115626415	NA	1.151056555	0.03543014
ABI3BP	1.18419125	NA	NA	1.445200579	NA	NA	NA	NA	1.314695915	0.130504665
ZC2HC1A	1.183685365	NA	NA	1.063251954	NA	NA	NA	NA	1.12346866	0.060216706
CEBPB	1.183080821	NA	NA	NA	NA	NA	1.673769834	NA	1.428425328	0.245344507
ZNF281	1.182884547	NA	NA	NA	NA	NA	1.148952826	NA	1.165918687	0.016965861
MAFF	1.182628509	NA	NA	NA	NA	NA	1.456393296	NA	1.319510903	0.136882394
APCDD1	1.182468675	NA	NA	NA	NA	NA	1.82260516	NA	1.502536918	0.320068242
ADGRA2	1.1819174	NA	NA	NA	NA	NA	1.928291367	NA	1.555104384	0.373186984
C3orf70	1.18056773	NA	NA	NA	NA	NA	2.406077386	NA	1.793322558	0.612754828
EGR3	1.176619882	NA	NA	NA	NA	-1.410625636	NA	NA	-0.117002877	1.293622759
FOSL2	1.172800263	NA	NA	NA	NA	NA	2.069021559	NA	1.620910911	0.448110648
PANX1	1.172616257	NA	NA	NA	NA	NA	1.335632363	NA	1.25412431	0.081508053
LCK	1.172351904	NA	NA	NA	NA	NA	3.094164653	NA	2.133258279	0.960906375
PGM2	1.171977023	NA	NA	1.251722477	NA	NA	NA	NA	1.21184975	0.039872727
COL4A5	1.168961357	NA	NA	NA	NA	NA	2.283811326	NA	1.726386342	0.557424985
RRM2	1.167905969	2.651794969	NA	NA	NA	NA	NA	NA	1.909850469	0.7419445
MCC	1.163245409	NA	NA	NA	NA	NA	1.260971588	NA	1.212108499	0.04886309
ZWINT	1.162709614	1.722863516	NA	NA	NA	NA	NA	NA	1.442786565	0.280076951
UBE2D1	1.161834617	NA	NA	1.324693697	NA	NA	NA	NA	1.243264157	0.08142954
KATNAL1	1.160486064	NA	NA	1.61142779	NA	NA	NA	NA	1.385956927	0.225470863
LIF	1.158553243	NA	NA	NA	NA	NA	5.048543343	NA	3.103548293	1.94499505
FUT11	1.155980068	NA	NA	NA	NA	NA	2.406394821	NA	1.781187445	0.625207377
CBFB	1.155340764	NA	NA	1.034141868	NA	NA	NA	NA	1.094741316	0.060599448
SMYD3	1.154345075	NA	NA	NA	NA	NA	1.545013057	NA	1.349679066	0.195333991
HBEGF	1.153688172	NA	NA	1.268024074	NA	NA	NA	NA	1.210856123	0.057167951
ADAM10	1.14977489	NA	NA	NA	NA	NA	1.474648712	NA	1.312211801	0.162436911
RRAS	1.149249838	NA	NA	NA	NA	NA	2.280842032	NA	1.715045935	0.565796097
ATP8B2	1.146864974	NA	NA	NA	NA	NA	1.294487279	NA	1.220676127	0.073811152
FMNL2	1.144583082	NA	NA	NA	NA	NA	1.471694872	NA	1.308138977	0.163555895
FAM20C	1.144440852	NA	NA	NA	NA	NA	2.378351562	NA	1.761396207	0.616955355
MYH10	1.14347918	NA	NA	1.278564809	NA	NA	NA	NA	1.211021995	0.067542815
SKI	1.143155408	NA	NA	NA	NA	NA	1.72123173	NA	1.432193569	0.289038161
BCL10	1.141130383	NA	NA	NA	NA	NA	1.198893316	NA	1.17001185	0.028881467
DUSP6	1.140536238	1.15830661	NA	NA	NA	NA	NA	NA	1.149421424	0.008885186
TIGAR	1.139925212	NA	NA	1.098067375	NA	NA	NA	NA	1.118996294	0.020928919
IRAK2	1.13976991	NA	NA	NA	NA	NA	3.158136215	NA	2.148953063	1.009183153
MAST4	1.136927232	NA	NA	NA	NA	NA	1.266027448	NA	1.20147734	0.064550108
JUNB	1.135614929	NA	NA	NA	NA	NA	1.518320053	NA	1.326967491	0.191352562
MAF	1.12956802	NA	NA	NA	NA	NA	1.014889448	NA	1.072228734	0.057339286
IFNGR1	1.129362156	NA	NA	1.082883658	NA	NA	NA	NA	1.106122907	0.023239249
GGT5	1.12829645	NA	NA	NA	NA	NA	1.729507191	NA	1.428901821	0.300605371
TUBB6	1.126167552	NA	NA	NA	NA	NA	2.189866109	NA	1.658016831	0.531849279
TNIK	1.123538323	NA	NA	1.075052712	NA	NA	NA	NA	1.099295518	0.024242806
STX7	1.121643262	NA	NA	1.020854739	NA	NA	NA	NA	1.071249001	0.050394262
PDP1	1.121007218	NA	NA	NA	NA	NA	1.19487114	NA	1.157939179	0.036931961
SGCB	1.119249168	NA	NA	1.217710489	NA	NA	NA	NA	1.168479829	0.04923066
MFHAS1	1.119131354	NA	NA	NA	NA	NA	1.130182427	NA	1.124656891	0.005525536
TSHZ3	1.118966779	NA	NA	1.600477536	NA	NA	NA	NA	1.359722158	0.240755379
MITF	1.118598987	NA	NA	NA	NA	NA	1.614759009	NA	1.366678998	0.248080011
FOXF2	1.117573711	1.685079388	NA	NA	NA	NA	NA	NA	1.40132655	0.283752839
MREG	1.111312353	1.319733656	NA	NA	NA	NA	NA	NA	1.215523005	0.104210652
EGFL6	1.110649313	NA	NA	2.248470005	NA	NA	NA	NA	1.679559659	0.568910346
CDC42EP5	1.110095751	NA	NA	NA	NA	NA	2.938498505	NA	2.024297128	0.914201377
PKIA	1.109348714	NA	NA	NA	NA	NA	2.943128895	NA	2.026238805	0.916890091
GLI2	1.108233818	NA	NA	NA	NA	NA	2.203574871	NA	1.655904345	0.547670526
PTK2	1.10576097	1.018734002	NA	NA	NA	NA	NA	NA	1.062247486	0.043513484
YWHAB	1.105403924	NA	NA	NA	NA	NA	1.017806072	NA	1.061604998	0.043798926
A2M	1.104650931	NA	NA	1.236611202	NA	NA	NA	NA	1.170631067	0.065980136
PRAG1	1.099264814	1.173431084	NA	NA	NA	NA	NA	NA	1.136347949	0.037083135
HPSE	1.098932813	NA	NA	NA	NA	NA	2.807937428	NA	1.953435121	0.854502308
RNASEL	1.098501345	NA	NA	NA	NA	NA	2.006162197	NA	1.552331771	0.453830426
PRKG1	1.098145564	NA	NA	1.110117109	NA	NA	NA	NA	1.104131337	0.005985772
ST3GAL1	1.097527848	NA	NA	NA	NA	NA	1.217222199	NA	1.157375024	0.059847176
P3H1	1.09696446	NA	NA	NA	NA	NA	2.217062917	NA	1.657013689	0.560049229
LDLR	1.096759253	NA	NA	NA	NA	NA	2.191298737	NA	1.644028995	0.547269742
UBE2L6	1.096612655	NA	NA	NA	NA	NA	2.983178963	NA	2.039895809	0.943283154
CPM	1.096235378	NA	NA	1.327528483	NA	NA	NA	NA	1.211881931	0.115646553
DBN1	1.09487884	NA	NA	NA	NA	NA	2.003333259	NA	1.54910605	0.45422721
LRCH2	1.092787412	NA	NA	2.10292927	NA	NA	NA	NA	1.597858341	0.505070929
LPAR5	1.092403846	NA	NA	NA	NA	NA	2.536258259	NA	1.814331053	0.721927207
ITGB1BP1	1.090531464	NA	NA	NA	NA	NA	1.804624411	NA	1.447577938	0.357046474
KIAA1551	1.09040638	NA	NA	1.229341727	NA	NA	NA	NA	1.159874054	0.069467674
APLP2	1.089907499	NA	NA	NA	NA	NA	1.351894627	NA	1.220901063	0.130993564
PDGFRL	1.089045477	NA	NA	1.520859165	NA	NA	NA	NA	1.304952321	0.215906844
LINC01140	1.085834546	NA	NA	1.441825896	NA	NA	NA	NA	1.263830221	0.177995675
AHNAK	1.085725874	NA	NA	NA	NA	NA	1.463999021	NA	1.274862448	0.189136574
CARD6	1.085714915	NA	NA	1.258089533	NA	NA	NA	NA	1.171902224	0.086187309
EVA1C	1.085271471	NA	NA	NA	NA	NA	2.889474631	NA	1.987373051	0.90210158
GALNT10	1.084874007	NA	NA	NA	NA	NA	1.170282764	NA	1.127578386	0.042704379
BPGM	1.084447957	NA	NA	NA	NA	NA	1.805340094	NA	1.444894026	0.360446069
DRAM1	1.080486906	NA	NA	1.302026968	NA	NA	NA	NA	1.191256937	0.110770031
HSPG2	1.080444104	NA	NA	NA	NA	NA	2.109640874	NA	1.595042489	0.514598385
SLC44A1	1.08040008	NA	NA	NA	NA	NA	1.009251098	NA	1.044825589	0.035574491
ENG	1.078569586	NA	NA	NA	NA	NA	1.468182705	NA	1.273376146	0.19480656
YWHAZ	1.077196023	NA	NA	NA	NA	NA	1.316497557	NA	1.19684679	0.119650767
SH3RF3	1.076477403	NA	NA	NA	NA	NA	2.752107951	NA	1.914292677	0.837815274
WWTR1	1.075368629	NA	NA	NA	NA	NA	1.292316139	NA	1.183842384	0.108473755
TMEM165	1.074731658	NA	NA	NA	NA	NA	1.043427394	NA	1.059079526	0.015652132
YWHAH	1.074609607	NA	NA	NA	NA	NA	1.476723168	NA	1.275666388	0.201056781
ATP2C1	1.074282506	NA	NA	NA	NA	NA	1.016131022	NA	1.045206764	0.029075742
BNIP2	1.070952314	NA	NA	NA	NA	NA	1.478485904	NA	1.274719109	0.203766795
FMO3	1.070213765	NA	NA	1.081052119	NA	NA	NA	NA	1.075632942	0.005419177
MAN1C1	1.067812224	NA	NA	NA	NA	NA	2.574681957	NA	1.821247091	0.753434867
TMEM43	1.063940043	NA	NA	NA	NA	NA	1.985321444	NA	1.524630744	0.460690701
CILP	1.062897613	-1.569104723	NA	NA	NA	NA	NA	NA	-0.253103555	1.316001168
EBF2	1.062729009	-1.724560074	NA	NA	NA	NA	NA	NA	-0.330915533	1.393644542
LAP3	1.060745549	NA	NA	1.080946661	NA	NA	NA	NA	1.070846105	0.010100556
ITPRIPL2	1.060348656	NA	NA	NA	NA	NA	1.240602745	NA	1.150475701	0.090127045
RBMS2	1.059111081	NA	NA	NA	NA	NA	1.088003419	NA	1.07355725	0.014446169
KRT8	1.058996435	1.704264149	NA	NA	NA	NA	NA	NA	1.381630292	0.322633857
TUBB	1.057910161	NA	NA	NA	NA	NA	1.279298254	NA	1.168604208	0.110694047
TAF9B	1.057331709	NA	NA	NA	NA	NA	-1.495183479	NA	-0.218925885	1.276257594
CBL	1.05706999	NA	NA	NA	NA	NA	1.421428259	NA	1.239249125	0.182179135
MVP	1.054455112	NA	NA	NA	NA	NA	1.559357748	NA	1.30690643	0.252451318
SGMS2	1.052043802	1.065182654	NA	NA	NA	NA	NA	NA	1.058613228	0.006569426
LIMS1	1.048615057	NA	NA	NA	NA	NA	1.120223805	NA	1.084419431	0.035804374
ANKRD29	1.04547835	-1.248460417	NA	NA	NA	NA	NA	NA	-0.101491034	1.146969384
PDZK1IP1	1.044251436	NA	NA	NA	NA	1.214032683	NA	NA	1.12914206	0.084890624
LPCAT1	1.038296419	NA	NA	NA	NA	NA	1.651497438	NA	1.344896929	0.30660051
ARPC5	1.036629145	NA	NA	NA	NA	NA	1.217797521	NA	1.127213333	0.090584188
SPRY4	1.035915472	NA	NA	NA	NA	NA	2.224989977	NA	1.630452725	0.594537252
HCP5	1.035870406	NA	NA	NA	NA	NA	2.687499846	NA	1.861685126	0.82581472
EPB41L3	1.03526917	NA	NA	1.373107804	NA	NA	NA	NA	1.204188487	0.168919317
DAB2	1.034343467	NA	NA	1.04555093	NA	NA	NA	NA	1.039947199	0.005603732
PYCARD	1.034175241	NA	NA	NA	NA	NA	3.450379143	NA	2.242277192	1.208101951
PRICKLE2	1.033550162	NA	NA	NA	NA	NA	1.228488207	NA	1.131019185	0.097469023
SDC4	1.031004295	NA	NA	NA	NA	NA	1.275221893	NA	1.153113094	0.122108799
MAP4K5	1.028177105	NA	NA	NA	NA	NA	1.092700483	NA	1.060438794	0.032261689
SPTAN1	1.022270378	NA	NA	NA	NA	NA	1.068005521	NA	1.04513795	0.022867572
KDM5B	1.022194695	NA	NA	NA	NA	NA	1.033099077	NA	1.027646886	0.005452191
GINS1	1.022126443	1.76274436	NA	NA	NA	NA	NA	NA	1.392435402	0.370308959
MAST2	1.021224133	NA	NA	NA	NA	NA	1.237602353	NA	1.129413243	0.10818911
PHF20	1.02109547	NA	NA	NA	NA	NA	1.006431467	NA	1.013763469	0.007332001
PHACTR2	1.020126177	NA	NA	1.080610886	NA	NA	NA	NA	1.050368532	0.030242355
VMP1	1.019894487	NA	NA	NA	NA	NA	1.969314309	NA	1.494604398	0.474709911
ANKRD10	1.019676506	NA	NA	NA	NA	NA	1.177042295	NA	1.098359401	0.078682895
RIN2	1.016757046	NA	NA	NA	NA	NA	1.031694842	NA	1.024225944	0.007468898
FGD5	1.016447841	NA	NA	NA	NA	NA	1.698871952	NA	1.357659897	0.341212056
SFXN3	1.015024653	NA	NA	NA	NA	NA	2.29137772	NA	1.653201187	0.638176534
SPTLC2	1.01468119	NA	NA	1.039059793	NA	NA	NA	NA	1.026870492	0.012189302
XRCC4	1.014438849	NA	NA	1.215698142	NA	NA	NA	NA	1.115068496	0.100629647
FKBP10	1.013190535	NA	NA	NA	NA	NA	3.140498147	NA	2.076844341	1.063653806
DYNLT3	1.013058536	NA	NA	NA	NA	NA	2.375728862	NA	1.694393699	0.681335163
FOXC1	1.011545132	1.531091944	NA	NA	NA	NA	NA	NA	1.271318538	0.259773406
SPIRE1	1.010797581	NA	NA	NA	NA	NA	1.716678168	NA	1.363737875	0.352940294
CARD16	1.010330156	NA	NA	1.903898468	NA	NA	NA	NA	1.457114312	0.446784156
UBE2E2	1.009861171	NA	NA	1.085715645	NA	NA	NA	NA	1.047788408	0.037927237
PTPN14	1.008540436	NA	NA	NA	NA	NA	1.029880802	NA	1.019210619	0.010670183
VGLL4	1.007724515	NA	NA	NA	NA	NA	1.210094208	NA	1.108909362	0.101184847
TEP1	1.006564463	NA	NA	NA	NA	NA	1.548034618	NA	1.277299541	0.270735077
TSPO	1.004978516	NA	NA	NA	NA	NA	3.085895923	NA	2.04543722	1.040458704
SELPLG	1.003603001	NA	NA	NA	NA	NA	2.674686923	NA	1.839144962	0.835541961
ATP13A3	1.002485704	NA	NA	NA	NA	NA	1.306824913	NA	1.154655309	0.152169605
CRIP2	1.002137992	NA	NA	NA	NA	NA	2.843545393	NA	1.922841693	0.920703701
PPP3CA	1.001427904	NA	NA	NA	NA	NA	1.037024313	NA	1.019226109	0.017798205
ADCY3	1.000858166	NA	NA	NA	NA	NA	2.282313874	NA	1.64158602	0.640727854
JAK2	1.00031511	NA	NA	1.137194341	NA	NA	NA	NA	1.068754726	0.068439616
TEX11	-2.9179099	NA	NA	NA	NA	NA	-6.400163821	NA	-4.659036861	1.741126961
TMEM52	-2.106395426	NA	NA	NA	NA	NA	-5.463089702	NA	-3.784742564	1.678347138
ZG16	-2.07788232	NA	NA	-1.232513049	NA	NA	NA	NA	-1.655197685	0.422684636
RNF186	-2.01307736	NA	NA	NA	NA	NA	-4.740056208	NA	-3.376566784	1.363489424
CUZD1	-1.902585295	NA	NA	NA	NA	NA	-10.65159087	NA	-6.277088083	4.374502788
CCKBR	-1.75737728	NA	NA	-1.002874546	NA	NA	NA	NA	-1.380125913	0.377251367
SPACA3	-1.666828723	NA	NA	-1.176661845	NA	NA	NA	NA	-1.421745284	0.245083439
GATA4	-1.591459851	NA	NA	NA	NA	NA	-3.639705259	NA	-2.615582555	1.024122704
LOC285097	-1.581331011	NA	NA	-1.887746323	NA	NA	NA	NA	-1.734538667	0.153207656
ATP4A	-1.548385427	NA	NA	NA	NA	NA	-4.68843179	NA	-3.118408609	1.570023182
PIWIL2	-1.478237566	NA	NA	NA	NA	NA	-2.881128717	NA	-2.179683142	0.701445576
MT1M	-1.456394469	NA	NA	NA	NA	-1.52700257	NA	NA	-1.49169852	0.035304051
LINC00261	-1.355239208	NA	NA	NA	NA	NA	-5.462706265	NA	-3.408972737	2.053733529
GSTA3	-1.33965781	NA	NA	-1.374540121	NA	NA	NA	NA	-1.357098966	0.017441155
BRSK2	-1.335286201	NA	NA	NA	NA	NA	-6.489080618	NA	-3.91218341	2.576897209
EPOR	-1.334593886	NA	NA	NA	NA	NA	-2.21078247	NA	-1.772688178	0.438094292
GAMT	-1.326802259	NA	NA	NA	NA	NA	-5.347437052	NA	-3.337119656	2.010317397
MYCL	-1.30263325	NA	NA	NA	NA	NA	-2.85041079	NA	-2.07652202	0.77388877
SMPDL3B	-1.239440815	NA	NA	NA	NA	NA	-3.325270702	NA	-2.282355759	1.042914944
ALKAL2	-1.235003134	-2.398306058	NA	NA	NA	NA	NA	NA	-1.816654596	0.581651462
NGB	-1.212852944	NA	NA	NA	NA	-2.678887593	NA	NA	-1.945870269	0.733017325
KIRREL2	-1.199706342	NA	NA	NA	NA	NA	-4.549424297	NA	-2.87456532	1.674858978
OTC	-1.183312866	NA	NA	-1.086438142	NA	NA	NA	NA	-1.134875504	0.048437362
SLC30A2	-1.173432427	NA	NA	NA	NA	NA	-6.310495682	NA	-3.741964055	2.568531628
BTD	-1.139629238	NA	NA	NA	NA	NA	-1.531057916	NA	-1.335343577	0.195714339
HPN	-1.112344565	NA	NA	NA	NA	NA	-3.537025568	NA	-2.324685067	1.212340502
PPID	-1.111124757	-1.112665003	NA	NA	NA	NA	NA	NA	-1.11189488	0.000770123
ALDH6A1	-1.107350451	NA	NA	NA	NA	NA	-2.028140336	NA	-1.567745394	0.460394943
RBP2	-1.105613383	NA	NA	NA	NA	-2.801872892	NA	NA	-1.953743138	0.848129755
PXMP2	-1.049776126	NA	NA	NA	NA	-1.139285673	NA	NA	-1.0945309	0.044754774
PLCB1	-1.031155292	NA	NA	NA	NA	NA	-1.79432886	NA	-1.412742076	0.381586784
AQP11	-1.021791308	NA	NA	NA	NA	NA	-3.789837322	NA	-2.405814315	1.384023007
RAB3D	-1.008381384	NA	NA	NA	NA	NA	-2.910564756	NA	-1.95947307	0.951091686
SPRR1B	NA	4.022337787	NA	NA	NA	3.804167334	NA	NA	3.913252561	0.109085227
CDC20	NA	2.925934557	NA	NA	NA	1.053879608	NA	NA	1.989907083	0.936027475
IGFBP1	NA	2.893426057	NA	NA	NA	4.540688509	NA	NA	3.717057283	0.823631226
SPRR3	NA	2.848535175	NA	NA	NA	5.928644329	NA	NA	4.388589752	1.540054577
FA2H	NA	2.599278924	NA	NA	NA	1.956379791	NA	NA	2.277829358	0.321449567
CST6	NA	2.169777736	NA	NA	NA	NA	2.724757024	NA	2.44726738	0.277489644
CCNB2	NA	2.140391012	NA	NA	NA	1.448303151	NA	NA	1.794347082	0.346043931
CDA	NA	2.080425158	NA	NA	NA	2.700333258	NA	NA	2.390379208	0.30995405
FANCI	NA	2.073884928	NA	NA	NA	NA	3.511357686	NA	2.792621307	0.718736379
SLC13A5	NA	2.043813062	NA	NA	NA	2.935131284	NA	NA	2.489472173	0.445659111
VGLL1	NA	2.032047053	NA	NA	NA	1.596139773	NA	NA	1.814093413	0.21795364
CDCA8	NA	2.030558873	NA	NA	NA	1.263029149	NA	NA	1.646794011	0.383764862
TNNT1	NA	2.014000748	NA	NA	NA	4.146778298	NA	NA	3.080389523	1.066388775
KLK8	NA	1.995277736	NA	NA	NA	4.070176109	NA	NA	3.032726923	1.037449187
NR1I2	NA	1.981883543	NA	NA	NA	2.663038339	NA	NA	2.322460941	0.340577398
PITX1	NA	1.914545008	NA	NA	NA	2.872102424	NA	NA	2.393323716	0.478778708
BUB1B	NA	1.875763338	NA	NA	NA	NA	2.941042031	NA	2.408402685	0.532639347
HJURP	NA	1.873983565	NA	NA	NA	1.533009644	NA	NA	1.703496605	0.170486961
POU2F3	NA	1.829429788	NA	NA	NA	1.560857136	NA	NA	1.695143462	0.134286326
SLC16A5	NA	1.802412289	NA	NA	NA	1.369369985	NA	NA	1.585891137	0.216521152
FLNB	NA	1.80057673	NA	NA	NA	NA	1.601867222	NA	1.701221976	0.099354754
NAPRT	NA	1.78791433	NA	NA	NA	NA	1.696552053	NA	1.742233192	0.045681139
EFNA2	NA	1.7777519	NA	NA	NA	2.716390783	NA	NA	2.247071342	0.469319442
ST14	NA	1.763362314	NA	NA	NA	NA	1.034640265	NA	1.39900129	0.364361024
SH2D3A	NA	1.761523351	NA	NA	NA	NA	2.381575351	NA	2.071549351	0.310026
TTK	NA	1.746334723	NA	NA	NA	1.132202696	NA	NA	1.43926871	0.307066014
KLHDC7B	NA	1.715581386	NA	NA	NA	2.30082408	NA	NA	2.008202733	0.292621347
MIR210HG	NA	1.709076045	NA	NA	NA	2.787083449	NA	NA	2.248079747	0.539003702
ALS2CL	NA	1.692709426	NA	NA	NA	NA	2.047012735	NA	1.869861081	0.177151655
GRP	NA	1.689876333	NA	NA	NA	1.601481295	NA	NA	1.645678814	0.044197519
FAM213B	NA	1.66947314	NA	NA	NA	NA	1.635419971	NA	1.652446556	0.017026585
GSDMB	NA	1.663095391	NA	NA	NA	2.270427294	NA	NA	1.966761343	0.303665952
OASL	NA	1.625402415	NA	NA	NA	1.534069834	NA	NA	1.579736125	0.04566629
WNT10A	NA	1.613943103	NA	NA	NA	2.170878488	NA	NA	1.892410796	0.278467693
BIRC5	NA	1.602058978	NA	NA	NA	1.125929325	NA	NA	1.363994152	0.238064827
KNL1	NA	1.598224586	NA	1.522869203	NA	NA	NA	NA	1.560546895	0.037677692
ADGRF4	NA	1.597349795	NA	NA	NA	3.007516173	NA	NA	2.302432984	0.705083189
RDH13	NA	1.593417251	NA	NA	NA	NA	1.734847252	NA	1.664132252	0.070715001
SEMA4B	NA	1.589010652	NA	NA	NA	NA	1.593148463	NA	1.591079558	0.002068905
KIF18B	NA	1.584365393	NA	NA	NA	1.322241497	NA	NA	1.453303445	0.131061948
HS3ST3A1	NA	1.583190866	NA	NA	NA	1.253053768	NA	NA	1.418122317	0.165068549
PPP1R14C	NA	1.5711668	NA	NA	NA	1.346770014	NA	NA	1.458968407	0.112198393
MIR31HG	NA	1.568156177	NA	NA	NA	2.497873218	NA	NA	2.033014698	0.464858521
KIF11	NA	1.557471878	NA	1.342898256	NA	NA	NA	NA	1.450185067	0.107286811
MYRF	NA	1.541946367	NA	NA	NA	NA	1.383952546	NA	1.462949457	0.078996911
STRIP2	NA	1.537160696	NA	NA	NA	2.109422297	NA	NA	1.823291497	0.286130801
ZNF185	NA	1.520571169	NA	NA	NA	NA	2.846022558	NA	2.183296864	0.662725695
RAD51AP1	NA	1.51467994	NA	1.885829	NA	NA	NA	NA	1.70025447	0.18557453
BEAN1	NA	1.503780947	NA	NA	NA	1.845714426	NA	NA	1.674747687	0.17096674
TNNI2	NA	1.4926264	NA	NA	NA	1.098855984	NA	NA	1.295741192	0.196885208
EZR	NA	1.491177723	NA	NA	NA	NA	1.63348936	NA	1.562333542	0.071155819
SERPINB4	NA	1.491006061	NA	NA	NA	5.96893471	NA	NA	3.729970386	2.238964325
TK1	NA	1.474729097	NA	NA	NA	NA	2.458267355	NA	1.966498226	0.491769129
EDAR	NA	1.474411609	NA	NA	NA	1.296614228	NA	NA	1.385512919	0.088898691
TTLL12	NA	1.470359507	NA	NA	NA	NA	2.814091362	NA	2.142225435	0.671865927
PARD6B	NA	1.465337917	NA	NA	NA	1.167203634	NA	NA	1.316270776	0.149067141
NDE1	NA	1.462695794	NA	NA	NA	NA	1.692188806	NA	1.5774423	0.114746506
EPS8L2	NA	1.457458711	NA	NA	NA	NA	1.554641797	NA	1.506050254	0.048591543
LRP8	NA	1.453833533	NA	NA	NA	NA	2.835442261	NA	2.144637897	0.690804364
TYMP	NA	1.452040256	NA	NA	NA	NA	3.484414523	NA	2.46822739	1.016187134
TMEM171	NA	1.443426058	NA	NA	NA	1.381276211	NA	NA	1.412351135	0.031074924
HKDC1	NA	1.430877524	NA	NA	NA	1.507460581	NA	NA	1.469169053	0.038291528
MGAT4B	NA	1.406178781	NA	NA	NA	NA	1.245314119	NA	1.32574645	0.080432331
P2RY2	NA	1.400710053	NA	NA	NA	NA	3.271188128	NA	2.335949091	0.935239038
CDC25B	NA	1.382953319	NA	NA	NA	NA	3.620842953	NA	2.501898136	1.118944817
IDO1	NA	1.375357813	NA	1.465711457	NA	NA	NA	NA	1.420534635	0.045176822
FAM3D	NA	1.363215459	NA	NA	NA	1.834540709	NA	NA	1.598878084	0.235662625
IRF7	NA	1.354714215	NA	NA	NA	NA	2.043535411	NA	1.699124813	0.344410598
TYMS	NA	1.350264046	NA	NA	NA	NA	3.080728575	NA	2.215496311	0.865232265
SPINT1	NA	1.321503373	NA	NA	NA	NA	1.184649962	NA	1.253076668	0.068426706
HHIP	NA	1.315151447	NA	NA	NA	1.002831033	NA	NA	1.15899124	0.156160207
MICALL2	NA	1.310050076	NA	NA	NA	NA	2.629658467	NA	1.969854272	0.659804196
TNFAIP8L1	NA	1.301299337	NA	NA	NA	NA	2.449944188	NA	1.875621763	0.574322426
CDKN3	NA	1.287498938	NA	1.384768683	NA	NA	NA	NA	1.336133811	0.048634873
BMP2	NA	1.281681137	NA	NA	NA	NA	1.96009806	NA	1.620889599	0.339208462
DSG2	NA	1.278176166	1.129184697	NA	NA	NA	NA	NA	1.203680432	0.074495735
SLC52A2	NA	1.273291393	NA	NA	NA	NA	1.9115761	NA	1.592433747	0.319142354
DUSP7	NA	1.27289608	NA	NA	NA	NA	2.150315311	NA	1.711605696	0.438709616
CALB2	NA	1.26755387	NA	NA	NA	1.436029091	NA	NA	1.351791481	0.084237611
BCO1	NA	1.251902863	NA	NA	NA	2.478475221	NA	NA	1.865189042	0.613286179
DTX4	NA	1.226232732	NA	NA	NA	NA	2.112351348	NA	1.66929204	0.443059308
NCAPG2	NA	1.22425163	NA	NA	NA	NA	2.618380099	NA	1.921315865	0.697064235
PKP1	NA	1.215792668	NA	NA	NA	2.402457576	NA	NA	1.809125122	0.593332454
MCM4	NA	1.213645937	NA	NA	NA	NA	1.428456004	NA	1.321050971	0.107405034
EPHX3	NA	1.196485093	NA	NA	NA	1.897778853	NA	NA	1.547131973	0.35064688
ORC6	NA	1.183031966	NA	NA	NA	1.167429102	NA	NA	1.175230534	0.007801432
POF1B	NA	1.17587665	NA	NA	NA	1.114294565	NA	NA	1.145085608	0.030791043
SPAG5	NA	1.173850481	NA	NA	NA	NA	3.31463525	NA	2.244242866	1.070392385
LMNB2	NA	1.165726301	NA	NA	NA	NA	2.071623416	NA	1.618674859	0.452948558
CAPN1	NA	1.158366966	NA	NA	NA	NA	1.010390473	NA	1.08437872	0.073988247
SLC35F2	NA	1.152794933	NA	NA	NA	NA	1.746864174	NA	1.449829554	0.297034621
FEN1	NA	1.151985302	NA	NA	NA	NA	2.476817064	NA	1.814401183	0.662415881
CRCT1	NA	1.151557602	NA	NA	NA	4.256861279	NA	NA	2.704209441	1.552651839
ACTN4	NA	1.148613396	NA	NA	NA	NA	1.246880904	NA	1.19774715	0.049133754
TRPA1	NA	1.124925196	NA	NA	NA	1.249090175	NA	NA	1.187007686	0.06208249
MFSD10	NA	1.122097978	NA	NA	NA	NA	2.086416639	NA	1.604257309	0.482159331
PNPLA3	NA	1.120594398	NA	NA	NA	1.989234915	NA	NA	1.554914657	0.434320259
NR2F6	NA	1.113278967	NA	NA	NA	NA	-1.038351047	NA	0.03746396	1.075815007
AGRN	NA	1.102574231	NA	NA	NA	NA	1.863635547	NA	1.483104889	0.380530658
NFATC2IP	NA	1.099154137	NA	NA	NA	NA	1.251000761	NA	1.175077449	0.075923312
ESPL1	NA	1.097854491	NA	NA	NA	1.094168658	NA	NA	1.096011575	0.001842917
TMEM44	NA	1.091921813	NA	NA	NA	NA	3.076116786	NA	2.0840193	0.992097487
BCR	NA	1.09062074	NA	NA	NA	NA	1.524638411	NA	1.307629576	0.217008836
LMNB1	NA	1.077290394	NA	NA	NA	NA	2.625849971	NA	1.851570183	0.774279789
TRPM4	NA	1.068602646	NA	NA	NA	NA	2.251532213	NA	1.66006743	0.591464784
FZD5	NA	1.058568096	NA	NA	NA	NA	-1.535945048	NA	-0.238688476	1.297256572
TACC3	NA	1.055725055	NA	NA	NA	NA	3.65426039	NA	2.354992723	1.299267668
PPFIBP1	NA	1.052581073	NA	NA	NA	NA	1.176098995	NA	1.114340034	0.061758961
IL15RA	NA	1.044105435	NA	NA	NA	NA	1.981096636	NA	1.512601036	0.468495601
GALNT14	NA	1.041272443	NA	NA	NA	1.465801785	NA	NA	1.253537114	0.212264671
MND1	NA	1.038520339	NA	1.603925321	NA	NA	NA	NA	1.32122283	0.282702491
VARS	NA	1.037659929	NA	NA	NA	NA	1.584490574	NA	1.311075252	0.273415323
PLOD3	NA	1.037609568	NA	NA	NA	NA	1.647246354	NA	1.342427961	0.304818393
PML	NA	1.028842293	NA	NA	NA	NA	2.164541962	NA	1.596692128	0.567849835
PLXNB2	NA	1.028464523	NA	NA	NA	NA	1.388579179	NA	1.208521851	0.180057328
GPI	NA	1.027155349	NA	NA	NA	NA	1.474408951	NA	1.25078215	0.223626801
ABCC1	NA	1.02530863	NA	NA	NA	NA	1.104960204	NA	1.065134417	0.039825787
LRRC8A	NA	1.024155824	NA	NA	NA	NA	2.73468734	NA	1.879421582	0.855265758
PIAS3	NA	1.024014914	NA	NA	NA	NA	2.163958799	NA	1.593986857	0.569971943
MYL12A	NA	1.022551338	NA	NA	NA	NA	1.065582566	NA	1.044066952	0.021515614
EHD1	NA	1.020846827	NA	NA	NA	NA	2.054673491	NA	1.537760159	0.516913332
LINC00525	NA	1.018320325	NA	NA	NA	1.207671846	NA	NA	1.112996086	0.094675761
DGKQ	NA	1.017605722	NA	NA	NA	NA	2.200474693	NA	1.609040208	0.591434486
SLC44A2	NA	1.013309531	NA	NA	NA	NA	1.107686887	NA	1.060498209	0.047188678
TMEM184B	NA	1.009797548	NA	NA	NA	NA	1.703455805	NA	1.356626677	0.346829129
RERGL	NA	-2.772409575	NA	NA	NA	-1.765127591	NA	NA	-2.268768583	0.503640992
GPM6A	NA	-2.598417229	NA	NA	NA	-1.783182249	NA	NA	-2.190799739	0.40761749
KCNMB2	NA	-2.577053592	NA	NA	NA	-1.487143678	NA	NA	-2.032098635	0.544954957
DLK1	NA	-2.367370503	NA	NA	NA	-2.572093978	NA	NA	-2.469732241	0.102361738
INS	NA	-2.337020512	NA	NA	NA	-2.173176366	NA	NA	-2.255098439	0.081922073
IGF1	NA	-2.299865703	NA	2.51405504	NA	NA	NA	NA	0.107094669	2.406960372
APOH	NA	-2.283515502	NA	-2.035931109	NA	NA	NA	NA	-2.159723306	0.123792197
FSTL5	NA	-2.262915721	NA	NA	NA	-1.194040305	NA	NA	-1.728478013	0.534437708
MRLN	NA	-2.201857287	NA	NA	NA	-2.51237429	NA	NA	-2.357115789	0.155258502
SH3GL2	NA	-2.151494831	NA	NA	NA	-1.580798194	NA	NA	-1.866146513	0.285348319
ACKR1	NA	-2.149904726	NA	NA	NA	-1.78514586	NA	NA	-1.967525293	0.182379433
ADCYAP1	NA	-2.108659201	NA	NA	NA	-1.719612633	NA	NA	-1.914135917	0.194523284
SIM1	NA	-2.102210749	NA	NA	NA	NA	-3.676552633	NA	-2.889381691	0.787170942
SLC17A6	NA	-2.054462018	NA	NA	NA	-2.556581268	NA	NA	-2.305521643	0.251059625
PCSK2	NA	-2.049853543	-1.020211561	NA	NA	NA	NA	NA	-1.535032552	0.514820991
PPP1R1A	NA	-2.026775146	NA	NA	NA	-2.055813315	NA	NA	-2.041294231	0.014519085
RIMBP2	NA	-1.993219954	NA	NA	NA	-1.416175943	NA	NA	-1.704697949	0.288522006
RBP4	NA	-1.991182426	NA	NA	NA	-1.104548839	NA	NA	-1.547865633	0.443316794
UNC80	NA	-1.977722128	NA	NA	NA	NA	-2.604058744	NA	-2.290890436	0.313168308
NCAM1	NA	-1.938332613	NA	NA	NA	-1.653590367	NA	NA	-1.79596149	0.142371123
SCN7A	NA	-1.931374164	NA	NA	NA	NA	-1.770350987	NA	-1.850862576	0.080511589
HMGCLL1	NA	-1.928405774	NA	NA	NA	-1.427836203	NA	NA	-1.678120989	0.250284786
CBLN4	NA	-1.9012346	NA	NA	NA	-2.065550249	NA	NA	-1.983392425	0.082157825
KIF5C	NA	-1.8703698	NA	NA	NA	-1.075544904	NA	NA	-1.472957352	0.397412448
NOL4	NA	-1.849145108	NA	NA	NA	-1.685558771	NA	NA	-1.76735194	0.081793169
TXNL1	NA	-1.828647964	NA	NA	NA	NA	-1.16930487	NA	-1.498976417	0.329671547
FFAR1	NA	-1.810652011	NA	NA	NA	-1.869424703	NA	NA	-1.840038357	0.029386346
ANGPTL1	NA	-1.798840767	NA	NA	NA	NA	-2.418094527	NA	-2.108467647	0.30962688
HS6ST2	NA	-1.785890485	NA	NA	NA	-1.925765693	NA	NA	-1.855828089	0.069937604
TCEAL2	NA	-1.777278128	NA	NA	NA	-1.742645712	NA	NA	-1.75996192	0.017316208
STEAP4	NA	-1.726152549	NA	NA	NA	-1.114239053	NA	NA	-1.420195801	0.305956748
BMP5	NA	-1.618457411	NA	NA	NA	-1.544351497	NA	NA	-1.581404454	0.037052957
PTGER3	NA	-1.605448896	NA	NA	NA	-1.27601471	NA	NA	-1.440731803	0.164717093
SCN3A	NA	-1.589319378	NA	NA	NA	-1.292197741	NA	NA	-1.44075856	0.148560819
LINC00643	NA	-1.576587541	NA	NA	NA	-2.109415536	NA	NA	-1.843001539	0.266413997
ASB9	NA	-1.574428107	NA	NA	NA	-1.411423795	NA	NA	-1.492925951	0.081502156
RAB3C	NA	-1.571408449	NA	NA	NA	-1.339966479	NA	NA	-1.455687464	0.115720985
ELAVL4	NA	-1.569527957	NA	NA	NA	-1.435986973	NA	NA	-1.502757465	0.066770492
KRT222	NA	-1.564381304	NA	NA	NA	-1.609443433	NA	NA	-1.586912369	0.022531065
RASD1	NA	-1.552619658	NA	NA	NA	-1.400402518	NA	NA	-1.476511088	0.07610857
INSM1	NA	-1.541035458	NA	NA	NA	-1.446785106	NA	NA	-1.493910282	0.047125176
NPTX2	NA	-1.539431336	NA	NA	NA	NA	-2.002476472	NA	-1.770953904	0.231522568
PAX6	NA	-1.528625723	NA	NA	NA	-1.332989371	NA	NA	-1.430807547	0.097818176
PCP4	NA	-1.523899009	NA	NA	NA	-2.027629771	NA	NA	-1.77576439	0.251865381
GHR	NA	-1.503915464	NA	NA	NA	-1.565985633	NA	NA	-1.534950549	0.031035084
PGM5-AS1	NA	-1.466339476	NA	NA	NA	-1.629095279	NA	NA	-1.547717378	0.081377902
INA	NA	-1.457183695	NA	NA	NA	-1.440359458	NA	NA	-1.448771577	0.008412118
GABRB3	NA	-1.447618759	NA	NA	NA	NA	-2.925870617	NA	-2.186744688	0.739125929
MYOT	NA	-1.441563518	NA	NA	NA	-1.161788145	NA	NA	-1.301675832	0.139887687
CDH10	NA	-1.437498483	NA	NA	NA	-2.082986815	NA	NA	-1.760242649	0.322744166
NOVA1	NA	-1.431322426	NA	NA	NA	-1.292574187	NA	NA	-1.361948307	0.069374119
LRRN3	NA	-1.429003157	NA	NA	NA	-1.040352811	NA	NA	-1.234677984	0.194325173
FZD3	NA	-1.421210338	NA	NA	NA	NA	-2.278419828	NA	-1.849815083	0.428604745
ATP8A1	NA	-1.420112894	NA	NA	NA	NA	-1.870216622	NA	-1.645164758	0.225051864
ADAMTSL3	NA	-1.419099927	NA	NA	NA	NA	-2.930427386	NA	-2.174763657	0.75566373
COL21A1	NA	-1.408884268	NA	NA	NA	NA	-3.097535529	NA	-2.253209899	0.844325631
ADAMTS1	NA	-1.407947001	NA	NA	NA	-1.397278885	NA	NA	-1.402612943	0.005334058
NAP1L2	NA	-1.400850776	NA	NA	NA	-1.091065927	NA	NA	-1.245958352	0.154892425
NFIA	NA	-1.35817818	NA	NA	NA	NA	-1.166080005	NA	-1.262129093	0.096049088
KL	NA	-1.352136965	NA	NA	NA	-1.004111912	NA	NA	-1.178124439	0.174012527
PDGFD	NA	-1.33305745	NA	NA	NA	NA	-2.344702253	NA	-1.838879852	0.505822402
DNAJC6	NA	-1.324821109	NA	NA	NA	NA	-1.544276978	NA	-1.434549044	0.109727935
MAP2	NA	-1.323960848	NA	NA	NA	NA	-1.515725963	NA	-1.419843406	0.095882558
AQP1	NA	-1.322927737	NA	NA	NA	NA	-2.612089117	NA	-1.967508427	0.64458069
TGFBR3	NA	-1.315778355	NA	NA	NA	-1.005421639	NA	NA	-1.160599997	0.155178358
SLC38A4	NA	-1.306041762	NA	NA	NA	NA	-4.281247457	NA	-2.79364461	1.487602848
DAPL1	NA	-1.296772213	NA	-1.400119978	NA	NA	NA	NA	-1.348446096	0.051673883
AGTR1	NA	-1.294396034	NA	NA	NA	-1.639947469	NA	NA	-1.467171752	0.172775718
LRFN5	NA	-1.289756366	NA	NA	NA	-1.196931438	NA	NA	-1.243343902	0.046412464
FAM107A	NA	-1.260459637	NA	NA	NA	-1.577702905	NA	NA	-1.419081271	0.158621634
SLC16A7	NA	-1.255918813	NA	NA	NA	NA	-1.902617061	NA	-1.579267937	0.323349124
DNAJC12	NA	-1.252822393	NA	NA	NA	NA	-2.902200887	NA	-2.07751164	0.824689247
ARHGAP24	NA	-1.251237404	NA	NA	NA	NA	-1.686520961	NA	-1.468879183	0.217641779
OTOGL	NA	-1.250723069	NA	NA	NA	-1.456924398	NA	NA	-1.353823734	0.103100665
SNAP25	NA	-1.249305039	NA	NA	NA	-1.39035147	NA	NA	-1.319828255	0.070523216
GALNT16	NA	-1.244847272	NA	NA	NA	NA	-2.341470327	NA	-1.7931588	0.548311528
CDO1	NA	-1.235880158	NA	NA	NA	NA	-1.634947103	NA	-1.435413631	0.199533473
TCERG1L	NA	-1.226663741	NA	NA	NA	-2.18911555	NA	NA	-1.707889646	0.481225905
PLAC9	NA	-1.211078873	NA	NA	NA	-1.211511199	NA	NA	-1.211295036	0.000216163
TRPM3	NA	-1.205864403	NA	NA	NA	-1.407956711	NA	NA	-1.306910557	0.101046154
KCNA5	NA	-1.198002464	NA	NA	NA	-1.569951997	NA	NA	-1.383977231	0.185974767
DDX25	NA	-1.192095314	NA	NA	NA	-1.587737865	NA	NA	-1.38991659	0.197821276
CFC1	NA	-1.18721405	NA	NA	NA	-1.853221153	NA	NA	-1.520217602	0.333003552
ELL2	NA	-1.18721168	NA	NA	NA	NA	-1.094016744	NA	-1.140614212	0.046597468
ID4	NA	-1.172157319	NA	NA	NA	-1.113607443	NA	NA	-1.142882381	0.029274938
ZBTB16	NA	-1.157683326	NA	NA	NA	NA	-3.430275302	NA	-2.293979314	1.136295988
SATB1	NA	-1.155927065	NA	NA	NA	NA	-1.278200631	NA	-1.217063848	0.061136783
RAB39B	NA	-1.154950761	NA	NA	NA	-1.069794826	NA	NA	-1.112372794	0.042577968
ITM2A	NA	-1.153410538	NA	NA	NA	-1.110846183	NA	NA	-1.132128361	0.021282177
TMEM56	NA	-1.149259109	NA	NA	NA	NA	-3.485888435	NA	-2.317573772	1.168314663
DENND5B	NA	-1.129733871	NA	NA	NA	NA	-1.391733403	NA	-1.260733637	0.130999766
GPD1	NA	-1.126003513	NA	NA	NA	-2.382096847	NA	NA	-1.75405018	0.628046667
TDRD9	NA	-1.125322565	NA	NA	NA	-1.200201618	NA	NA	-1.162762092	0.037439526
GNG2	NA	-1.122880789	NA	1.012467142	NA	NA	NA	NA	-0.055206824	1.067673966
CNTN4	NA	-1.122129815	NA	1.087900541	NA	NA	NA	NA	-0.017114637	1.105015178
METTL7A	NA	-1.120086772	NA	NA	NA	NA	-2.264689116	NA	-1.692387944	0.572301172
[truncated: 4,543 more rows]
