# Supplementary material for: Integrated Analysis of Microarray and RNA-Seq Data for the Identification of Hub Genes and Networks Involved in the Pancreatic Cancer
Source: Front Genet. 2021 Jun 23;12:663787. doi: 10.3389/fgene.2021.663787 (PMC8273913; doi:10.3389/fgene.2021.663787)
Supplement: Supplementary file 3 [file Data_Sheet_3.xlsx]

## Sheet: Modules with High Positive Cor
E-MTAB-3494						E-GEOD-15471						E-GEOD-18670						E-GEOD-28735						E-GEOD-41368						E-GEOD-62452						GSE119794
substanceBXH	moduleColor	GS.cancer	p.GS.cancer	MM	p.MM	substanceBXH	moduleColor	GS.cancer	p.GS.cancer	MM	p.MM	substanceBXH	moduleColor	GS.cancer	p.GS.cancer	MM	p.MM	substanceBXH	moduleColor	GS.cancer	p.GS.cancer	MM	p.MM	substanceBXH	moduleColor	GS.cancer	p.GS.cancer	MM	p.MM	substanceBXH	moduleColor	GS.cancer	p.GS.cancer	MM	p.MM	substanceBXH	moduleColor	GS.cancer	p.GS.cancer	MM	p.MM
SRPX2	blue	0.931653	3.02404e-05	0.859339	0.000698802	CKLF	brown	0.718849	1.2507e-13	0.8872	3.0158e-27	TFAP2A	brown	0.898103	7.27502e-05	0.913448	3.30317e-05	LAMC2	brown	0.76074	3.34714e-18	0.928373	1.35439e-39	PROS1	brown	0.96239	5.56334e-07	0.956211	1.17795e-06	LAMB3	brown	0.681424	4.56303e-19	0.934462	2.96451e-59	TJP3	blue	0.70157	0.000566483	0.791007	3.28808e-05
MSR1	blue	0.902266	0.000144779	0.890465	0.000237606	CTSA	brown	0.71265	2.51779e-13	0.87634	8.05863e-26	RUSC1	brown	0.894867	8.4584e-05	0.9325	9.84651e-06	LAMB3	brown	0.759226	4.26199e-18	0.94218	1.47886e-43	MCTP1	brown	0.961739	6.05509e-07	0.963381	4.8764e-07	LAMC2	brown	0.676703	9.83837e-19	0.913435	8.17024e-52	AIM1L	blue	0.695069	0.000669603	0.915032	1.60539e-08
GOLIM4	blue	0.898172	0.000173084	0.899462	0.000163747	KHDRBS1	brown	0.702838	7.34588e-13	0.89121	8.2258e-28	AHNAK2	brown	0.882608	0.000143723	0.914268	3.15407e-05	MLPH	brown	0.749289	1.99361e-17	0.836933	9.28757e-25	CXCL10	brown	0.960245	7.31516e-07	0.935702	7.76434e-06	TMPRSS4	brown	0.669149	3.26649e-18	0.942673	7.33547e-63	CAPN8	blue	0.693271	0.000700772	0.840997	3.41196e-06
TNFRSF21	blue	0.897242	0.000180066	0.890607	0.000236278	ADAM9	brown	0.702166	7.89266e-13	0.866237	1.31269e-24	EPHA2	brown	0.870294	0.000231625	0.862656	0.000304234	TSPAN1	brown	0.742806	5.25038e-17	0.937478	4.16725e-42	CYBRD1	brown	0.95674	1.10948e-06	0.938442	6.27484e-06	GALNT5	brown	0.657091	2.06638e-17	0.901121	2.72441e-48	ESM1	blue	0.682618	0.000911877	0.80777	1.65475e-05
FEZ1	blue	0.891335	0.000229533	0.828524	0.00162612	CMTM6	brown	0.697173	1.33677e-12	0.926186	6.31413e-34	NCKIPSD	brown	0.868878	0.000243938	0.839767	0.000631478	TMPRSS4	brown	0.72911	3.70342e-16	0.918633	2.99111e-37	IL7R	brown	0.955577	1.26429e-06	0.927586	1.38743e-05	MLPH	brown	0.654714	2.94334e-17	0.910117	8.14444e-51	ADAM8	blue	0.682267	0.000919654	0.878047	3.61086e-07
ATP6V1A	blue	0.889827	0.000243664	0.878296	0.000374838	TPM4	brown	0.69355	1.94619e-12	0.900864	2.89101e-29	CEMIP	brown	0.865467	0.000275702	0.81075	0.00137814	GALNT5	brown	0.722724	8.84687e-16	0.892288	3.83464e-32	GPC6	brown	0.950048	2.25167e-06	0.955251	1.3107e-06	ITGB4	brown	0.651782	4.53365e-17	0.84918	2.66252e-37	SDCBP2	blue	0.672954	0.00114755	0.943395	4.61007e-10
MTMR2	blue	0.888215	0.000259506	0.897885	0.000175219	ABCC10	brown	0.692421	2.18547e-12	0.880381	2.46379e-26	LRP8	brown	0.857049	0.000367961	0.873777	0.000203389	S100P	brown	0.71772	1.72155e-15	0.80724	7.38492e-22	DOCK10	brown	0.947532	2.86667e-06	0.969051	2.12283e-07	CTSE	brown	0.651359	4.82274e-17	0.863067	8.7381e-40	AC002056.3	blue	0.671547	0.00118578	0.798077	2.48032e-05
SLC16A1-AS1	blue	0.885615	0.000286674	0.903062	0.000139714	RUNX2	brown	0.692289	2.21527e-12	0.900209	3.66805e-29	WRNIP1	brown	0.854525	0.000399834	0.830443	0.00082411	KCNN4	brown	0.714579	2.59537e-15	0.785617	4.80183e-20	C1orf54	brown	0.946799	3.06861e-06	0.958984	8.53325e-07	CDH3	brown	0.630704	8.84542e-16	0.862839	9.64737e-40	WFDC2	blue	0.670101	0.00122621	0.828446	6.4402e-06
GFPT2	blue	0.884847	0.000295098	0.904636	0.000130094	ZDHHC7	brown	0.692146	2.24787e-12	0.873297	1.91525e-25	ICMT	brown	0.852065	0.000432925	0.886133	0.000124163	S100A6	brown	0.714409	2.6534e-15	0.896885	6.23001e-33	TRANK1	brown	0.946459	3.16617e-06	0.936155	7.50046e-06	COL17A1	brown	0.623813	2.22583e-15	0.827807	6.25918e-34	LINC00511	blue	0.667673	0.00129667	0.888307	1.702e-07
XXYLT1	blue	0.88457	0.000298179	0.865215	0.000581854	YAP1	brown	0.691437	2.4168e-12	0.894753	2.50057e-28	FOXL1	brown	0.849391	0.000471253	0.887049	0.00011944	SLC6A14	brown	0.713062	3.15858e-15	0.777042	2.20509e-19	HGF	brown	0.941209	5.00912e-06	0.943393	4.16077e-06	TSPAN1	brown	0.620524	3.42976e-15	0.924747	1.50778e-55	CEACAM1	blue	0.663047	0.00144042	0.80687	1.71967e-05
PKM	blue	0.877757	0.000382048	0.926587	4.14106e-05	C5orf15	brown	0.689527	2.93481e-12	0.92053	9.39282e-33	ECT2	brown	0.846703	0.000512399	0.923946	1.76199e-05	MST1R	brown	0.706327	7.43827e-15	0.888632	1.53586e-31	SPDL1	brown	0.940841	5.16471e-06	0.936918	7.07222e-06	SLC6A14	brown	0.619917	3.7129e-15	0.825884	1.19401e-33	SLC11A1	blue	0.659748	0.00155089	0.91726	1.27446e-08
TREM2	blue	0.87398	0.000435636	0.905511	0.000124973	AP2B1	brown	0.6891	3.06443e-12	0.910237	7.92174e-31	MGLL	brown	0.837883	0.000667261	0.915875	2.8774e-05	CDH3	brown	0.704849	8.94857e-15	0.893425	2.46619e-32	ITGA4	brown	0.940395	5.35813e-06	0.959945	7.59165e-07	TRIM29	brown	0.618625	4.39249e-15	0.830822	2.23816e-34	SLC35A2	blue	0.659411	0.00156257	0.942916	4.96434e-10
MAFG	blue	0.873752	0.000439043	0.867733	0.000536547	DESI2	brown	0.686265	4.07526e-12	0.903167	1.23639e-29	DTL	brown	0.836362	0.000697254	0.937276	6.87833e-06	GJB2	brown	0.697255	2.27188e-14	0.839766	4.58273e-25	PIK3CG	brown	0.939301	5.85721e-06	0.972512	1.18031e-07	KRT19	brown	0.614433	7.53909e-15	0.933559	6.91172e-59	EPS8L3	blue	0.658074	0.00160961	0.909511	2.7713e-08
PTMS	blue	0.872929	0.000451516	0.876302	0.000402065	CLIC1	brown	0.679077	8.27622e-12	0.926845	4.54552e-34	EFNB2	brown	0.835617	0.000712343	0.928885	1.27023e-05	COL17A1	brown	0.697114	2.31087e-14	0.784283	6.11464e-20	RNASE6	brown	0.938415	6.28823e-06	0.928535	1.30096e-05	CEACAM5	brown	0.612016	1.02574e-14	0.821075	5.8004e-33	EVPL	blue	0.65576	0.00169387	0.835485	4.53899e-06
CHST15	blue	0.871843	0.000468374	0.91778	6.80588e-05	STX6	brown	0.677493	9.64879e-12	0.905542	5.03146e-30	ZNF341	brown	0.835425	0.000716264	0.874717	0.000196244	B3GNT3	brown	0.691778	4.37024e-14	0.868449	1.49122e-28	APOL6	brown	0.937995	6.50065e-06	0.95153	1.94178e-06	MST1R	brown	0.61135	1.11598e-14	0.935885	7.61011e-60	FAM150A	blue	0.652025	0.00183763	0.822001	8.7534e-06
CEBPB	blue	0.869183	0.000511688	0.919395	6.23965e-05	NBDY	brown	0.675233	1.199e-11	0.892023	6.28112e-28	PNPLA3	brown	0.834414	0.000737204	0.768207	0.003517	TMC7	brown	0.689605	5.64253e-14	0.9257	6.40497e-39	LPAR6	brown	0.934652	8.40472e-06	0.979795	2.5637e-08	ITGA2	brown	0.608608	1.57619e-14	0.869376	5.2622e-41	GRTP1	blue	0.649948	0.00192191	0.91086	2.43321e-08
IL3RA	blue	0.868441	0.000524295	0.842075	0.00114613	TMTC3	brown	0.674838	1.24516e-11	0.895916	1.67566e-28	TAP1	brown	0.833591	0.000754616	0.837955	0.000665868	PLEK2	brown	0.688057	6.76021e-14	0.923859	1.80708e-38	DCP2	brown	0.934195	8.69585e-06	0.944587	3.74779e-06	NET1	brown	0.606394	2.07803e-14	0.826966	8.31096e-34	IGSF9	blue	0.646281	0.00207857	0.765193	8.46686e-05
KDELC1	blue	0.868233	0.000527877	0.884801	0.000295613	IFNGR2	brown	0.672506	1.55447e-11	0.912106	3.68855e-31	APLP2	brown	0.828736	0.000863805	0.894897	8.44665e-05	MBOAT2	brown	0.687059	7.59137e-14	0.895898	9.26874e-33	RGS10	brown	0.932972	9.51439e-06	0.959654	7.86753e-07	ITGA3	brown	0.601235	3.92403e-14	0.838009	1.77203e-35	TMC5	blue	0.645817	0.00209914	0.897631	8.04422e-08
PLAU	blue	0.867946	0.000532829	0.898402	0.000171394	CKAP5	brown	0.672462	1.56109e-11	0.898821	6.03777e-29	NPAS2	brown	0.82452	0.000968172	0.847232	0.000504081	LPCAT4	brown	0.685239	9.36675e-14	0.804521	1.28418e-21	SLC39A10	brown	0.932655	9.73671e-06	0.952151	1.82238e-06							PERM1	blue	0.638899	0.00242654	0.920115	9.39103e-09
FGD6	blue	0.867381	0.000542708	0.903825	0.00013499	HIF1A	brown	0.670544	1.87078e-11	0.882687	1.22856e-26	TUBA4A	brown	0.821653	0.00104455	0.921331	2.07705e-05	ASAP2	brown	0.680465	1.61414e-13	0.87525	1.6799e-29	ZFPM2	brown	0.9323	9.98965e-06	0.929778	1.19424e-05							BAIAP2L1	blue	0.637356	0.00250509	0.894432	1.04845e-07
PSAP	blue	0.866652	0.000555647	0.929598	3.44493e-05	DPY19L4	brown	0.669964	1.97538e-11	0.903138	1.24946e-29	LMTK2	brown	0.821192	0.00105723	0.848575	0.00048346	DNTTIP1	brown	0.680219	1.65959e-13	0.83057	4.32825e-24	CASP1	brown	0.932184	1.00739e-05	0.941335	4.95663e-06							RNF128	blue	0.636959	0.00252562	0.901931	5.55609e-08
ST3GAL4	blue	0.866379	0.000560558	0.889764	0.000244274	PFKP	brown	0.668304	2.3071e-11	0.81848	5.65501e-20	IL1RN	brown	0.817433	0.00116527	0.894417	8.63428e-05	LAMA3	brown	0.680018	1.6977e-13	0.855976	6.06162e-27	SLFN5	brown	0.931701	1.04288e-05	0.949404	2.39792e-06							GPRC5A	blue	0.636952	0.00252599	0.897533	8.11103e-08
PABPC1P4	blue	0.866197	0.000563858	0.926384	4.19153e-05	NPC1	brown	0.666981	2.60896e-11	0.888409	2.04885e-27	ISG20	brown	0.816825	0.00118352	0.830677	0.000818774	ITGA2	brown	0.679305	1.83937e-13	0.925336	7.87981e-39	EPB41L2	brown	0.930635	1.12482e-05	0.95959	7.92903e-07							MALL	blue	0.636908	0.00252828	0.776585	5.66252e-05
SIPA1	blue	0.866131	0.000565044	0.901149	0.000152123	STK38	brown	0.664711	3.21739e-11	0.892287	5.7534e-28	HDAC1	brown	0.813836	0.00127644	0.822288	0.00102725	KRT19	brown	0.678625	1.98537e-13	0.923413	2.31376e-38	2011-09-01	brown	0.92546	1.59761e-05	0.946734	3.087e-06							DOK4	blue	0.636532	0.00254789	0.917874	1.19455e-08
SLC15A3	blue	0.866068	0.000566193	0.882937	0.00031687	IL15RA	brown	0.664247	3.35741e-11	0.892036	6.25391e-28	IRS1	brown	0.807626	0.00148735	0.912855	3.41436e-05	TRIM16	brown	0.677262	2.31231e-13	0.885517	4.82572e-31	RASSF2	brown	0.922974	1.87435e-05	0.95893	8.58817e-07							CNNM4	blue	0.636524	0.00254832	0.933701	1.84491e-09
OSTM1	blue	0.865926	0.000568768	0.88905	0.0002512	NAGA	brown	0.663767	3.50851e-11	0.814826	1.1221e-19	CTDSPL	brown	0.807596	0.00148842	0.941887	4.73239e-06	ITGB4	brown	0.674331	3.20021e-13	0.868409	1.50986e-28	MIS18BP1	brown	0.921112	2.10537e-05	0.945437	3.4741e-06							BLACAT1	blue	0.635792	0.00258686	0.907038	3.50003e-08
ITSN1	blue	0.862956	0.000624912	0.879947	0.000353365	OSBPL3	brown	0.661061	4.49e-11	0.9047	6.93983e-30	IL1R2	brown	0.805995	0.00154693	0.702342	0.0108723	AMIGO2	brown	0.673347	3.56596e-13	0.809862	4.29531e-22	OXCT1	brown	0.9203	2.21294e-05	0.934322	8.6143e-06							ABHD17C	blue	0.634848	0.00263727	0.895511	9.59707e-08
METRNL	blue	0.862286	0.000638131	0.892946	0.000215128	ZC3HAV1L	brown	0.660856	4.57387e-11	0.92134	6.4606e-33	SMAD6	brown	0.805795	0.00155435	0.709345	0.0097797	CEACAM5	brown	0.672695	3.8304e-13	0.776347	2.48786e-19	CTSC	brown	0.919758	2.28706e-05	0.95958	7.93824e-07							RAB25	blue	0.634693	0.00264563	0.879931	3.16115e-07
SCPEP1	blue	0.862155	0.00064074	0.877521	0.000385243	TRIB2	brown	0.660566	4.69567e-11	0.837273	1.28503e-21	WIPF2	brown	0.805396	0.00156928	0.806719	0.00152025	NECTIN4	brown	0.671275	4.47298e-13	0.778098	1.83442e-19	MS4A6A	brown	0.918703	2.43694e-05	0.936615	7.24008e-06							ITGB4	blue	0.633108	0.00273241	0.888403	1.68948e-07
CD84	blue	0.859291	0.000699824	0.8737	0.000439837	TUBB	brown	0.660505	4.72171e-11	0.951796	9.43047e-41	SLC12A6	brown	0.804799	0.00159176	0.799459	0.00180432	SERPINB5	brown	0.670977	4.62047e-13	0.890526	7.53301e-32	FAT4	brown	0.918531	2.4622e-05	0.958671	8.85886e-07							TUFT1	blue	0.632886	0.00274473	0.888576	1.6672e-07
APOL2	blue	0.857047	0.00074892	0.894779	0.000199582	KLHL2	brown	0.660452	4.74455e-11	0.898052	7.93675e-29	NUP50	brown	0.80445	0.00160505	0.726851	0.00740632	FXYD3	brown	0.666053	7.856e-13	0.840398	3.90687e-25	SP140	brown	0.918458	2.47284e-05	0.943777	4.02441e-06							RP11-299G20.5	blue	0.629842	0.00291861	0.860555	1.12868e-06
RNF213	blue	0.856701	0.00075673	0.934209	2.55713e-05	ABR	brown	0.656539	6.7416e-11	0.907919	1.99774e-30	PRKD2	brown	0.803861	0.00162763	0.899557	6.78757e-05	AGR2	brown	0.665859	8.02042e-13	0.818376	6.96467e-23	CD93	brown	0.918034	2.536e-05	0.931382	1.06689e-05							LAMB3	blue	0.629756	0.00292361	0.894633	1.03141e-07
BIRC3	blue	0.854999	0.000795963	0.746384	0.00832895	TPD52L2	brown	0.656307	6.88253e-11	0.866122	1.35332e-24	TNFRSF14	brown	0.798102	0.00186162	0.896401	7.88009e-05	FLNB	brown	0.661956	1.21261e-12	0.841387	3.03961e-25	PECAM1	brown	0.917762	2.57714e-05	0.945312	3.51334e-06							CTB-191K22.5	blue	0.628458	0.00300061	0.713994	0.000406485
ITGA3	blue	0.852595	0.000853983	0.933076	2.75673e-05	BTBD10	brown	0.655806	7.19639e-11	0.953562	2.3603e-41	RPRD1B	brown	0.797414	0.0018912	0.81204	0.00133489	NQO1	brown	0.659407	1.5833e-12	0.851997	1.83792e-26	BTN3A3	brown	0.916956	2.70218e-05	0.967179	2.83855e-07							GGN	blue	0.62845	0.00300109	0.909098	2.88294e-08
KRT19P1	blue	0.851918	0.000870872	0.838226	0.00126984	CD58	brown	0.655319	7.51426e-11	0.916346	6.1018e-32	WNT5A	brown	0.794397	0.00202524	0.870718	0.000228027	TRIM29	brown	0.65909	1.63633e-12	0.792992	1.22248e-20	SLFN12	brown	0.916289	2.80919e-05	0.931942	1.02504e-05							QSOX1	blue	0.626714	0.00310673	0.871117	5.78365e-07
ARL4D	blue	0.851734	0.000875503	0.729344	0.0108628	IFI27	brown	0.655311	7.52014e-11	0.838909	9.03767e-22	MYO19	brown	0.794249	0.00203197	0.890577	0.00010254	ECT2	brown	0.658263	1.78296e-12	0.924312	1.40329e-38	HACD4	brown	0.916189	2.82554e-05	0.934308	8.62309e-06							NDNF	blue	0.626328	0.00313059	0.804701	1.88546e-05
B2M	blue	0.85052	0.000906582	0.935831	2.29079e-05	FAM185A	brown	0.655022	7.71499e-11	0.867427	9.56267e-25	CD55	brown	0.79114	0.00217795	0.79037	0.00221529	SLC44A1	brown	0.656668	2.10263e-12	0.861054	1.40102e-27	HTR2B	brown	0.916138	2.83397e-05	0.932463	9.87243e-06							CTB-179K24.3	blue	0.625808	0.00316302	0.845567	2.67093e-06
SLFN13	blue	0.849496	0.000933391	0.939579	1.75699e-05	CCDC14	brown	0.654885	7.80933e-11	0.908281	1.73221e-30	S100A10	brown	0.787297	0.0023693	0.868915	0.000243606	JUP	brown	0.654873	2.52831e-12	0.849613	3.51767e-26	MBNL1	brown	0.914317	3.14531e-05	0.955018	1.34466e-06							TSPAN1	blue	0.625561	0.00317855	0.845804	2.63663e-06
PIGU	blue	0.847628	0.000983897	0.883568	0.00030954	DIAPH2	brown	0.652306	9.80291e-11	0.903553	1.06988e-29	KHDRBS1	brown	0.787147	0.00237698	0.9329	9.56435e-06	AP1S3	brown	0.654827	2.54004e-12	0.909825	2.26987e-35	FLI1	brown	0.913661	3.26399e-05	0.972451	1.19323e-07							ALDH3B1	blue	0.625393	0.00318909	0.899785	6.697e-08
CECR1	blue	0.847194	0.000995892	0.945587	1.10634e-05	RALBP1	brown	0.651617	1.04129e-10	0.879182	3.51692e-26	PREP	brown	0.786698	0.00240021	0.865971	0.000270814	CD82	brown	0.654459	2.63747e-12	0.818828	6.30643e-23	PDE1A	brown	0.912891	3.40751e-05	0.988794	1.36599e-09							PKM	blue	0.625303	0.0031948	0.930587	2.75662e-09
POSTN	blue	0.846381	0.00101872	0.825397	0.00175544	ATP6V1E1	brown	0.651367	1.0643e-10	0.867601	9.12878e-25	MYO10	brown	0.784431	0.00252013	0.89193	9.6585e-05	FERMT1	brown	0.654361	2.66416e-12	0.861056	1.40009e-27	PDGFRA	brown	0.912873	3.41093e-05	0.953759	1.54033e-06							RP11-284F21.10	blue	0.625148	0.0032046	0.881237	2.87908e-07
IL18	blue	0.845831	0.00103436	0.899461	0.000163758	CDK19	brown	0.65121	1.07905e-10	0.901979	1.92113e-29	HELLS	brown	0.780782	0.00272267	0.923535	1.80885e-05	BCAS1	brown	0.654176	2.71505e-12	0.735362	1.54106e-16	MYBL1	brown	0.912853	3.41476e-05	0.95416	1.47564e-06							DPP9-AS1	blue	0.624134	0.00326932	0.800583	2.2385e-05
DVL3	blue	0.845566	0.00104196	0.902896	0.000140761	WDFY1	brown	0.650357	1.1624e-10	0.911911	3.99852e-31	TNFRSF21	brown	0.77879	0.00283836	0.920314	2.21099e-05	NET1	brown	0.653729	2.84167e-12	0.868645	1.40253e-28	DPYSL2	brown	0.910267	3.93491e-05	0.956234	1.17484e-06							DNAH17	blue	0.623656	0.00330025	0.884853	2.20975e-07
MARVELD1	blue	0.845107	0.00105525	0.922418	5.2771e-05	SUSD6	brown	0.650193	1.17914e-10	0.916939	4.70864e-32	MXD1	brown	0.778709	0.00284313	0.884223	0.000134482	SFN	brown	0.653052	3.04426e-12	0.856573	5.11748e-27	GIMAP2	brown	0.909639	4.07e-05	0.962745	5.30879e-07							SLC44A4	blue	0.6227	0.00336277	0.898076	7.74831e-08
MYL12A	blue	0.844515	0.00107256	0.943564	1.3e-05	GSK3B	brown	0.648991	1.30886e-10	0.935196	5.30695e-36	CTTN	brown	0.775971	0.00300845	0.886651	0.000121473	CEACAM6	brown	0.651294	3.63772e-12	0.819467	5.47816e-23	2006-09-01	brown	0.908	4.44023e-05	0.951305	1.98645e-06							INHBA	blue	0.62107	0.0034716	0.928552	3.54874e-09
PLEKHA2	blue	0.844231	0.00108092	0.882102	0.000326756	XAF1	brown	0.648319	1.38729e-10	0.843058	3.63537e-22	AP1S3	brown	0.775485	0.00303849	0.807567	0.00148946	ITGA3	brown	0.648453	4.83966e-12	0.829498	5.57485e-24	PRKCB	brown	0.906474	4.80822e-05	0.969593	1.94539e-07							RP11-7K24.3	blue	0.620221	0.00352949	0.765621	8.34343e-05
PKMP1	blue	0.844112	0.00108446	0.745032	0.00851244	SF3B3	brown	0.646968	1.5587e-10	0.881566	1.72607e-26	MPZL1	brown	0.773997	0.00313204	0.960586	7.01071e-07	ZNF185	brown	0.647654	5.24127e-12	0.777873	1.90789e-19	CLEC2D	brown	0.906409	4.82452e-05	0.96414	4.39702e-07							FBP1	blue	0.620091	0.00353839	0.869873	6.27612e-07
TAF1C	blue	0.842885	0.0011213	0.68158	0.0209052	RPE	brown	0.644878	1.86446e-10	0.912059	3.76047e-31	PCDH7	brown	0.772818	0.00320772	0.820386	0.00107971	ZDHHC3	brown	0.647445	5.35145e-12	0.863648	6.48123e-28	CALCRL	brown	0.902249	5.95314e-05	0.935928	7.6322e-06							ADGRF1	blue	0.619949	0.00354818	0.834444	4.78493e-06
CHML	blue	0.842528	0.0011322	0.927244	3.98069e-05	MPHOSPH6	brown	0.644264	1.96463e-10	0.907685	2.19054e-30	BROX	brown	0.769969	0.00339627	0.908595	4.30283e-05	FER1L4	brown	0.647294	5.43227e-12	0.772058	5.18674e-19	LAMA2	brown	0.900808	6.38924e-05	0.906899	4.7035e-05							RPSAP52	blue	0.61858	0.00364356	0.821252	9.06424e-06
ENPP2	blue	0.841362	0.00116833	0.738831	0.0093919	PHF14	brown	0.642518	2.27867e-10	0.947849	1.74495e-39	PITPNM3	brown	0.769642	0.00341842	0.87636	0.000184239	ERO1A	brown	0.644999	6.81965e-12	0.872262	4.45187e-29	CKAP2	brown	0.899008	6.96857e-05	0.909791	4.03707e-05							RP11-770G2.5	blue	0.618531	0.00364706	0.791183	3.26553e-05
NCOR2	blue	0.841135	0.00117548	0.898131	0.000173387	NUFIP2	brown	0.642435	2.2946e-10	0.957744	7.0587e-43	OAS2	brown	0.76862	0.00348843	0.800971	0.00174203	MTMR11	brown	0.644362	7.26165e-12	0.834683	1.61254e-24	2001-03-01	brown	0.898792	7.04087e-05	0.945183	3.55398e-06							SLC22A18AS	blue	0.618484	0.00365033	0.943804	4.32532e-10
ATP5EP2	blue	0.841117	0.00117606	0.904076	0.000133461	RUVBL1	brown	0.64234	2.31323e-10	0.891901	6.54323e-28	WDR90	brown	0.767878	0.00353988	0.812705	0.00131303	TNS4	brown	0.642123	9.04403e-12	0.778769	1.6309e-19	SLAMF6	brown	0.898687	7.07598e-05	0.966428	3.17468e-07							S100A16	blue	0.618358	0.00365923	0.959299	2.51093e-11
AC098614.2	blue	0.840918	0.00118233	0.89383	0.000207525	PFDN4	brown	0.642097	2.36128e-10	0.8928	4.84533e-28	CASP8	brown	0.764342	0.0037933	0.903524	5.5874e-05	EGLN3	brown	0.640105	1.10049e-11	0.826608	1.09304e-23	JAK2	brown	0.897708	7.41196e-05	0.961246	6.45054e-07							C6orf223	blue	0.617646	0.00370988	0.838721	3.84358e-06
BAIAP2	blue	0.840528	0.00119473	0.892379	0.000220111	ENDOD1	brown	0.641904	2.39991e-10	0.88326	1.03127e-26	MORC2	brown	0.761959	0.00397161	0.849159	0.000474695	BCL2L1	brown	0.638619	1.27055e-11	0.852116	1.77881e-26	DCLK1	brown	0.89709	7.63067e-05	0.964367	4.26131e-07							LINC00880	blue	0.617327	0.00373273	0.869589	6.39353e-07
TNFAIP3	blue	0.839471	0.00122878	0.86334	0.000617427	SMS	brown	0.641464	2.49072e-10	0.924247	1.63076e-33	RIOK3	brown	0.760928	0.00405076	0.829497	0.000845922	ASPHD2	brown	0.636483	1.55968e-11	0.772171	5.08827e-19	FBLN1	brown	0.896243	7.93822e-05	0.901257	6.25088e-05							ARHGEF16	blue	0.617212	0.00374101	0.894719	1.02417e-07
ELOVL5	blue	0.838403	0.00126394	0.935583	2.33005e-05	SAMD9	brown	0.641156	2.55634e-10	0.878007	4.96769e-26	ANO1	brown	0.760622	0.00407445	0.922551	1.92505e-05	FGD6	brown	0.636092	1.61912e-11	0.830963	3.94279e-24	CMAHP	brown	0.895941	8.05022e-05	0.97908	3.04719e-08							PHLDA2	blue	0.614229	0.00396094	0.920537	8.96739e-09
MS4A7	blue	0.837875	0.00128163	0.91262	8.88249e-05	IQGAP1	brown	0.640528	2.6949e-10	0.926294	5.98318e-34	STIL	brown	0.759179	0.00418768	0.872579	0.000212772	ANXA2P1	brown	0.635467	1.71856e-11	0.840646	3.66918e-25	GPR34	brown	0.895568	8.19022e-05	0.926516	1.49024e-05							RP11-324O2.3	blue	0.613888	0.0039868	0.902456	5.30461e-08
TAPBP	blue	0.837772	0.00128509	0.909445	0.000103808	CBFB	brown	0.639634	2.90488e-10	0.893408	3.94834e-28	GPRC5A	brown	0.758128	0.00427157	0.815669	0.00121882	CDCP1	brown	0.634984	1.79942e-11	0.895804	9.62488e-33	CAV1	brown	0.894484	8.6078e-05	0.976029	5.98696e-08							CTA-363E6.6	blue	0.608823	0.00438692	0.876413	4.04503e-07
MMP28	blue	0.83761	0.00129055	0.921429	5.57834e-05	ADAM10	brown	0.639435	2.95357e-10	0.932051	3.03005e-35	ASH1L-AS1	brown	0.757684	0.00430742	0.897356	7.53588e-05	CSTB	brown	0.6344	1.90209e-11	0.885115	5.58027e-31	RARRES3	brown	0.893449	9.02199e-05	0.96627	3.24884e-07							FGD6	blue	0.607061	0.00453364	0.895158	9.88011e-08
CIITA	blue	0.836921	0.00131397	0.923471	4.96998e-05	ZNF281	brown	0.638848	3.10214e-10	0.885091	5.85643e-27	MUS81	brown	0.757573	0.00431647	0.916639	2.75258e-05	SDC1	brown	0.633748	2.02342e-11	0.776861	2.27565e-19	MYO9A	brown	0.892833	9.27607e-05	0.955474	1.27877e-06							FAM83A	blue	0.606397	0.00458999	0.791943	3.16951e-05
IGSF6	blue	0.836893	0.00131496	0.913904	8.32572e-05	XYLT1	brown	0.638307	3.24534e-10	0.854427	2.6028e-23	LATS2	brown	0.755261	0.00450703	0.807503	0.00149176	RAC1	brown	0.631819	2.42743e-11	0.915585	1.41116e-36	EFNA5	brown	0.891507	9.84143e-05	0.948675	2.57267e-06							CTSE	blue	0.605975	0.00462608	0.936327	1.29499e-09
BCL9L	blue	0.835818	0.00135217	0.934274	2.54603e-05	MFSD14B	brown	0.63781	3.38243e-10	0.894106	3.11793e-28	OAS3	brown	0.75453	0.00456867	0.779267	0.00281031	KCNK1	brown	0.630946	2.63493e-11	0.862106	1.02663e-27	C1orf162	brown	0.890159	0.000104439	0.926196	1.52215e-05							ESPN	blue	0.605929	0.00462997	0.910162	2.6034e-08
CLEC7A	blue	0.835194	0.00137414	0.851449	0.000882735	MAP4K5	brown	0.636613	3.73583e-10	0.93987	3.3669e-37	FAT1	brown	0.754488	0.00457222	0.907437	4.57323e-05	MET	brown	0.63082	2.66618e-11	0.880923	2.45998e-30	ARHGEF6	brown	0.889711	0.000106504	0.970603	1.64573e-07							CKMT1A	blue	0.605655	0.00465354	0.764448	8.68592e-05
GAL3ST4	blue	0.83501	0.00138068	0.89565	0.000192508	IL13RA1	brown	0.635919	3.95667e-10	0.913009	2.53426e-31	MYL12A	brown	0.754399	0.00457975	0.917691	2.5879e-05	CLTB	brown	0.628781	3.22522e-11	0.764969	1.68806e-18	GIMAP4	brown	0.889071	0.000109508	0.970741	1.60776e-07							SRC	blue	0.603835	0.00481274	0.942379	5.38989e-10
PVR	blue	0.833382	0.00143947	0.925481	4.42205e-05	TAGLN2	brown	0.635787	3.99988e-10	0.878942	3.7756e-26	C11orf80	brown	0.754209	0.00459593	0.9087	4.27902e-05	EPPK1	brown	0.627846	3.5177e-11	0.770591	6.64502e-19	HDAC9	brown	0.888592	0.000111798	0.916732	2.73774e-05							CGN	blue	0.603611	0.00483264	0.862063	1.02936e-06
ZNF267	blue	0.832275	0.00148053	0.90718	0.000115627	CBX1	brown	0.635539	4.08262e-10	0.93008	8.6586e-35	NAB1	brown	0.753706	0.00463885	0.827549	0.000892276	PRKCI	brown	0.626249	4.07749e-11	0.868964	1.26911e-28	CACNA2D1	brown	0.888327	0.000113085	0.931133	1.0859e-05							CA13	blue	0.602268	0.00495344	0.900606	6.23839e-08
NAB2	blue	0.832124	0.00148616	0.936479	2.19068e-05	JKAMP	brown	0.63427	4.53216e-10	0.915337	9.44332e-32	PMEPA1	brown	0.752644	0.00473044	0.84863	0.000482633	VILL	brown	0.622223	5.89413e-11	0.748541	2.23272e-17	CD52	brown	0.888049	0.000114444	0.971516	1.40768e-07							PLEKHN1	blue	0.600932	0.00507594	0.883574	2.42887e-07
TNFRSF1A	blue	0.83102	0.00152808	0.900433	0.000156981	CAP1	brown	0.633605	4.78646e-10	0.950228	3.09281e-40	DPY19L1	brown	0.752395	0.00475216	0.96723	2.81676e-07	HIST1H2BD	brown	0.621707	6.17663e-11	0.780822	1.13573e-19	CXCL9	brown	0.887508	0.000117122	0.929213	1.24191e-05
SPRED1	blue	0.829401	0.00159115	0.890439	0.00023785	DOCK7	brown	0.632428	5.27008e-10	0.873644	1.73692e-25	NSUN5P1	brown	0.752394	0.00475224	0.84124	0.00060456	ANKRD22	brown	0.621348	6.38076e-11	0.805029	1.15885e-21	BIN2	brown	0.886805	0.000120684	0.963101	5.06338e-07
ATXN7L3	blue	0.82938	0.00159199	0.896438	0.00018627	PLIN3	brown	0.631046	5.89736e-10	0.752179	2.05501e-15	VDR	brown	0.750954	0.00487908	0.886175	0.000123941	PGM2L1	brown	0.620521	6.87674e-11	0.8222	2.98166e-23	ARHGAP15	brown	0.886692	0.000121263	0.986747	3.14978e-09
PRKD3	blue	0.828124	0.00164223	0.892401	0.000219924	MYL12B	brown	0.63094	5.94834e-10	0.882032	1.49954e-26	ZDHHC20	brown	0.749614	0.00499943	0.910572	3.8704e-05	SLPI	brown	0.61666	9.72262e-11	0.817078	9.24618e-23	HPGDS	brown	0.88662	0.000121633	0.953518	1.58029e-06
NCKAP1L	blue	0.827321	0.00167498	0.892947	0.000215121	C11orf80	brown	0.630344	6.24278e-10	0.824795	1.66756e-20	TMCC1	brown	0.749168	0.00504002	0.939459	5.78307e-06	EZR	brown	0.616569	9.80254e-11	0.86451	4.99818e-28	MCM6	brown	0.885057	0.000129897	0.938673	6.16009e-06
SOGA1	blue	0.826054	0.00172767	0.935326	2.37134e-05	RRAS	brown	0.629513	6.67683e-10	0.878077	4.86709e-26	HCP5	brown	0.749025	0.00505308	0.712782	0.00927427	CENPF	brown	0.616399	9.95166e-11	0.916605	8.45384e-37	RBMS3	brown	0.884968	0.000130382	0.985795	4.44819e-09
CD9	blue	0.825568	0.00174819	0.891465	0.00022834	RAC1	brown	0.628407	7.29905e-10	0.917386	3.86756e-32	HK2	brown	0.748274	0.00512207	0.751495	0.00483117	CEACAM1	brown	0.615618	1.0667e-10	0.850545	2.73273e-26	KLRB1	brown	0.884104	0.000135145	0.977674	4.20799e-08
SDC1	blue	0.82458	0.00179048	0.92073	5.79924e-05	ADAR	brown	0.625855	8.9536e-10	0.931982	3.14511e-35	RCC2	brown	0.748225	0.00512659	0.868717	0.000245367	GAN	brown	0.614426	1.18552e-10	0.786843	3.83923e-20	ERG	brown	0.883939	0.000136072	0.928972	1.26266e-05
SEMA6B	blue	0.824233	0.00180551	0.883032	0.000315756	ELK3	brown	0.625688	9.0736e-10	0.918141	2.76786e-32	TMOD3	brown	0.743324	0.00559453	0.926716	1.47059e-05	FAT1	brown	0.612229	1.43853e-10	0.850203	2.99887e-26	CELF2	brown	0.883042	0.00014119	0.951654	1.91743e-06
ZFP36	blue	0.824109	0.00181089	0.894929	0.000198351	ACOT9	brown	0.624986	9.5948e-10	0.942182	7.91693e-38	RHBDF1	brown	0.742198	0.00570651	0.873261	0.000207393	ADGRF1	brown	0.610326	1.69898e-10	0.781435	1.01859e-19	EPS15	brown	0.882565	0.000143975	0.955727	1.24341e-06
C5AR1	blue	0.824017	0.0018149	0.885907	0.000283519	CNIH4	brown	0.624067	1.03198e-09	0.909856	9.23978e-31	LRRC1	brown	0.74163	0.00576355	0.888484	0.00011232	ARNTL2	brown	0.609553	1.8172e-10	0.883183	1.11324e-30	CARD16	brown	0.881427	0.000150786	0.948681	2.57124e-06
GLIPR1	blue	0.823729	0.0018275	0.890672	0.000235663	S100A16	brown	0.623804	1.05367e-09	0.78174	2.99698e-17	MTG2	brown	0.741295	0.00579749	0.771824	0.00327254	JRKL	brown	0.609422	1.83804e-10	0.832941	2.4579e-24	KLF12	brown	0.880805	0.000154613	0.958033	9.55402e-07
MAFB	blue	0.823688	0.00182932	0.91191	9.20222e-05	SUPT7L	brown	0.623576	1.07287e-09	0.918391	2.47536e-32	PARP4	brown	0.74074	0.00585392	0.906271	4.85894e-05	JPT1	brown	0.609337	1.85166e-10	0.907727	5.96441e-35	SPARCL1	brown	0.87921	0.000164779	0.935259	8.02955e-06
CCND3	blue	0.823632	0.00183177	0.94495	1.16479e-05	DTX3L	brown	0.623446	1.08392e-09	0.813262	1.49754e-19	SLC44A2	brown	0.740685	0.00585951	0.891947	9.65106e-05	SAMD9	brown	0.60885	1.93146e-10	0.848266	5.05115e-26	UVRAG	brown	0.877778	0.000174346	0.899915	6.67179e-05
ADCY7	blue	0.823484	0.0018383	0.945002	1.15989e-05	ZNF621	brown	0.62327	1.09911e-09	0.910496	7.13129e-31	BHLHE40	brown	0.740099	0.00591968	0.858733	0.000347827	GALE	brown	0.606934	2.27926e-10	0.83672	9.79022e-25	SCIMP	brown	0.876983	0.000179844	0.949569	2.35984e-06
TNFRSF10D	blue	0.823453	0.00183966	0.912525	8.92442e-05	PAFAH1B2	brown	0.623229	1.10275e-09	0.893725	3.54787e-28	KIAA1549L	brown	0.738906	0.00604346	0.914432	3.12503e-05	HIST2H2BE	brown	0.605517	2.57438e-10	0.779459	1.44492e-19	MFAP3	brown	0.876495	0.000183282	0.964267	4.32047e-07
MPZL2	blue	0.823166	0.00185231	0.933501	2.68044e-05	NT5C2	brown	0.622935	1.12863e-09	0.832964	3.18946e-21	HLA-F	brown	0.737736	0.00616667	0.812826	0.00130907	MYEOV	brown	0.601805	3.53129e-10	0.699111	1.81407e-14	SESN3	brown	0.87484	0.000195329	0.933327	9.27083e-06
ARHGDIB	blue	0.822568	0.00187898	0.959505	2.98766e-06	NHLRC3	brown	0.62248	1.16975e-09	0.927445	3.36123e-34	TPBG	brown	0.73688	0.00625812	0.942198	4.6097e-06	SLC4A11	grey	0.645436	6.53171e-12	0.707907	6.09794e-15	TRAT1	brown	0.873524	0.000205338	0.95465	1.39968e-06
GNB4	blue	0.822155	0.00189752	0.916409	7.31676e-05	B4GALT5	brown	0.621443	1.26911e-09	0.842543	4.07613e-22	NUP62	brown	0.734957	0.00646708	0.974663	7.88125e-08	MSLN	grey	0.617725	8.84087e-11	0.695091	2.94692e-14	SNX6	brown	0.873374	0.000206508	0.945367	3.49609e-06
OAT	blue	0.822048	0.00190234	0.893844	0.000207398	CHML	brown	0.621368	1.27659e-09	0.932683	2.14998e-35	BICD1	brown	0.734444	0.00652367	0.909663	4.06482e-05	ANXA10	grey	0.614737	1.15335e-10	0.753963	9.73684e-18	ATP8B4	brown	0.872189	0.000215901	0.956548	1.13394e-06
HMGN4	blue	0.821765	0.00191516	0.882491	0.000322115	LNPK	brown	0.621032	1.31066e-09	0.913344	2.20222e-31	PKP4	brown	0.732594	0.00673107	0.926217	1.52009e-05	PI3	grey	0.608643	1.96642e-10	0.649135	4.52018e-12	C18orf54	brown	0.871644	0.000220335	0.934061	8.78243e-06
IL10RA	blue	0.821316	0.00193564	0.820452	0.00197552	2007-09-01	brown	0.62074	1.34102e-09	0.933229	1.5939e-35	PTBP3	brown	0.731856	0.00681514	0.9331	9.4264e-06	HIST1H2AC	grey	0.608164	2.04966e-10	0.776063	2.61297e-19	RAP2A	brown	0.871586	0.000220815	0.970164	1.77106e-07
STRN	blue	0.821281	0.00193724	0.924222	4.75954e-05	NUP85	brown	0.620644	1.35109e-09	0.927826	2.77184e-34	NPEPPS	brown	0.731219	0.00688836	0.859058	0.000344037	AHNAK2	turquoise	0.721841	9.96041e-16	0.876477	1.11757e-29	ANKRD44	brown	0.870774	0.000227557	0.954954	1.35405e-06
ADRBK1	blue	0.820899	0.0019548	0.930986	3.15622e-05	DYNC1H1	brown	0.620571	1.35889e-09	0.854564	2.51817e-23	RAC1	brown	0.73043	0.00697981	0.879598	0.000162262	SLC2A1	turquoise	0.701977	1.27722e-14	0.823002	2.4889e-23	CD226	brown	0.869909	0.000234922	0.955254	1.31023e-06
CTTN	blue	0.820463	0.00197497	0.928982	3.57949e-05	IGF2R	brown	0.61953	1.47387e-09	0.89257	5.23285e-28	EZH2	brown	0.73003	0.00702651	0.855806	0.000383403	COL10A1	turquoise	0.695041	2.96473e-14	0.822657	2.69042e-23	BTK	brown	0.869857	0.000235373	0.958662	8.86798e-07
PPT1	blue	0.819397	0.00202499	0.934006	2.59199e-05	RRAGC	brown	0.619246	1.50683e-09	0.934081	9.94041e-36	CMPK2	brown	0.728912	0.00715834	0.847583	0.000498637	FBXO32	turquoise	0.692239	4.13823e-14	0.858237	3.17999e-27	ZNF385D	brown	0.869233	0.000240799	0.955887	1.22149e-06
EMP1	blue	0.818168	0.00208383	0.949388	8.03131e-06	DDX60	brown	0.617027	1.78989e-09	0.897682	9.04228e-29	H1F0	brown	0.728183	0.00724528	0.802787	0.00166947	PYGB	turquoise	0.686125	8.45751e-14	0.766871	1.23493e-18	CD96	brown	0.868341	0.000248738	0.968135	2.4526e-07
PIM1	blue	0.818168	0.00208383	0.957977	3.52176e-06	ETV6	brown	0.616242	1.9016e-09	0.893118	4.35455e-28	ADPRHL2	brown	0.727977	0.00727006	0.760703	0.00406817	ZDHHC7	turquoise	0.68029	1.64626e-13	0.844718	1.2886e-25	IKZF3	brown	0.868226	0.00024978	0.934804	8.30969e-06
HLA-DPA1	blue	0.818063	0.00208889	0.860902	0.000666108	THUMPD2	brown	0.616241	1.90166e-09	0.869219	5.90177e-25	LARP4B	brown	0.727195	0.0073645	0.95102	2.04444e-06	NOX4	turquoise	0.678356	2.04607e-13	0.907336	7.11977e-35	SAMHD1	brown	0.868116	0.000250773	0.908494	4.32607e-05
NFAT5	blue	0.817964	0.0020937	0.892381	0.0002201	RPL26L1	brown	0.61579	1.96893e-09	0.879307	3.38999e-26	EFNA5	brown	0.726102	0.00749791	0.91566	2.91325e-05	COL11A1	turquoise	0.671572	4.33063e-13	0.798777	4.01956e-21	SH3D19	brown	0.86809	0.000251011	0.945489	3.45788e-06
GJA1	blue	0.816873	0.00214714	0.886269	0.000279639	ZDHHC20	brown	0.615657	1.98904e-09	0.834303	2.41111e-21	TRAF4	brown	0.724895	0.0076474	0.822937	0.00100979	IGFBP3	turquoise	0.669701	5.30731e-13	0.836918	9.32283e-25	PARVG	brown	0.867318	0.000258092	0.949602	2.35228e-06
ITM2B	blue	0.816527	0.00216435	0.894644	0.000200703	MX1	brown	0.615524	2.00951e-09	0.803836	8.07202e-19	PGGHG	brown	0.724779	0.00766187	0.774886	0.0030759	CEMIP	turquoise	0.669305	5.5396e-13	0.743071	5.04925e-17	GBP4	brown	0.865514	0.000275245	0.937053	6.9988e-06
RC3H2	blue	0.816332	0.00217406	0.909419	0.000103939	DDX41	brown	0.615417	2.02606e-09	0.874886	1.22226e-25	MX1	brown	0.723524	0.00782001	0.825655	0.00093918	MICAL2	turquoise	0.665776	8.09172e-13	0.899845	1.84671e-33	HLA-DQB2	brown	0.865042	0.000279877	0.930939	1.10091e-05
LEMD2	blue	0.815365	0.00222273	0.894961	0.000198087	PLSCR1	brown	0.615228	2.05577e-09	0.892826	4.80339e-28	PEX13	brown	0.72061	0.00819633	0.869591	0.000237676	PLPP4	turquoise	0.665685	8.17053e-13	0.815048	1.43399e-22	MEF2C	brown	0.864408	0.000286196	0.97748	4.39303e-08
ZNF217	blue	0.813982	0.00229377	0.876555	0.000398538	RNF149	brown	0.615141	2.06958e-09	0.933605	1.2949e-35	PNKP	brown	0.720104	0.00826304	0.815405	0.00122697	PTTG1IP	turquoise	0.660592	1.39904e-12	0.898507	3.21524e-33	SLC8A1	brown	0.864241	0.000287881	0.979143	3.0019e-08
CLIC1	blue	0.813594	0.002314	0.927919	3.82105e-05	SERINC3	brown	0.613431	2.35877e-09	0.909678	9.92285e-31	MTHFSD	brown	0.719167	0.00838753	0.903883	5.48767e-05	ITGA11	turquoise	0.657043	2.0229e-12	0.797372	5.28367e-21	NR2F2	brown	0.863409	0.000296377	0.905765	4.98702e-05
DCK	blue	0.813512	0.00231826	0.915987	7.47989e-05	RASA1	brown	0.613309	2.38084e-09	0.930104	8.54853e-35	OSBPL3	brown	0.719161	0.00838836	0.890621	0.000102345	RUNX2	turquoise	0.656828	2.06824e-12	0.877336	8.37924e-30	SLIT2	brown	0.86087	0.000323511	0.963509	4.7925e-07
CPVL	blue	0.811166	0.00244361	0.886566	0.00027649	UBQLN2	brown	0.613149	2.41007e-09	0.874585	1.33116e-25	TNFRSF25	brown	0.717664	0.00859029	0.778605	0.00284928	POSTN	turquoise	0.65318	3.00499e-12	0.910844	1.408e-35	GZMK	brown	0.859075	0.000343846	0.94085	5.16087e-06
PSENEN	blue	0.810313	0.00249038	0.894934	0.000198314	MSRB2	brown	0.612552	2.52202e-09	0.853728	3.08044e-23	PIAS3	brown	0.716837	0.00870346	0.950442	2.16578e-06	CD55	turquoise	0.651673	3.50133e-12	0.828494	7.0533e-24	CD34	brown	0.858535	0.000350144	0.9038	5.51046e-05
HAPLN3	blue	0.810093	0.00250258	0.836556	0.00132653	ATP6AP2	brown	0.611971	2.63589e-09	0.923724	2.09784e-33	ASAP2	brown	0.71521	0.00892921	0.850393	0.000456592	S100A16	turquoise	0.648748	4.69905e-12	0.860553	1.62262e-27	CD38	brown	0.857582	0.000361501	0.965254	3.76255e-07
SCARNA15	blue	0.810064	0.00250419	0.924902	4.57481e-05	TNFRSF10A	brown	0.611943	2.64158e-09	0.831013	4.77193e-21	MEGF6	brown	0.715052	0.00895147	0.784558	0.00251331	PCDH7	turquoise	0.647314	5.42148e-12	0.791831	1.52199e-20	SETX	brown	0.857337	0.000364459	0.91891	2.407e-05
ASAP1	blue	0.810058	0.00250452	0.960144	2.784e-06	LACTB	brown	0.611613	2.70842e-09	0.886397	3.88877e-27	NLRC5	brown	0.714927	0.00896891	0.726786	0.00741414	APOL1	turquoise	0.645594	6.43065e-12	0.927205	2.69105e-39	KIF20B	brown	0.857157	0.000366646	0.959931	7.60452e-07
OSMR	blue	0.809914	0.00251248	0.929911	3.37807e-05	SNX9	brown	0.611092	2.81745e-09	0.925931	7.16196e-34	PTTG1IP	brown	0.714774	0.00899051	0.865004	0.000280254	IFI27	turquoise	0.645547	6.46048e-12	0.689556	5.67529e-14	LYST	brown	0.856027	0.000380625	0.90973	4.05021e-05
2015-09-01	blue	0.809781	0.00251989	0.917606	6.86903e-05	CDS2	brown	0.610815	2.87713e-09	0.887458	2.77811e-27	SLC25A37	brown	0.714607	0.00901408	0.767336	0.00357788	CAPG	turquoise	0.643921	7.58331e-12	0.827294	9.32669e-24	CD3G	brown	0.855702	0.00038472	0.98955	9.64269e-10
KIF5B	blue	0.809451	0.00253835	0.927103	4.0147e-05	PPP3CA	brown	0.610717	2.8985e-09	0.934606	7.40754e-36	KMT2A	brown	0.714498	0.00902946	0.800313	0.00176895	S100A11	turquoise	0.642917	8.36798e-12	0.895981	8.96817e-33	DOCK9	brown	0.855251	0.000390452	0.935116	8.11695e-06
KDM2A	blue	0.809203	0.00255224	0.934612	2.48881e-05	CDK7	brown	0.610701	2.90206e-09	0.907028	2.83344e-30	N4BP1	brown	0.713814	0.00912643	0.924215	1.73186e-05	TRIP10	turquoise	0.642815	8.45195e-12	0.853868	1.09537e-26	CD48	brown	0.854485	0.000400352	0.952337	1.78792e-06
CBL	blue	0.80841	0.00259715	0.962346	2.16262e-06	ZNF738	brown	0.610272	2.9974e-09	0.866471	1.23364e-24	OSBPL10	brown	0.712931	0.00925287	0.890977	0.00010075	FN1	turquoise	0.642481	8.73278e-12	0.973298	4.96942e-58	PRKCH	brown	0.854313	0.000402607	0.939072	5.96654e-06
GLI3	blue	0.808032	0.0026188	0.864755	0.000590424	EIF4E2	brown	0.610254	3.00151e-09	0.843893	3.01739e-22	AMIGO2	brown	0.712145	0.00936646	0.863707	0.000293305	SLC16A3	turquoise	0.641744	9.38439e-12	0.715796	2.21508e-15	GRK5	brown	0.854088	0.000405558	0.940125	5.47813e-06
DBN1	blue	0.806321	0.00271826	0.917193	7.02135e-05	CTNNA1	brown	0.609604	3.15232e-09	0.864328	2.16776e-24	SFXN1	brown	0.709504	0.00975587	0.933545	9.12361e-06	MMP11	turquoise	0.64026	1.08408e-11	0.80574	1.00315e-21	CCDC88A	brown	0.853356	0.000415296	0.962941	5.17274e-07
ALDOA	blue	0.804833	0.00280706	0.950902	7.02104e-06	BBX	brown	0.60958	3.15796e-09	0.885788	4.71085e-27	DLG1	brown	0.709457	0.00976281	0.934	8.82216e-06	UNC5B	turquoise	0.640171	1.0935e-11	0.72512	6.39937e-16	BANK1	brown	0.853263	0.000416556	0.917876	2.55976e-05
SQSTM1	blue	0.804386	0.00283421	0.948525	8.65514e-06	TRIM37	brown	0.609572	3.15995e-09	0.880116	2.66647e-26	LASP1	brown	0.707965	0.00998814	0.723978	0.0077625	SEMA7A	turquoise	0.639948	1.11736e-11	0.777255	2.12477e-19	RC3H2	brown	0.852529	0.000426528	0.922619	1.91677e-05
CAP1	blue	0.804106	0.00285128	0.972122	5.67097e-07	CDC27	brown	0.609331	3.21763e-09	0.916585	5.4988e-32	FHL2	brown	0.707765	0.0100187	0.836231	0.000699906	GPRC5A	turquoise	0.639232	1.19755e-11	0.815022	1.44218e-22	TPST1	brown	0.851448	0.00044155	0.900746	6.40867e-05
CHMP1B	blue	0.803194	0.00290739	0.954826	4.85403e-06	PIGG	brown	0.608918	3.31916e-09	0.900558	3.2319e-29	2006-03-01	brown	0.707592	0.0100451	0.831832	0.00079286	LRRC8A	turquoise	0.635169	1.76808e-11	0.779376	1.46611e-19	ATP10D	brown	0.848775	0.00048045	0.911435	3.69276e-05
ATP6V1E1	blue	0.80297	0.00292131	0.920157	5.98533e-05	ATP6V0C	brown	0.608553	3.41123e-09	0.895791	1.7499e-28	DOCK5	brown	0.706871	0.0101559	0.885332	0.00012841	EFNA5	turquoise	0.633846	2.00467e-11	0.833056	2.39057e-24	RUNX1T1	brown	0.848187	0.000489351	0.935871	7.66503e-06
RGS1	blue	0.802856	0.00292838	0.927191	3.99347e-05	SFT2D2	brown	0.608218	3.49792e-09	0.927527	3.22578e-34	MSL1	brown	0.70604	0.0102846	0.824325	0.000973245	PKM	turquoise	0.632999	2.17188e-11	0.93442	3.18759e-41	ITGAL	brown	0.847716	0.000496578	0.952252	1.80358e-06
TNFRSF12A	blue	0.801805	0.0029944	0.897025	0.000181722	TNFRSF10B	brown	0.608114	3.52544e-09	0.924634	1.35241e-33	CYTH2	brown	0.705914	0.0103043	0.810492	0.00138694	CLIC1	turquoise	0.630954	2.63294e-11	0.900144	1.62976e-33	CRLF3	brown	0.847592	0.000498496	0.915591	2.92477e-05
FBXL19	blue	0.801387	0.00302103	0.945769	1.09009e-05	IST1	brown	0.60799	3.55808e-09	0.963027	4.86212e-45	GNB1	brown	0.704407	0.0105412	0.87002	0.000233962	ALDOA	turquoise	0.628852	3.20406e-11	0.748735	2.16823e-17	ADGRF5	brown	0.844538	0.000547519	0.950128	2.23399e-06
BANP	blue	0.801326	0.0030249	0.749203	0.0079557	EFNB2	brown	0.607781	3.61423e-09	0.858873	8.72696e-24	KDM5B	brown	0.704175	0.010578	0.901045	6.31578e-05	LGALS3	turquoise	0.628498	3.31106e-11	0.793752	1.05851e-20	MPDZ	brown	0.844466	0.00054872	0.929693	1.20129e-05
CTLA4	blue	0.801326	0.0030249	0.696799	0.0171878	USP14	brown	0.607746	3.62369e-09	0.889229	1.57248e-27	DNAJA4	brown	0.703553	0.0106773	0.825355	0.000946771	INF2	turquoise	0.628192	3.40649e-11	0.738958	9.20214e-17	ZNF484	brown	0.84417	0.000553665	0.902959	5.74735e-05
ETS1	blue	0.800553	0.00307451	0.96567	1.43371e-06	IFI35	brown	0.607472	3.69887e-09	0.809459	2.98832e-19	YEATS2	brown	0.701014	0.0110895	0.875013	0.000194036	ANO1	turquoise	0.627047	3.78787e-11	0.851565	2.0691e-26	ITK	brown	0.841515	0.000599632	0.936995	7.03034e-06
ARF3	blue	0.800068	0.00310599	0.90499	0.000128003	SUPT20H	brown	0.607403	3.71786e-09	0.941524	1.20267e-37	CBFB	brown	0.699833	0.0112852	0.859034	0.000344321	LEF1	turquoise	0.627033	3.79267e-11	0.903652	3.65049e-34	FAR2	brown	0.841461	0.000600594	0.920321	2.21001e-05
C6orf132	blue	0.800043	0.00310766	0.954424	5.0483e-06	POGK	brown	0.607125	3.79573e-09	0.903194	1.22367e-29	CCDC150	brown	0.699486	0.0113432	0.839842	0.000630081	ADAMTS12	turquoise	0.627012	3.80001e-11	0.919983	1.47529e-37	GVINP1	brown	0.838185	0.000661411	0.97309	1.06231e-07
COLGALT1	blue	0.799967	0.0031126	0.92163	5.51603e-05	JPT1	brown	0.607045	3.81859e-09	0.813504	1.43249e-19	PTPN14	brown	0.699419	0.0113544	0.802187	0.00169317	TBC1D2	turquoise	0.624913	4.61045e-11	0.763454	2.16078e-18	ELMO1	brown	0.83811	0.000662868	0.880429	0.000156968
MACF1	blue	0.799948	0.00311384	0.953111	5.72549e-06	THAP9-AS1	brown	0.606941	3.84816e-09	0.924893	1.19236e-33	AGFG1	brown	0.699231	0.0113858	0.911083	3.76447e-05	ECM1	turquoise	0.624209	4.91782e-11	0.774253	3.5684e-19	CDC7	brown	0.838052	0.000663978	0.931939	1.02523e-05
TACSTD2	blue	0.799446	0.0031467	0.935734	2.30605e-05	OXR1	brown	0.606896	3.86109e-09	0.929023	1.50124e-34	PPFIBP1	brown	0.699111	0.0114061	0.932154	1.0095e-05	ANXA2P2	turquoise	0.621521	6.28182e-11	0.883472	1.00475e-30	GTDC1	brown	0.837493	0.000674844	0.919188	2.36717e-05
TMSB10	blue	0.798839	0.00318681	0.960019	2.823e-06	PGM2	brown	0.605448	4.30013e-09	0.913215	2.32458e-31	MCU	brown	0.698423	0.0115222	0.728149	0.00724942	PGK1	turquoise	0.620057	7.17065e-11	0.887418	2.40939e-31	CD2	brown	0.837002	0.00068451	0.959745	7.7805e-07
TBC1D2	blue	0.798191	0.00323003	0.941768	1.49287e-05	CARD6	brown	0.60527	4.35737e-09	0.850908	6.02632e-23	PLAUR	brown	0.698008	0.0115926	0.883809	0.000136807	SGIP1	turquoise	0.619035	7.86156e-11	0.872221	4.51031e-29	RHOH	brown	0.836779	0.000688935	0.925648	1.57805e-05
HLA-F	blue	0.797357	0.00328625	0.887061	0.000271311	TMSB4X	brown	0.604234	4.7047e-09	0.95213	7.28804e-41	ADAR	brown	0.697733	0.0116395	0.869376	0.000239553	NTM	turquoise	0.618899	7.95797e-11	0.81194	2.77886e-22	CLIC2	brown	0.836493	0.000694642	0.948715	2.56286e-06
PAK1	blue	0.797086	0.00330472	0.923615	4.92898e-05	DYNLRB1	brown	0.604107	4.74911e-09	0.872523	2.37824e-25	IRS2	brown	0.697305	0.0117128	0.808036	0.00147266	PIAS3	turquoise	0.618784	8.04084e-11	0.713156	3.12055e-15	IL18R1	brown	0.836006	0.000704434	0.953079	1.65516e-06
SMYD3	blue	0.796243	0.0033625	0.861387	0.000656191	SGPL1	brown	0.604057	4.76647e-09	0.853151	3.53806e-23	DIS3L2	brown	0.697224	0.0117265	0.874294	0.000199434	PRR5L	turquoise	0.618744	8.06951e-11	0.851412	2.15766e-26	SLC9A9	brown	0.835275	0.000719347	0.966896	2.9615e-07
UHRF1BP1L	blue	0.795844	0.00339016	0.868038	0.000531237	RNF168	brown	0.603982	4.79318e-09	0.931862	3.35543e-35	DDX41	brown	0.696567	0.0118397	0.903284	5.65488e-05	EFNB2	turquoise	0.618625	8.15646e-11	0.834132	1.8437e-24	CYSLTR1	brown	0.834679	0.000731672	0.966662	3.06682e-07
KIAA1549L	blue	0.79573	0.00339809	0.907488	0.000113961	CHIC2	brown	0.603936	4.80932e-09	0.910062	8.50154e-31	VGLL4	brown	0.695866	0.0119614	0.707814	0.0100112	CACNB3	turquoise	0.617979	8.64227e-11	0.840446	3.8596e-25	SPART	brown	0.832166	0.000785473	0.94564	3.41102e-06
SLAMF8	blue	0.795423	0.00341951	0.833597	0.00143162	PUM1	brown	0.60337	5.01428e-09	0.888372	2.07341e-27	SPATS2L	brown	0.695438	0.012036	0.8262	0.000925478	HK2	turquoise	0.617843	8.74852e-11	0.790835	1.83453e-20	MFAP4	brown	0.830063	0.000832819	0.958446	9.09893e-07
CSF1R	blue	0.795122	0.00344063	0.949386	8.03237e-06	TAOK1	brown	0.602507	5.34283e-09	0.944449	1.80636e-38	HEXIM1	brown	0.694126	0.0122672	0.857034	0.000368147	IL1RAP	turquoise	0.617739	8.83003e-11	0.857094	4.41152e-27	PYHIN1	brown	0.824747	0.000962332	0.975049	7.30353e-08
PIM3	blue	0.794302	0.00349857	0.9166	7.24383e-05	TCF12	brown	0.602302	5.42385e-09	0.948809	8.76703e-40	TRAK1	brown	0.693493	0.0123799	0.810856	0.00137454	WDFY1	turquoise	0.615987	1.03231e-10	0.901478	9.28762e-34	LAMP3	brown	0.823448	0.000996212	0.891592	9.80454e-05
NUFIP2	blue	0.794104	0.00351269	0.922667	5.2032e-05	MGLL	brown	0.602135	5.49068e-09	0.833992	2.57373e-21	ADGRG6	brown	0.690713	0.0128841	0.906228	4.8696e-05	CARD11	turquoise	0.615778	1.05162e-10	0.715913	2.1815e-15	SSPN	brown	0.820734	0.00106996	0.935152	8.09462e-06
SLA	blue	0.793426	0.00356128	0.960229	2.75765e-06	PFDN2	brown	0.60197	5.55753e-09	0.882813	1.18245e-26	UBE2H	brown	0.69	0.0130157	0.839764	0.000631544	CD9	turquoise	0.614467	1.18122e-10	0.819546	5.38301e-23	HOXA2	brown	0.819426	0.00110697	0.89493	8.43413e-05
TMEM123	blue	0.792937	0.00359661	0.938414	1.91134e-05	C5orf24	brown	0.601761	5.64353e-09	0.932951	1.85646e-35	TMEM41B	brown	0.689979	0.0130195	0.814817	0.00124535	SMURF1	turquoise	0.614093	1.22085e-10	0.7557	7.43052e-18	HLA-DOB	brown	0.817721	0.0011567	0.930294	1.15203e-05
TMEM109	blue	0.792877	0.00360103	0.936549	2.17994e-05	PITRM1	brown	0.600942	5.99171e-09	0.881533	1.74332e-26	GPR107	brown	0.688297	0.0133342	0.822361	0.00102526	PDLIM7	turquoise	0.613884	1.24361e-10	0.916789	7.70187e-37	SELL	brown	0.814323	0.00126093	0.947044	3.00001e-06
ADAR	blue	0.792208	0.00364987	0.945455	1.11827e-05	CAPG	grey	0.809291	3.08011e-19	0.886911	3.30614e-27	SRRT	brown	0.687771	0.0134338	0.935589	7.83172e-06	MYOF	turquoise	0.613582	1.27723e-10	0.966374	1.09196e-53	PARPBP	brown	0.814102	0.00126795	0.947474	2.88224e-06
FRMD6	blue	0.79217	0.00365264	0.930971	3.15913e-05	S100A11	grey	0.773956	9.70288e-17	0.957126	1.21242e-42	STAMBPL1	brown	0.686739	0.0136308	0.74978	0.00498443	GAPDH	turquoise	0.613254	1.3147e-10	0.859492	2.21175e-27	GPR174	brown	0.812951	0.00130499	0.973549	9.75392e-08
VARS	blue	0.791932	0.00367011	0.926808	4.08654e-05	SHISA2	grey	0.773484	1.04043e-16	0.856177	1.70023e-23	AP1G1	brown	0.685862	0.0137998	0.843779	0.00056025	SYTL2	turquoise	0.612263	1.43428e-10	0.812357	2.54449e-22	GZMA	brown	0.812215	0.00132912	0.971889	1.31887e-07
ARF6	blue	0.791884	0.00367368	0.959138	3.10981e-06	NHS	grey	0.770969	1.50441e-16	0.907816	2.08095e-30	NET1	brown	0.685851	0.0138019	0.869783	0.000236009	CTNNA1	turquoise	0.612167	1.44636e-10	0.87945	4.08806e-30	C12orf4	brown	0.810033	0.00140264	0.900432	6.50711e-05
ACTBP2	blue	0.791199	0.00372446	0.95463	4.94765e-06	SLPI	grey	0.770486	1.61382e-16	0.757621	9.87583e-16	ATP11B	brown	0.685799	0.013812	0.772055	0.00325738	LOXL2	turquoise	0.612122	1.45206e-10	0.801667	2.27442e-21	SLC25A12	brown	0.807682	0.00148532	0.896466	7.85636e-05
CAMSAP2	blue	0.790381	0.00378577	0.973779	4.31491e-07	PMEPA1	grey	0.7695	1.86197e-16	0.740011	9.89984e-15	GID8	brown	0.685528	0.0138645	0.895498	8.21656e-05	ANTXR1	turquoise	0.611816	1.49164e-10	0.955512	1.93096e-48	CEP128	brown	0.807357	0.00149703	0.946831	3.05959e-06
LHFPL2	blue	0.79015	0.00380321	0.915114	7.8261e-05	DCBLD1	grey	0.768887	2.03425e-16	0.924731	1.29011e-33	ITGB5	brown	0.685418	0.013886	0.791906	0.00214128	ANXA2	turquoise	0.611354	1.55318e-10	0.880288	3.06505e-30	GGTA1P	brown	0.804965	0.0015855	0.965853	3.45271e-07
SLC4A7	blue	0.790137	0.00380421	0.923965	4.83064e-05	DIO2	grey	0.76652	2.85585e-16	0.773444	1.04655e-16	UBA6	brown	0.685026	0.0139623	0.848913	0.000478377	HOXB3	turquoise	0.610268	1.70765e-10	0.707439	6.46819e-15	CTLA4	brown	0.804471	0.00160423	0.939402	5.80968e-06
OSBPL11	blue	0.790039	0.00381159	0.95939	3.02565e-06	IRS1	grey	0.766458	2.88133e-16	0.873445	1.83711e-25	PPP4R3B	brown	0.685004	0.0139666	0.901367	6.21713e-05	MMP14	turquoise	0.610102	1.73248e-10	0.935141	1.99078e-41	RAD18	brown	0.804346	0.00160903	0.957304	1.03994e-06
LRRC8A	blue	0.789841	0.0038266	0.939778	1.73156e-05	ANO1	grey	0.766115	3.02555e-16	0.814066	1.29146e-19	RSAD2	brown	0.684898	0.0139873	0.896406	7.87811e-05	CAP1	turquoise	0.609854	1.77022e-10	0.94223	1.42493e-43	CCL5	brown	0.803393	0.00164575	0.968886	2.17946e-07
NFKB1	blue	0.789235	0.00387284	0.947296	9.60787e-06	ITGA2	grey	0.764596	3.75192e-16	0.899686	4.43003e-29	ZHX1-C8orf76	brown	0.68474	0.0140181	0.867934	0.000252431	KDM5B	turquoise	0.608851	1.93139e-10	0.758844	4.52843e-18	STAP1	brown	0.803045	0.00165935	0.906661	4.76185e-05
PADI2	blue	0.788948	0.00389495	0.836166	0.00134005	ETV1	grey	0.764193	3.97098e-16	0.820132	4.12742e-20	ARL6IP6	brown	0.682927	0.0143766	0.894662	8.53802e-05	PLEC	turquoise	0.60834	2.01871e-10	0.83749	8.09333e-25	CD3D	brown	0.802381	0.00168549	0.974471	8.1819e-08
NFKB2	blue	0.788189	0.0039537	0.921826	5.45582e-05	PGM2L1	grey	0.763407	4.43539e-16	0.881264	1.89088e-26	HOXA3	brown	0.682578	0.0144464	0.884292	0.000134097	LPCAT2	turquoise	0.60771	2.13172e-10	0.830785	4.11301e-24	MAP7D3	brown	0.799533	0.00180121	0.913524	3.28921e-05
PFN1P1	blue	0.78818	0.00395436	0.954136	5.19106e-06	GPRC5A	grey	0.762956	4.72452e-16	0.873758	1.68211e-25	PSMC3IP	brown	0.68255	0.014452	0.898148	7.25974e-05	SULF1	turquoise	0.60635	2.39673e-10	0.958346	1.13344e-49	P2RY10	brown	0.799006	0.00182327	0.963538	4.77376e-07
RCN1	blue	0.786301	0.00410276	0.924046	4.8083e-05	LY6E	grey	0.761915	5.46421e-16	0.884327	7.42615e-27	XRN1	brown	0.682266	0.0145089	0.90707	4.66184e-05	INPP4B	turquoise	0.605376	2.60566e-10	0.854535	9.09158e-27	FCMR	brown	0.79892	0.00182692	0.939012	5.99539e-06
ODF2L	blue	0.786236	0.00410794	0.952605	6.00463e-06	SOX4	grey	0.761286	5.96374e-16	0.842108	4.48883e-22	KDM2A	brown	0.682228	0.0145165	0.886041	0.000124645	P4HA1	turquoise	0.605062	2.67664e-10	0.811207	3.24191e-22	RIPOR2	brown	0.798353	0.00185094	0.927911	1.35735e-05
RBMS2	blue	0.785867	0.00413759	0.967344	1.14771e-06	OLR1	grey	0.759331	7.81406e-16	0.775587	7.61475e-17	SGMS2	brown	0.681729	0.014617	0.75567	0.00447293	LY6E	turquoise	0.604558	2.79449e-10	0.843707	1.67534e-25	GLCCI1	brown	0.79769	0.00187931	0.943193	4.23325e-06
VOPP1	blue	0.785749	0.00414706	0.859506	0.000695262	KRT7	grey	0.757394	1.01866e-15	0.685247	4.51056e-12	STAT6	brown	0.681577	0.0146479	0.859524	0.000338665	PLAU	turquoise	0.600871	3.82096e-10	0.912616	6.05063e-36	MSL3	brown	0.797043	0.00190731	0.929784	1.19377e-05
STK4	blue	0.782696	0.00439878	0.892257	0.000221199	ANXA2P2	grey	0.755658	1.28931e-15	0.945704	7.75811e-39	SUDS3	brown	0.681151	0.0147341	0.841663	0.000596995	OAS1	turquoise	0.600666	3.88772e-10	0.72801	4.31046e-16	SLAMF1	brown	0.796019	0.0019523	0.969082	2.11252e-07
ANKRD13D	blue	0.78269	0.00439922	0.950011	7.60259e-06	ANXA2	grey	0.753098	1.8183e-15	0.948413	1.16634e-39	CTNNA1	brown	0.680594	0.0148476	0.912264	3.52824e-05	CAPN2	turquoise	0.600542	3.92842e-10	0.890867	6.61592e-32	MIR99AHG	brown	0.796012	0.00195263	0.923161	1.85233e-05
GRK6	blue	0.782125	0.00444701	0.90743	0.000114273	EIF5A2	grey	0.752689	1.92035e-15	0.907956	1.96909e-30	IER5L	brown	0.680203	0.0149276	0.971208	1.4847e-07							PCDH18	brown	0.795306	0.00198411	0.934742	8.34792e-06
ADAM17	blue	0.781279	0.00451936	0.94718	9.70179e-06	AHNAK2	grey	0.751043	2.38926e-15	0.824659	1.71271e-20	NSD2	brown	0.679523	0.0150677	0.906874	4.70959e-05							BRCA2	brown	0.7949	0.00200238	0.935216	8.05567e-06
PDPN	blue	0.781139	0.00453138	0.900945	0.000153498	GJB2	grey	0.748714	3.245e-15	0.866777	1.13727e-24	PLAT	brown	0.679495	0.0150736	0.914231	3.16075e-05							NAV3	brown	0.794641	0.00201414	0.903321	5.64439e-05
ACTR2	blue	0.78086	0.0045554	0.967834	1.07291e-06	SPATS2L	grey	0.747235	3.93498e-15	0.926426	5.60413e-34	NOL4L	brown	0.679075	0.0151605	0.816061	0.00120677							ARL15	brown	0.793871	0.00204932	0.917085	2.68179e-05
CDK12	blue	0.78041	0.00459445	0.934618	2.48786e-05	CST1	grey	0.747154	3.97646e-15	0.765834	3.14885e-16	CPNE1	brown	0.679058	0.015164	0.697864	0.0116172							FAM69A	brown	0.793787	0.00205319	0.919085	2.38184e-05
GJB2	blue	0.77902	0.00471658	0.786909	0.00405428	PTTG1IP	grey	0.746163	4.52096e-15	0.925566	8.57588e-34	DONSON	brown	0.678177	0.0153477	0.907191	4.63244e-05							HAUS6	brown	0.793351	0.00207333	0.916682	2.74575e-05
HLA-E	blue	0.778539	0.00475939	0.956953	3.9189e-06	KDM5B	grey	0.746078	4.57084e-15	0.922588	3.60166e-33	RNF24	brown	0.678072	0.0153695	0.81868	0.00112853							SAMD3	brown	0.792803	0.00209889	0.954986	1.34941e-06
RALB	blue	0.778123	0.00479661	0.892172	0.000221962	TNFSF4	grey	0.744624	5.51177e-15	0.813672	1.38897e-19	NADSYN1	brown	0.677236	0.0155455	0.923073	1.86262e-05							GPR171	brown	0.792614	0.00210777	0.889594	0.000107048
TOP1	blue	0.777739	0.00483118	0.974883	3.5613e-07	HOXB7	grey	0.743271	6.55352e-15	0.830965	4.8193e-21	PATL1	brown	0.676734	0.015652	0.901249	6.25311e-05							LPAR1	brown	0.791888	0.00214214	0.908594	4.30323e-05
PPFIBP1	blue	0.776756	0.00492052	0.955526	4.52899e-06	ITGBL1	grey	0.742495	7.23328e-15	0.719951	1.1022e-13	PROSER1	brown	0.675638	0.015886	0.784469	0.00251807							KCNA3	brown	0.790569	0.00220558	0.957615	1.00319e-06
KYNU	blue	0.776075	0.0049831	0.710307	0.0143082	LINC01094	grey	0.739656	1.03514e-14	0.779831	4.0155e-17	BCL10	brown	0.674482	0.0161357	0.927992	1.34992e-05							MYB	brown	0.790536	0.0022072	0.935641	7.80067e-06
FHL3	blue	0.776045	0.00498596	0.945508	1.11343e-05	FLOT1	grey	0.738398	1.21147e-14	0.874428	1.39179e-25	PHF12	brown	0.674398	0.016154	0.889937	0.000105458							FGF7	brown	0.790339	0.0022168	0.913329	3.32525e-05
TNFAIP6	blue	0.775739	0.00501421	0.964438	1.67712e-06	HOPX	grey	0.737519	1.35149e-14	0.917813	3.20283e-32	CPOX	brown	0.674174	0.0162027	0.856733	0.000371838							SLC35A5	brown	0.782516	0.00262493	0.948132	2.70917e-06
RGS12	blue	0.77524	0.00506069	0.879197	0.000362994	CAPRIN2	grey	0.737084	1.42654e-14	0.841475	5.16216e-22	GALNT10	brown	0.673875	0.0162679	0.84265	0.000579628							METTL4	brown	0.782089	0.00264875	0.90944	4.11367e-05
ELP3	blue	0.774091	0.00516892	0.888796	0.000253706	MIR34A	grey	0.735732	1.68582e-14	0.663274	3.67036e-11	KRAS	brown	0.67382	0.0162801	0.918245	2.50447e-05							PRTG	brown	0.781722	0.00266936	0.914723	3.07378e-05
SERPINB9	blue	0.773714	0.00520478	0.962577	2.10426e-06	TNFRSF21	grey	0.735722	1.68789e-14	0.891641	7.13158e-28	COL13A1	brown	0.673678	0.016311	0.773069	0.00319145							THEMIS	brown	0.781462	0.00268405	0.942506	4.4905e-06
MYL12A	blue	0.772853	0.00528735	0.912	9.16092e-05	ANKRD10	grey	0.735577	1.71842e-14	0.908392	1.65786e-30	SPRED2	brown	0.672567	0.0165557	0.932207	1.00571e-05							FRMD4B	brown	0.781353	0.00269022	0.917613	2.59996e-05
MBNL1	blue	0.772843	0.00528831	0.938973	1.83596e-05	PLEC	grey	0.734809	1.88852e-14	0.817762	6.47799e-20	PAWR	brown	0.671678	0.0167533	0.909632	4.07159e-05							HDX	brown	0.780253	0.00275302	0.900068	6.62261e-05
TPI1P1	blue	0.772599	0.00531188	0.756069	0.00709789	ATP2C1	grey	0.733954	2.09692e-14	0.919324	1.62787e-32	ADAMTS6	brown	0.671615	0.0167673	0.854988	0.00039383							ANK2	brown	0.779713	0.00278428	0.921297	2.08148e-05
THEMIS2	blue	0.771107	0.00545774	0.949316	8.08202e-06	MBOAT2	grey	0.733802	2.13605e-14	0.854147	2.78499e-23	XAF1	brown	0.671558	0.0167802	0.885934	0.000125209							CCR4	brown	0.777081	0.00294058	0.920809	2.14496e-05
SCNM1	blue	0.770714	0.00549671	0.907531	0.000113734	S100A6	grey	0.732958	2.36761e-14	0.931716	3.62941e-35	CARMIL1	brown	0.670186	0.017089	0.900296	6.54992e-05							STIL	brown	0.77692	0.0029503	0.901515	6.17228e-05
TELO2	blue	0.770603	0.00550771	0.974161	4.04153e-07	PDGFC	grey	0.732406	2.53185e-14	0.796233	2.9431e-18	MAP4K4	brown	0.669741	0.0171899	0.893545	8.98311e-05							ENOX1	brown	0.77498	0.00307003	0.916416	2.78856e-05
KLHL5	blue	0.770413	0.00552666	0.943267	1.33055e-05	LRRN1	grey	0.731195	2.9316e-14	0.78395	2.12803e-17	SPIN4	brown	0.66971	0.017197	0.914245	3.15815e-05							STAT4	brown	0.774721	0.00308626	0.880347	0.000157482
PTPRC	blue	0.769291	0.00563936	0.958191	3.44283e-06	AMIGO2	grey	0.730598	3.15032e-14	0.846197	1.79355e-22	ASPH	brown	0.669271	0.0172973	0.78337	0.00257783							IDO1	brown	0.770774	0.00334211	0.937468	6.77587e-06
SAMD8	blue	0.76917	0.00565159	0.930676	3.21893e-05	FAM19A5	grey	0.729485	3.60106e-14	0.773103	1.10043e-16	DTX3L	brown	0.668865	0.0173902	0.838244	0.000660285							CPED1	brown	0.766401	0.00364414	0.904737	5.25581e-05
MEF2A	blue	0.76911	0.00565765	0.937375	2.05772e-05	ITPRIPL2	grey	0.728851	3.88484e-14	0.771149	1.46531e-16	SPRY4	brown	0.668639	0.0174422	0.940706	5.2229e-06							CDC27	brown	0.76527	0.00372552	0.896051	8.00929e-05
TBK1	blue	0.769087	0.00565996	0.92554	4.40661e-05	SMYD3	grey	0.728491	4.05564e-14	0.909051	1.27548e-30	UGGT1	brown	0.666339	0.0179771	0.723405	0.00783511							AKT3	brown	0.763163	0.00388073	0.839447	0.00063746
PROM2	blue	0.768716	0.00569774	0.961201	2.47049e-06	PHLDA2	grey	0.728161	4.21828e-14	0.911102	5.57244e-31	NPR3	brown	0.665515	0.0181716	0.716019	0.00881647							BTLA	brown	0.758546	0.00423806	0.961712	6.07645e-07
SRGN	blue	0.767978	0.00577327	0.929458	3.4752e-05	FGD6	grey	0.72815	4.22388e-14	0.775371	7.864e-17	CTC-338M12.4	brown	0.664806	0.0183402	0.756866	0.0043741							PTPN13	brown	0.756005	0.00444505	0.902652	5.83551e-05
RAC1	blue	0.767831	0.00578847	0.958959	3.17069e-06	TGM2	grey	0.72708	4.79641e-14	0.827414	9.90523e-21	OTUD7B	brown	0.66085	0.0193022	0.775379	0.00304512							OTUD6B	brown	0.755634	0.00447587	0.927371	1.40768e-05
MTPN	blue	0.767306	0.00584282	0.933478	2.68447e-05	MYO1E	grey	0.726229	5.3043e-14	0.95336	2.77175e-41	CAPRIN2	brown	0.659455	0.0196502	0.88205	0.000147027							CD3E	brown	0.754107	0.00460461	0.949757	2.31697e-06
PSME2	blue	0.766971	0.00587764	0.934999	2.42466e-05	LAMC2	grey	0.724985	6.14138e-14	0.730977	3.00973e-14	YTHDF1	brown	0.659372	0.0196708	0.891025	0.000100537							GNG2	brown	0.753369	0.00466779	0.896041	8.01293e-05
PRKCH	blue	0.766961	0.0058787	0.927913	3.82241e-05	ASAP2	grey	0.724959	6.15986e-14	0.909557	1.04199e-30	TM4SF1	brown	0.658265	0.0199504	0.846698	0.000512483							PRKD3	brown	0.753272	0.00467614	0.906486	4.80521e-05
IRAK2	blue	0.766667	0.00590945	0.634355	0.0360529	MICAL2	grey	0.724211	6.72527e-14	0.859016	8.42053e-24	FAM120A	brown	0.658042	0.020007	0.880666	0.000155479							RGL1	brown	0.750545	0.00491557	0.913146	3.35952e-05
PGK1	blue	0.7665	0.00592689	0.930101	3.33811e-05	SKIL	grey	0.724128	6.79082e-14	0.894228	2.99054e-28	YAP1	brown	0.657027	0.0202665	0.857005	0.000368508							SELP	brown	0.747296	0.0052129	0.938568	6.21191e-06
ELK3	blue	0.766175	0.00596109	0.953913	5.30399e-06	CACNB3	grey	0.723586	7.23429e-14	0.845395	2.15171e-22	NCOA6	brown	0.656993	0.0202752	0.900661	6.43494e-05							TXLNB	brown	0.743362	0.00559083	0.945486	3.4586e-06
SPI1	blue	0.765867	0.00599366	0.983919	4.84999e-08	CYB5R2	grey	0.722681	8.03908e-14	0.800054	1.54684e-18	RNASEH1	brown	0.656601	0.0203761	0.880687	0.000155352							ZNF512	brown	0.742132	0.00571316	0.894613	8.5573e-05
CD53	blue	0.765706	0.0060107	0.939459	1.77239e-05	PLOD3	grey	0.722247	8.45475e-14	0.840758	6.04277e-22	SLC15A4	brown	0.65626	0.020464	0.763319	0.00386909							CCR7	brown	0.741835	0.00574296	0.894509	8.59792e-05
ADSS	blue	0.765243	0.00605995	0.972605	5.24578e-07	PRR16	grey	0.721783	8.92182e-14	0.863623	2.60412e-24	DDX60L	brown	0.655745	0.0205974	0.823861	0.000985339							GIMAP7	brown	0.735189	0.00644159	0.890732	0.000101844
MORF4L2	blue	0.765097	0.00607547	0.950204	7.47342e-06	GLG1	grey	0.721723	8.98442e-14	0.731415	2.8547e-14	HLA-C	brown	0.654653	0.0208826	0.691732	0.0126974							TAF1B	brown	0.729057	0.00714114	0.894554	8.58029e-05
MIR6842	blue	0.764586	0.00613032	0.94014	1.68608e-05	SMURF1	grey	0.72042	1.04429e-13	0.884844	6.32511e-27	PRMT5	brown	0.654328	0.0209679	0.753106	0.00469044							PLA2G2A	brown	0.728966	0.00715194	0.884999	0.000130213
CD82	blue	0.764556	0.00613356	0.934495	2.50847e-05	EFNA5	grey	0.716083	1.71289e-13	0.884765	6.48238e-27	TALDO1	brown	0.653839	0.021097	0.835089	0.000723177							KLRG1	brown	0.727912	0.0072779	0.910297	3.92849e-05
RHOG	blue	0.764456	0.00614426	0.960995	2.52943e-06	PLAT	grey	0.715808	1.7669e-13	0.879125	3.57708e-26	RNF207	brown	0.653068	0.0213015	0.810499	0.00138668							CCL22	brown	0.717101	0.00866718	0.889892	0.000105668
ANXA7	blue	0.764037	0.00618957	0.952178	6.24803e-06	PLAU	grey	0.713474	2.29674e-13	0.855711	1.90551e-23	CAMSAP1	brown	0.649159	0.0223609	0.845189	0.000536758							ICOS	brown	0.717065	0.00867214	0.92681	1.46148e-05
SMARCC2	blue	0.763943	0.00619976	0.963147	1.96543e-06	ITGAV	grey	0.711178	2.96486e-13	0.834679	2.22813e-21	ARL4C	brown	0.648641	0.0225039	0.883081	0.000140968							NPAT	brown	0.714684	0.00900323	0.906437	4.8174e-05
ATXN2L	blue	0.762854	0.00631867	0.96798	1.05144e-06	PLPP4	grey	0.710953	3.03958e-13	0.817952	6.25017e-20	ERBB2	brown	0.648428	0.022563	0.616566	0.0327387							IKZF1	brown	0.710571	0.00959714	0.889472	0.000107618
IL2RA	blue	0.76261	0.00634554	0.913635	8.44017e-05	TSPO	grey	0.710477	3.20377e-13	0.848939	9.5487e-23	FUT11	brown	0.645338	0.0234327	0.818806	0.00112486							C3orf38	brown	0.706735	0.0101768	0.889688	0.000106611
SPTY2D1	blue	0.762379	0.00637109	0.945274	1.13479e-05	ITGB1	grey	0.710392	3.23383e-13	0.888865	1.76926e-27	ZNF367	brown	0.645149	0.0234869	0.783899	0.00254894							CXCL13	brown	0.70344	0.0106954	0.922981	1.87355e-05
OPA3	blue	0.761741	0.00644195	0.92537	4.45094e-05	SQLE	grey	0.709884	3.4202e-13	0.90272	1.46048e-29	DOCK9	brown	0.644721	0.0236095	0.89605	8.00961e-05							CDC14A	brown	0.703296	0.0107184	0.821807	0.00104032
DOCK9	blue	0.761035	0.00652107	0.921342	5.60555e-05	TGIF1	grey	0.709838	3.43742e-13	0.885913	4.52954e-27	TRMT1L	brown	0.643833	0.0238653	0.871517	0.000221383							CCR6	brown	0.701078	0.0110789	0.917953	2.54819e-05
MAP4K4	blue	0.760684	0.00656069	0.977347	2.24555e-07	PKM	grey	0.709742	3.47397e-13	0.906388	3.63262e-30	CDK10	brown	0.643471	0.0239699	0.822438	0.00102319							PREX2	brown	0.694776	0.0121523	0.818313	0.00113925
SERPINE1	blue	0.760398	0.00659306	0.902906	0.000140695	KIF3A	grey	0.709735	3.47658e-13	0.864193	2.24534e-24	MYO1D	brown	0.643366	0.0240004	0.735325	0.00642667							CCL19	brown	0.692962	0.0124751	0.89618	7.96148e-05
TNKS1BP1	blue	0.760307	0.00660334	0.939109	1.81803e-05	PTK2	grey	0.708939	3.79464e-13	0.862217	3.74249e-24	TCF7L2	brown	0.642715	0.0241901	0.768366	0.00350596							CD40LG	brown	0.685418	0.0138859	0.896853	7.71581e-05
CFL1	blue	0.759915	0.00664802	0.974061	4.11123e-07	TMEM200A	grey	0.70575	5.37061e-13	0.932968	1.83917e-35	ORC2	brown	0.642245	0.0243276	0.800485	0.00176189							SMC2	brown	0.677607	0.0154672	0.892351	9.4788e-05
DGKD	blue	0.759422	0.00670448	0.899808	0.00016131	EDIL3	grey	0.705209	5.694e-13	0.867191	1.01863e-24	MCM3	brown	0.640034	0.0249823	0.758312	0.00425679							RSPO3	brown	0.675699	0.015873	0.874358	0.000198952
QKI	blue	0.759348	0.00671302	0.928134	3.77121e-05	KRT19	grey	0.704454	6.1768e-13	0.808121	3.7965e-19	LINC02210	brown	0.639941	0.0250099	0.853519	0.000413116							APOBEC3G	brown	0.675339	0.0159502	0.875641	0.000189424
STAT2	blue	0.759095	0.00674212	0.974737	3.65426e-07	TNFRSF11B	grey	0.704351	6.24593e-13	0.723722	7.12094e-14	RPL7	brown	0.639376	0.0251793	0.742478	0.00567854							ABCD2	brown	0.671682	0.0167524	0.896311	7.91293e-05
KLF8	blue	0.758902	0.00676446	0.82977	0.00157662	ENC1	grey	0.703556	6.80264e-13	0.755771	1.2697e-15	DDX60	brown	0.63882	0.0253471	0.811267	0.00136068							RTN1	brown	0.667303	0.0177513	0.794183	0.00203502
RECQL	blue	0.7582	0.00684601	0.929375	3.49321e-05	C1RL	grey	0.702625	7.51478e-13	0.833643	2.76864e-21	PLEKHA5	brown	0.636595	0.0260256	0.825176	0.000951332							GNA14	brown	0.666892	0.0178474	0.797144	0.00190291
ARPC4	blue	0.757952	0.00687492	0.939731	1.73755e-05	SGIP1	grey	0.701312	8.64365e-13	0.783248	2.37355e-17	OXR1	brown	0.635978	0.0262162	0.719386	0.00835829							CNTRL	brown	0.666771	0.0178756	0.858657	0.000348712
PTAFR	blue	0.755849	0.00712425	0.922476	5.25982e-05	DVL3	grey	0.701245	8.70492e-13	0.873665	1.72703e-25	PCDHB14	brown	0.635507	0.0263622	0.95453	1.41807e-06							CD1C	brown	0.662546	0.0188854	0.858497	0.000350591
IL15	blue	0.755747	0.00713646	0.815608	0.00221043	CETN2	grey	0.701224	8.72469e-13	0.862366	3.60211e-24	RUNX1-IT1	brown	0.635481	0.0263702	0.725279	0.00759969							ABCC9	brown	0.659045	0.0197531	0.854691	0.000397677
MYOF	blue	0.755696	0.00714265	0.959017	3.15115e-06	GALNT10	grey	0.701141	8.80207e-13	0.882936	1.1389e-26	XPO1	brown	0.633261	0.0270668	0.765598	0.00370179							TLR10	brown	0.657656	0.0201055	0.882647	0.000143494
UBE3C	blue	0.755409	0.00717723	0.900132	0.000159051	IFI44	grey	0.701077	8.86198e-13	0.867583	9.17248e-25	MYOF	brown	0.633077	0.0271253	0.902546	5.86629e-05							HTR2A	brown	0.641712	0.0244843	0.900109	6.60946e-05
CAV2	blue	0.754917	0.00723684	0.966398	1.30327e-06	ARHGAP26	grey	0.699606	1.03549e-12	0.934423	8.2089e-36	FAM149B1	brown	0.632282	0.0273783	0.665407	0.0181972							SLIT3	brown	0.640676	0.0247906	0.833253	0.000761846
PATL1	blue	0.754302	0.00731176	0.953485	5.52571e-06	LAMB1	grey	0.699035	1.09963e-12	0.880487	2.38686e-26	SLC25A13	brown	0.631688	0.0275685	0.844257	0.000552208							CD200R1	brown	0.635391	0.0263981	0.88043	0.000156962
AUTS2	blue	0.753931	0.00735726	0.93551	2.34174e-05	ZNF83	grey	0.698351	1.18161e-12	0.807621	4.14966e-19	USP6NL	brown	0.631559	0.0276101	0.836601	0.000692481							FANCM	brown	0.632713	0.0272407	0.882799	0.000142603
TRIM22	blue	0.753447	0.00741705	0.975398	3.24652e-07	CXCL16	grey	0.698004	1.22544e-12	0.88453	6.97229e-27	TSPAN5	brown	0.631354	0.0276759	0.856875	0.000370096							CLECL1	brown	0.625769	0.0295163	0.864224	0.000288051
RNF149	blue	0.752474	0.00753813	0.949613	7.87427e-06	TMEM158	grey	0.697959	1.23119e-12	0.796798	2.67815e-18	KIAA1671	brown	0.631028	0.0277811	0.816856	0.00118258							LINC01140	brown	0.618476	0.03205	0.797705	0.00187864
UBR5	blue	0.752341	0.00755472	0.957069	3.87251e-06	INPP5F	grey	0.697385	1.30748e-12	0.878644	4.1221e-26	TMEM173	brown	0.630383	0.0279898	0.829547	0.000844766							FILIP1	brown	0.60672	0.0364576	0.774076	0.00312704
NCKAP5L	blue	0.751768	0.00762679	0.868671	0.000520371	DYNLT3	grey	0.697364	1.31028e-12	0.850457	6.69919e-23	TFDP1	brown	0.6301	0.0280818	0.917885	2.55842e-05							CXCR6	brown	0.603185	0.0378634	0.828115	0.000878615
PHF20	blue	0.751228	0.00769525	0.966543	1.27837e-06	LPCAT2	grey	0.697189	1.33452e-12	0.893808	3.44896e-28	BARD1	brown	0.629391	0.028313	0.882307	0.000145499							UBD	grey	0.936451	7.33207e-06	0.872783	0.000211152
CD47	blue	0.75087	0.00774082	0.974862	3.57404e-07	SGCB	grey	0.695868	1.53136e-12	0.928793	1.69022e-34	LPCAT2	brown	0.628088	0.0287417	0.910921	3.79775e-05							SYT11	grey	0.924922	1.65457e-05	0.941111	5.05008e-06
TALDO1	blue	0.750653	0.00776851	0.977314	2.26045e-07	DIEXF	grey	0.694593	1.74782e-12	0.9077	2.17764e-30	FNDC3B	brown	0.625672	0.0295488	0.873211	0.000207782							ITGA9	grey	0.919524	2.3197e-05	0.906094	4.90356e-05
MSN	blue	0.750505	0.00778744	0.943157	1.3419e-05	INPP4B	grey	0.694197	1.8207e-12	0.913385	2.16418e-31	CYP4F3	brown	0.625631	0.0295627	0.666475	0.0179451							EIF4G3	grey	0.918505	2.46596e-05	0.91817	2.51557e-05
SSBP4	blue	0.750244	0.00782095	0.838309	0.00126707	KYNU	grey	0.693615	1.93329e-12	0.862939	3.10859e-24	NHS	brown	0.625626	0.0295647	0.890973	0.00010077							MLLT3	grey	0.916206	2.82272e-05	0.888598	0.000111772
LGMN	blue	0.749981	0.00785481	0.916995	7.09482e-05	MORC2	grey	0.692651	2.13452e-12	0.88028	2.53936e-26	RCOR1	brown	0.625502	0.0296066	0.885551	0.00012724							THSD7A	grey	0.913983	3.20526e-05	0.841457	0.000600667
KBTBD2	blue	0.749761	0.0078833	0.963291	1.93151e-06	S100P	grey	0.692599	2.1459e-12	0.767859	2.35831e-16	FAM122C	brown	0.625375	0.0296493	0.852467	0.000427376							PDPN	grey	0.913535	3.28721e-05	0.924777	1.67021e-05
PLEC	blue	0.749239	0.00795092	0.986878	1.95083e-08	AGT	grey	0.692051	2.26988e-12	0.618227	1.63099e-09	MAST2	brown	0.624977	0.0297843	0.875371	0.000191398							CDH6	grey	0.912213	3.53822e-05	0.876051	0.000186456
MAL2	blue	0.749192	0.00795707	0.907374	0.000114576	PHC2	grey	0.691972	2.28822e-12	0.838731	9.39199e-22	CDK12	brown	0.624581	0.0299189	0.911709	3.6377e-05							ASAP2	grey	0.910825	3.81776e-05	0.910549	3.87531e-05
DEF6	blue	0.749093	0.00797004	0.799939	0.00311438	RSAD2	grey	0.691549	2.38934e-12	0.806109	5.42255e-19	NKIRAS2	brown	0.624115	0.0300778	0.850273	0.000458335							WFDC2	grey	0.909753	4.04522e-05	0.87731	0.000177567
GPR137B	blue	0.748551	0.00804088	0.874584	0.000426709	CSTB	grey	0.691424	2.42019e-12	0.856258	1.66715e-23	AMBRA1	brown	0.623568	0.0302652	0.837866	0.000667594							EPHA4	grey	0.901842	6.07411e-05	0.891355	9.90806e-05
LAPTM5	blue	0.748329	0.00807007	0.98508	3.46762e-08	TMEM184B	grey	0.690948	2.54038e-12	0.85593	1.80648e-23	EPHA4	brown	0.623188	0.0303959	0.653325	0.0212332							SMC6	grey	0.901344	6.22422e-05	0.894975	8.41674e-05
TPBG	blue	0.747802	0.00813963	0.941575	1.51488e-05	DLG5	grey	0.690942	2.54205e-12	0.750693	2.50213e-15	AGAP1	brown	0.621949	0.0308249	0.659999	0.0195139							C15orf41	grey	0.9012	6.26815e-05	0.855115	0.000392203
EMP2	blue	0.746711	0.00828502	0.968243	1.01349e-06	PRKCI	grey	0.690792	2.58109e-12	0.86675	1.14569e-24	PELO	brown	0.621922	0.0308341	0.881915	0.000147833							CCP110	grey	0.894797	8.48548e-05	0.884982	0.000130303
SEMA3F	blue	0.745987	0.00838249	0.923702	4.90439e-05	BCL9L	grey	0.690715	2.60129e-12	0.878991	3.72173e-26	DDX23	brown	0.621886	0.0308465	0.935245	8.03832e-06							PPP3CA	grey	0.894447	8.62228e-05	0.906918	4.69875e-05
SLC3A2	blue	0.745608	0.00843383	0.962768	2.05688e-06	FKBP10	grey	0.689946	2.81284e-12	0.66709	2.58285e-11	USP54	brown	0.621124	0.0311127	0.803834	0.00162867							INPP4B	grey	0.894205	8.7179e-05	0.826452	0.000919203
ITGA5	blue	0.745336	0.00847092	0.955164	4.69461e-06	PTGFRN	grey	0.689834	2.8449e-12	0.722897	7.84007e-14	PIGG	brown	0.620262	0.0314158	0.861564	0.000315916							BICD1	grey	0.893685	8.92622e-05	0.916449	2.78333e-05
EHMT2	blue	0.745257	0.00848162	0.959374	3.03078e-06	MBTPS2	grey	0.689629	2.90461e-12	0.820918	3.54967e-20	HLA-B	brown	0.620205	0.0314358	0.659995	0.0195149							PMEPA1	grey	0.892959	9.22349e-05	0.803324	0.00164847
OSTF1	blue	0.744845	0.00853797	0.941607	1.51118e-05	SDCCAG8	grey	0.689606	2.91139e-12	0.821999	2.88058e-20	SF3B3	brown	0.619782	0.0315854	0.84937	0.000471571							PLCL1	grey	0.890357	0.000103535	0.861845	0.000312872
PTPRE	blue	0.744266	0.00861766	0.948502	8.67212e-06	KIAA1217	grey	0.689498	2.94344e-12	0.812468	1.73229e-19	KCTD21	brown	0.618357	0.0320926	0.902093	5.99927e-05							RB1	grey	0.889137	0.000109194	0.848724	0.000481223
STAB1	blue	0.74421	0.00862535	0.979244	1.51924e-07	NEK6	grey	0.688205	3.35408e-12	0.87748	5.79326e-26	AP3M2	brown	0.617609	0.0323613	0.887246	0.000118438							FKBP7	grey	0.888852	0.000110551	0.914331	3.14287e-05
TRIM21	blue	0.743129	0.00877563	0.95903	3.14659e-06	VANGL1	grey	0.687918	3.45238e-12	0.724252	6.69255e-14	IGFBP3	brown	0.617303	0.0324718	0.869145	0.000241575							PLEKHA2	grey	0.888275	0.000113337	0.867245	0.000258764
GNA12	blue	0.743014	0.00879163	0.97776	2.06844e-07	CLEC5A	grey	0.686525	3.97038e-12	0.707701	4.34461e-13	PRPF31	brown	0.617267	0.0324847	0.817212	0.00117187							ADAM28	grey	0.886565	0.000121915	0.911829	3.61386e-05
ITPRIPL2	blue	0.742612	0.00884816	0.943624	1.29391e-05	BICD1	grey	0.686104	4.14133e-12	0.87476	1.26671e-25	UQCC1	brown	0.616593	0.0327288	0.88493	0.000130587							AKIRIN2	grey	0.885995	0.000124888	0.866466	0.000266087
ITPR3	blue	0.742584	0.00885201	0.942984	1.36003e-05	HEXA	grey	0.684044	5.0833e-12	0.822284	2.72547e-20	XPO5	brown	0.615873	0.0329913	0.818742	0.00112673							ENDOD1	grey	0.88438	0.000133611	0.918658	2.44348e-05
ABCA12	blue	0.742307	0.00889104	0.862025	0.000643332	PDP1	grey	0.683253	5.49724e-12	0.814626	1.16458e-19	FANCD2	brown	0.615737	0.0330409	0.845326	0.000534527							THBS1	grey	0.883465	0.000138756	0.889655	0.000106765
HK3	blue	0.742307	0.00889104	0.81288	0.00235153	KRT23	grey	0.683128	5.56545e-12	0.729299	3.68203e-14	CST6	brown	0.61535	0.0331825	0.648346	0.022586							PDE4DIP	grey	0.880434	0.000156933	0.888578	0.000111866
CD86	blue	0.742004	0.00893393	0.933463	2.68727e-05	YWHAH	grey	0.683099	5.58138e-12	0.878916	3.80493e-26	PDCD6	brown	0.61498	0.0333185	0.777929	0.0028895							PCNX4	grey	0.879859	0.000160586	0.891052	0.000100416
RNH1	blue	0.741565	0.00899637	0.946523	1.02465e-05	MGP	grey	0.682862	5.71352e-12	0.625988	8.85877e-10	SLC44A1	brown	0.614142	0.0336278	0.858662	0.000348654							NAB1	grey	0.877819	0.00017407	0.854637	0.000398373
GANAB	blue	0.741288	0.00903587	0.987901	1.35606e-08	ZEB1-AS1	grey	0.681616	6.45871e-12	0.765143	3.47267e-16	CHD2	brown	0.614027	0.0336704	0.876856	0.000180731							DKK2	grey	0.877214	0.00017823	0.894542	8.58529e-05
MCM6	blue	0.740619	0.00913171	0.948558	8.63081e-06	MYH9	grey	0.680161	7.44708e-12	0.858221	1.02682e-23	SHISA2	brown	0.614009	0.033677	0.844934	0.000540957							SERPINB5	grey	0.877147	0.0001787	0.865009	0.000280203
GS1-44D20.1	blue	0.739098	0.00935273	0.846599	0.00101255	APOL1	grey	0.680062	7.51901e-12	0.808054	3.84229e-19	GMFB	brown	0.613763	0.0337683	0.873177	0.000208051							PILRA	grey	0.876832	0.0001809	0.877152	0.000178665
NLRC5	blue	0.738496	0.00944122	0.951951	6.38064e-06	STS	grey	0.679962	7.59287e-12	0.837679	1.17812e-21	PMAIP1	brown	0.611906	0.0344632	0.877348	0.000177303							PERP	grey	0.876557	0.000182843	0.829154	0.000853953
PLD3	blue	0.737811	0.00954255	0.940216	1.67662e-05	DYNC2H1	grey	0.679831	7.69064e-12	0.673288	1.44333e-11	DKK3	brown	0.609639	0.0353253	0.806595	0.0015248							PODN	grey	0.875849	0.000187909	0.882957	0.000141684
SHC1	blue	0.73751	0.00958744	0.940319	1.66393e-05	BIK	grey	0.679588	7.87491e-12	0.781873	2.9361e-17	TECPR1	brown	0.608316	0.0358352	0.742655	0.00566087							ARL6IP6	grey	0.874328	0.00019918	0.866274	0.000267915
PYGB	blue	0.736998	0.00966396	0.937225	2.07953e-05	PCNX2	grey	0.67915	8.21717e-12	0.747978	3.57261e-15	C19orf66	brown	0.607838	0.0360207	0.840895	0.000610783							SGIP1	grey	0.872758	0.000211353	0.88314	0.000140625
UBA6	blue	0.736939	0.00967282	0.961763	2.31561e-06	MINDY2	grey	0.678971	8.3616e-12	0.896659	1.29447e-28	RPE	brown	0.606913	0.036382	0.925925	1.5496e-05							ACTA2-AS1	grey	0.87095	0.000226083	0.90324	5.66727e-05
CYBB	blue	0.73636	0.00976008	0.967537	1.11778e-06	ZNF365	grey	0.678609	8.66069e-12	0.728831	3.89409e-14	SH3KBP1	brown	0.606441	0.0365672	0.769784	0.0034088							ADSS	grey	0.870055	0.000233666	0.902339	5.92695e-05
IRAK3	blue	0.73624	0.00977823	0.923562	4.94401e-05	DAGLB	grey	0.678233	8.98242e-12	0.877156	6.36497e-26	IPP	brown	0.606146	0.0366835	0.656405	0.0204265							DNM1L	grey	0.869218	0.000240931	0.864006	0.000290254
WEE1	blue	0.736214	0.00978222	0.857849	0.000731089	CALU	grey	0.678177	9.03049e-12	0.82152	3.16043e-20	NTM	brown	0.604901	0.0371763	0.669447	0.017257							TRPC1	grey	0.869181	0.000241257	0.885619	0.000126874
SPRTN	blue	0.736209	0.00978297	0.931754	3.00461e-05	C2orf27A	grey	0.678171	9.0363e-12	0.78322	2.38398e-17	PARP9	brown	0.604427	0.0373654	0.715092	0.00894582							BROX	grey	0.867667	0.000254873	0.882451	0.000144645
MOB1A	blue	0.736133	0.00979443	0.978846	1.65375e-07	CD59	grey	0.677814	9.35338e-12	0.704167	6.37041e-13	RC3H1	brown	0.60411	0.0374919	0.745686	0.00536517							SLC9B2	grey	0.867221	0.000258994	0.910341	3.91909e-05
BSG	blue	0.736098	0.00979973	0.970718	7.06058e-07	ISG15	grey	0.677784	9.38058e-12	0.820324	3.97867e-20	GPR68	brown	0.60399	0.0375401	0.708434	0.009917							SNX27	grey	0.86673	0.000263585	0.860278	0.000330113
PSMA5	blue	0.735702	0.00985992	0.942931	1.36568e-05	SMARCA4	grey	0.676797	1.03187e-11	0.910321	7.65695e-31	IPO9	brown	0.602185	0.0382683	0.878026	0.000172659							ARL6IP5	grey	0.866467	0.000266073	0.86492	0.000281088
DHCR24	blue	0.734834	0.00999269	0.942921	1.36671e-05	HNRNPLL	grey	0.676135	1.09971e-11	0.850526	6.59281e-23	ENDOD1	brown	0.600096	0.0391234	0.825072	0.000953982							DCBLD2	grey	0.866466	0.000266083	0.752421	0.00474984
HDAC8	blue	0.733312	0.0102287	0.968718	9.47772e-07	FHL2	grey	0.67606	1.10765e-11	0.907826	2.07255e-30	YWHAZ	brown	0.600064	0.0391363	0.882386	0.000145027							CMIP	grey	0.86563	0.000274118	0.904707	5.26373e-05
ANKRD22	blue	0.732763	0.0103147	0.95708	3.86785e-06	PCDH7	grey	0.675803	1.13526e-11	0.901456	2.32847e-29	SLC4A11	green	0.948729	2.55948e-06	0.900383	6.52248e-05							SKA2	grey	0.864872	0.000281562	0.84824	0.000488551
CAPN1	blue	0.731012	0.0105929	0.986769	2.02477e-08	DKK1	grey	0.67554	1.16425e-11	0.687074	3.75817e-12	ABHD17C	green	0.927869	1.36116e-05	0.918854	2.41502e-05							TMX3	grey	0.864729	0.000282985	0.854396	0.000401517
IL1RN	blue	0.730642	0.0106523	0.951625	6.57446e-06	F2RL2	grey	0.675463	1.17293e-11	0.702922	7.28007e-13	LOC100996583	green	0.924627	1.68642e-05	0.92379	1.77969e-05							IL10RA	grey	0.864703	0.000283243	0.857208	0.000366026
VAV1	blue	0.730116	0.0107372	0.918445	6.56811e-05	LRRC8A	grey	0.675351	1.18556e-11	0.794106	4.18514e-18	KLF5	green	0.91817	2.5156e-05	0.895145	8.35111e-05							ATAD5	grey	0.863549	0.000294936	0.877654	0.000175198
CHN1	blue	0.729421	0.0108503	0.912532	8.92134e-05	CST2	grey	0.675213	1.20128e-11	0.712027	2.69854e-13	GSDMB	green	0.916728	2.7384e-05	0.890057	0.000104905							EIF4A3	grey	0.863337	0.000297117	0.894458	8.61827e-05
MYO5A	blue	0.728321	0.0110309	0.96534	1.49597e-06	SFXN3	grey	0.674626	1.27071e-11	0.877511	5.74202e-26	STYK1	green	0.91657	2.76368e-05	0.921419	2.06587e-05							FERMT1	grey	0.862764	0.000303097	0.899189	6.90861e-05
ABRACL	blue	0.72812	0.011064	0.86986	0.0005004	EFHC1	grey	0.673881	1.36428e-11	0.840366	6.58409e-22	KCNK1	green	0.903337	5.63976e-05	0.934901	8.24898e-06							ATP11C	grey	0.862339	0.00030759	0.854909	0.000394858
WBP5	blue	0.727536	0.011161	0.886151	0.000280905	TMF1	grey	0.673718	1.38563e-11	0.704109	6.41003e-13	GALNT5	green	0.895432	8.24145e-05	0.93006	1.17104e-05							CFAP20	grey	0.862196	0.000309109	0.915317	2.97115e-05
DFNA5	blue	0.727461	0.0111735	0.866197	0.000563843	PLXNA1	grey	0.673444	1.42219e-11	0.809206	3.12751e-19	MLPH	green	0.893726	8.90983e-05	0.943098	4.26829e-06							ANGPTL2	grey	0.861894	0.000312342	0.906846	4.7163e-05
TGIF1	blue	0.727275	0.0112047	0.950464	7.30241e-06	ZMYM4	grey	0.673392	1.4292e-11	0.871412	3.23774e-25	MSLN	green	0.892045	9.60911e-05	0.940252	5.42156e-06							LGALS4	grey	0.861499	0.000316618	0.88044	0.000156895
DIS3	blue	0.726409	0.0113499	0.964981	1.56625e-06	SLC44A1	grey	0.672628	1.5367e-11	0.903569	1.06334e-29	PHACTR3	green	0.886161	0.000124016	0.885043	0.000129971							PELI1	grey	0.861185	0.000320051	0.890589	0.000102487
SF3A2	blue	0.726138	0.0113958	0.891171	0.000231039	PAPPA	grey	0.672607	1.53968e-11	0.775507	7.70614e-17	DUSP4	green	0.877445	0.000176632	0.90714	4.64471e-05							CHIC2	grey	0.860761	0.000324724	0.880211	0.000158341
ACTN4	blue	0.725973	0.0114236	0.981416	9.26794e-08	ISM1	grey	0.672416	1.5679e-11	0.634095	4.59797e-10	NQO1	green	0.877092	0.000179082	0.817646	0.00115895							FAT1	grey	0.859656	0.000337161	0.894789	8.48863e-05
ARHGAP23	blue	0.72534	0.0115313	0.947736	9.25798e-06	TTLL5	grey	0.672128	1.61115e-11	0.890295	1.1115e-27	ERO1A	green	0.874856	0.000195205	0.904416	5.34203e-05							ZNF462	grey	0.859122	0.000343297	0.880527	0.000156348
CD44	blue	0.725233	0.0115494	0.951475	6.66534e-06	TRADD	grey	0.6717	1.67768e-11	0.839847	7.37346e-22	LPCAT4	green	0.871021	0.000225491	0.920925	2.1298e-05							CLIP3	grey	0.858578	0.000349648	0.857704	0.000360029
HOXA3	blue	0.725095	0.0115731	0.931767	3.00192e-05	DPY19L1	grey	0.671552	1.70123e-11	0.883302	1.01811e-26	SLC23A3	green	0.869835	0.00023556	0.81901	0.00111895							OPN3	grey	0.858265	0.000353336	0.879481	0.000163021
CD14	blue	0.724446	0.0116844	0.947747	9.2491e-06	ENO2	grey	0.6714	1.72579e-11	0.832421	3.5697e-21	DR1	green	0.867413	0.000257213	0.918412	2.47959e-05							ACAP2	grey	0.858186	0.000354277	0.905747	4.99181e-05
HLA-DQA1	blue	0.723499	0.0118483	0.757485	0.00692968	GSDME	grey	0.671388	1.72785e-11	0.831226	4.56814e-21	EPS8L1	green	0.866036	0.000270194	0.947225	2.94978e-06							CA13	grey	0.857866	0.000358086	0.866659	0.000264256
GSK3B	blue	0.723459	0.0118553	0.980872	1.05444e-07	UBA1	grey	0.671155	1.76623e-11	0.890379	1.08107e-27	FAM222B	green	0.863916	0.000291178	0.862313	0.000307864							FRZB	grey	0.85754	0.000361998	0.84578	0.000527143
ZFPM2	blue	0.723207	0.0118991	0.953504	5.51581e-06	TMEM159	grey	0.670772	1.83102e-11	0.709198	3.68796e-13	ACSL5	green	0.863657	0.000293821	0.884191	0.000134663							RNF168	grey	0.856547	0.000374145	0.83975	0.000631795
NME1	blue	0.7232	0.0119004	0.916672	7.21682e-05	SPRY4	grey	0.670636	1.8546e-11	0.887	3.21323e-27	CD164	green	0.854173	0.000404449	0.812632	0.00131541							CASP3	grey	0.856119	0.000379466	0.901361	6.21912e-05
EREG	blue	0.723082	0.011921	0.961066	2.50917e-06	TPRG1	grey	0.670203	1.93162e-11	0.803826	8.08607e-19	C1GALT1	green	0.850159	0.000459993	0.92777	1.37031e-05							SSB	grey	0.855409	0.000388436	0.823258	0.00100124
FMNL2	blue	0.722922	0.011949	0.956069	4.28872e-06	VPS41	grey	0.670038	1.96185e-11	0.846515	1.66814e-22	S100A6	green	0.846272	0.000519241	0.913178	3.35358e-05							DYNLT3	grey	0.854889	0.000395108	0.91713	2.67472e-05
STX11	blue	0.721805	0.0121457	0.89281	0.000216317	SERPINA1	grey	0.669665	2.03155e-11	0.760003	7.12249e-16	CAPN5	green	0.84308	0.000572193	0.965273	3.75216e-07							C4BPB	grey	0.854735	0.0003971	0.75194	0.00479199
UNC93B1	blue	0.721343	0.0122276	0.940637	1.62516e-05	TSC22D1	grey	0.669214	2.11924e-11	0.866432	1.24653e-24	ZG16B	green	0.842017	0.00059072	0.849504	0.000469586							CDH5	grey	0.854599	0.000398877	0.817569	0.00116123
TP53	blue	0.720931	0.0123011	0.86392	0.000606257	RIPK2	grey	0.668813	2.20015e-11	0.832315	3.64885e-21	ALS2CL	green	0.840824	0.000612067	0.82329	0.00100041							TAOK1	grey	0.854422	0.000401185	0.866169	0.000268922
SLPI	blue	0.720377	0.0124004	0.962509	2.12121e-06	ANKH	grey	0.668784	2.20603e-11	0.819463	4.69094e-20	EDAR	green	0.839692	0.000632876	0.900117	6.60713e-05							CAMK2N1	grey	0.854257	0.00040334	0.854082	0.000405647
LPCAT1	blue	0.719934	0.0124803	0.946671	1.01214e-05	NCEH1	grey	0.668189	2.33202e-11	0.822747	2.49122e-20	TINAG	green	0.837001	0.000684538	0.934635	8.41527e-06							CSNK1A1	grey	0.854029	0.000406346	0.86924	0.00024074
HCLS1	blue	0.719839	0.0124974	0.896932	0.000182442	PLXNB2	grey	0.667976	2.37867e-11	0.857913	1.10852e-23	AOC1	green	0.827921	0.000883263	0.910566	3.87178e-05							EPHA3	grey	0.853811	0.000409223	0.837127	0.000682042
CTSL	blue	0.719281	0.0125986	0.993453	8.62269e-10	HK2	grey	0.667622	2.45827e-11	0.826373	1.2197e-20	QSOX1	green	0.826464	0.000918917	0.892299	9.50059e-05							RAB12	grey	0.85379	0.000409504	0.844117	0.000554557
PTPN1	blue	0.719182	0.0126167	0.983172	5.94351e-08	VPS8	grey	0.667302	2.53243e-11	0.865527	1.58352e-24	SLC45A4	green	0.816679	0.00118794	0.819677	0.00109981							SGCD	grey	0.853535	0.000412898	0.877914	0.000173419
LYN	blue	0.717889	0.0128535	0.961112	2.49594e-06	CXCL5	grey	0.667065	2.58876e-11	0.715863	1.75589e-13	ARHGAP32	green	0.813656	0.0012822	0.872368	0.000214468							ERAP2	grey	0.853202	0.000417377	0.851605	0.00043933
SERINC2	blue	0.717265	0.012969	0.92975	3.41228e-05	MMP14	grey	0.666771	2.66036e-11	0.668208	2.32784e-11	FHDC1	green	0.812963	0.00130461	0.877997	0.000172859							LRRC49	grey	0.852882	0.000421708	0.860287	0.000330014
FUS	blue	0.717095	0.0130007	0.991138	3.35643e-09	OSMR	grey	0.666275	2.78524e-11	0.793621	4.53225e-18	RNF39	green	0.808612	0.0014522	0.868037	0.000251489							CRISPLD1	grey	0.852693	0.000424278	0.928613	1.29406e-05
TMEM54	blue	0.716877	0.0130413	0.860773	0.000668763	QPCT	grey	0.66619	2.80725e-11	0.792198	5.71957e-18	LMO7	green	0.808449	0.00145795	0.939812	5.62004e-06							CCL20	grey	0.852591	0.000425677	0.907166	4.63853e-05
ARHGAP9	blue	0.716688	0.0130764	0.818765	0.00205508	KLK10	grey	0.666188	2.80774e-11	0.699769	1.01777e-12	CEACAM1	green	0.806525	0.00152739	0.912701	3.44387e-05							CD55	grey	0.851828	0.000436211	0.886201	0.000123806
PYGL	blue	0.716373	0.0131354	0.962854	2.03599e-06	LGALS3BP	grey	0.666103	2.83001e-11	0.897446	9.82788e-29	OSBPL7	green	0.805103	0.0015803	0.893082	9.17263e-05							KIF1BP	grey	0.851074	0.000446838	0.799165	0.0018166
EPSTI1	blue	0.715573	0.0132859	0.893618	0.000209328	SELENOW	grey	0.66575	2.92385e-11	0.827558	9.62293e-21	EP300-AS1	green	0.80391	0.00162575	0.936016	7.58109e-06							DIXDC1	grey	0.850684	0.000452411	0.844545	0.000547397
TNC	blue	0.715462	0.0133069	0.918985	6.37973e-05	LMO4	grey	0.665523	2.98574e-11	0.753336	1.76151e-15	PRR15	green	0.80222	0.00169188	0.910769	3.82922e-05							PSME1	grey	0.850134	0.000460344	0.820935	0.00106436
ELOVL1	blue	0.715349	0.0133284	0.953414	5.56352e-06	PRRG1	grey	0.665343	3.03546e-11	0.90586	4.45293e-30	ABHD2	green	0.802107	0.00169637	0.844218	0.000552857							GFPT2	grey	0.849122	0.000475247	0.869359	0.000239701
IFI27	blue	0.715074	0.0133805	0.933613	2.6606e-05	FCGR1B	grey	0.665337	3.03722e-11	0.765828	3.15145e-16	NPC1L1	green	0.79782	0.0018737	0.893499	9.00177e-05							ATP8B2	grey	0.848046	0.000491514	0.836555	0.000693406
IFITM3	blue	0.714863	0.0134206	0.973724	4.35494e-07	IFI44L	grey	0.664695	3.22205e-11	0.778612	4.8325e-17	FOXA1	green	0.797287	0.00189669	0.772617	0.00322076							SYTL2	grey	0.847832	0.000494789	0.911421	3.69559e-05
SMC6	blue	0.714783	0.0134359	0.969833	8.06183e-07	CST4	grey	0.66443	3.30149e-11	0.702585	7.54746e-13	PIK3C2B	green	0.796585	0.00192734	0.834593	0.00073346							VWA5A	grey	0.847715	0.000496587	0.776356	0.00298475
ST3GAL1	blue	0.714419	0.0135053	0.989931	5.95118e-09	BACE2	grey	0.664328	3.33252e-11	0.773004	1.11659e-16	NDC1	green	0.793029	0.00208836	0.869343	0.000239841							SIPA1L2	grey	0.847373	0.000501888	0.852088	0.000432597
KLC2	blue	0.714013	0.0135831	0.919655	6.15176e-05	NBL1	grey	0.662808	3.83014e-11	0.861347	4.67532e-24	KIF13B	green	0.792731	0.0021023	0.928437	1.30971e-05							LAMA3	grey	0.847125	0.000505767	0.889695	0.00010658
FADD	blue	0.713761	0.0136315	0.965565	1.45339e-06	TEAD1	grey	0.662441	3.96057e-11	0.833019	3.15306e-21	EPS8L3	green	0.789884	0.00223913	0.895405	8.25193e-05							SLC7A6	grey	0.845932	0.000524692	0.853243	0.000416821
DGKA	blue	0.712581	0.0138601	0.914205	8.19906e-05	CAPN2	grey	0.662407	3.97282e-11	0.840636	6.2063e-22	SLC6A14	green	0.78983	0.00224179	0.903312	5.64684e-05							ZNF260	grey	0.845678	0.000528804	0.77271	0.00321467
SEMA4B	blue	0.711376	0.0140962	0.976411	2.69097e-07	STEAP2	grey	0.661953	4.14037e-11	0.719559	1.15304e-13	EPHX4	green	0.786901	0.00238971	0.8849	0.000130748							PLXDC1	grey	0.845647	0.000529297	0.849778	0.000465551
TIAM1	blue	0.711044	0.0141619	0.938682	1.87492e-05	CDC42BPB	grey	0.661259	4.41009e-11	0.833786	2.68712e-21	DOK4	green	0.78611	0.00243089	0.878624	0.000168643							RAB7A	grey	0.845634	0.000529514	0.817739	0.00115617
EFR3A	blue	0.710675	0.014235	0.959743	2.91061e-06	AKIP1	grey	0.659901	4.98638e-11	0.834666	2.23414e-21	NDNF	green	0.782217	0.00264163	0.878053	0.000172478							PTPRB	grey	0.845045	0.000539134	0.822234	0.0010287
GRINA	blue	0.710112	0.0143471	0.979856	1.32903e-07	TTC8	grey	0.659565	5.14025e-11	0.745975	4.63239e-15	PLEKHA7	green	0.780711	0.00272674	0.840227	0.000622973							USP4	grey	0.84477	0.000543666	0.821927	0.00103705
CSNK1E	blue	0.710064	0.0143567	0.961926	2.27184e-06	ZNF703	grey	0.659434	5.20114e-11	0.88622	4.11161e-27	CLDN23	green	0.777481	0.00291639	0.846523	0.000515252							TBC1D2B	grey	0.844195	0.000553236	0.839205	0.000642001
TEAD1	blue	0.709588	0.014452	0.962777	2.05479e-06	TRIM47	grey	0.658859	5.47742e-11	0.824276	1.84695e-20	FAM160A2	green	0.774837	0.00307898	0.882856	0.000142269							CLCN5	grey	0.843736	0.000560985	0.836221	0.000700094
YWHAB	blue	0.70947	0.0144757	0.972339	5.47703e-07	PLS3	grey	0.658814	5.49976e-11	0.787881	1.14608e-17	BEST4	green	0.769696	0.00341478	0.832472	0.000778768							S100P	grey	0.843421	0.000566354	0.915438	2.9506e-05
STX6	blue	0.709271	0.0145158	0.937139	2.09207e-05	CTSD	grey	0.657846	5.99863e-11	0.821118	3.41521e-20	CEACAM5	green	0.769134	0.00345309	0.871589	0.000220792							CGAS	grey	0.84312	0.000571502	0.869113	0.000241857
PCDHGA6	blue	0.708675	0.0146361	0.96934	8.6653e-07	DROSHA	grey	0.65778	6.03419e-11	0.879833	2.90085e-26	ZDHHC7	green	0.767355	0.00357653	0.877687	0.000174972							FKBP1A	grey	0.842861	0.000575978	0.842832	0.000576483
FCGR3A	blue	0.708415	0.0146888	0.954486	5.0179e-06	TRIP10	grey	0.657772	6.0384e-11	0.799605	1.66937e-18	NTHL1	green	0.76672	0.00362142	0.756453	0.00440798							TCF21	grey	0.842462	0.00058291	0.865995	0.000270587
ZNF281	blue	0.70809	0.014755	0.933589	2.66486e-05	CAPN1	grey	0.657638	6.11163e-11	0.805183	6.38091e-19	KLHL17	green	0.765767	0.00368958	0.757984	0.00428323							ABL1	grey	0.842041	0.0005903	0.828465	0.000870226
PYCARD	blue	0.707033	0.0149715	0.937263	2.07396e-05	CFI	grey	0.657597	6.13423e-11	0.806068	5.4621e-19	ATP7B	green	0.764118	0.00380975	0.775548	0.0030346							MIER1	grey	0.841926	0.000592339	0.905248	5.12079e-05
UBALD2	blue	0.706667	0.0150471	0.935329	2.37078e-05	SLC9B2	grey	0.657226	6.34118e-11	0.689935	2.81594e-12	TGOLN2	green	0.764113	0.00381014	0.787657	0.00235084							GALC	grey	0.841172	0.000605784	0.870147	0.000232876
LPAR6	blue	0.705601	0.0152685	0.954157	5.18096e-06	PARP9	grey	0.657101	6.41203e-11	0.87252	2.38036e-25	KLF3	green	0.762763	0.00391073	0.802587	0.00167736							PGM2L1	grey	0.841145	0.00060628	0.822281	0.00102742
UBC	blue	0.705461	0.0152979	0.981757	8.52966e-08	ZNF300	grey	0.656946	6.50125e-11	0.762417	5.09424e-16	SLC35F2	green	0.758617	0.00423235	0.706541	0.0102068							SH2D1A	grey	0.840899	0.000610706	0.883714	0.000137343
RNF40	blue	0.705392	0.0153123	0.975705	3.06922e-07	ASPH	grey	0.656399	6.82639e-11	0.854271	2.70263e-23	NR1I2	green	0.757702	0.004306	0.871084	0.000224968							SLC12A2	grey	0.840651	0.000615217	0.770923	0.00333223
LDHA	blue	0.705245	0.0153431	0.978895	1.63681e-07	BCR	grey	0.656223	6.93427e-11	0.772143	1.26711e-16	POU2F3	green	0.756826	0.00437734	0.799745	0.00179241							CRY1	grey	0.839928	0.000628492	0.874106	0.000200866
ITGB4	blue	0.705022	0.0153898	0.912285	9.03198e-05	LRRC42	grey	0.655502	7.39329e-11	0.80618	5.35551e-19	RNF183	green	0.756056	0.00444081	0.844261	0.000552133							PTPRJ	grey	0.839832	0.000630271	0.891985	9.63467e-05
CAPZA1	blue	0.704356	0.0155302	0.935219	2.38859e-05	SLC16A4	grey	0.655446	7.43051e-11	0.8719	2.82797e-25	AFAP1-AS1	green	0.747317	0.00521098	0.792304	0.00212239							NCEH1	grey	0.839544	0.000635629	0.864893	0.00028135
PLSCR1	blue	0.704348	0.0155319	0.970231	7.59924e-07	APLP2	grey	0.655276	7.54305e-11	0.881685	1.66519e-26	HOXB6	green	0.746396	0.00529761	0.809099	0.00143506							TPRG1	grey	0.839452	0.000637355	0.844699	0.000544832
GLYR1	blue	0.703979	0.0156101	0.928423	3.70493e-05	EHBP1	grey	0.654958	7.75927e-11	0.825086	1.57442e-20	SMPD3	green	0.74499	0.00543206	0.881837	0.000148301							B4GALT1	grey	0.839431	0.000637743	0.873654	0.000204338
CCSAP	blue	0.703454	0.0157217	0.948066	9.00211e-06	PLOD2	grey	0.652874	9.32575e-11	0.842814	3.83849e-22	SPDEF	green	0.74345	0.00558216	0.84227	0.000586267							PLSCR1	grey	0.838699	0.000651568	0.784887	0.00249567
ITGA2	blue	0.703401	0.0157331	0.98599	2.61607e-08	NINJ2	grey	0.652669	9.49539e-11	0.808129	3.79153e-19	FAM3D	green	0.74264	0.00566235	0.81812	0.00114493							SLC36A1	grey	0.838259	0.000659997	0.779767	0.00278119
JAG1	blue	0.703393	0.0157348	0.949954	7.6409e-06	ANXA11	grey	0.652613	9.54202e-11	0.845231	2.23291e-22	MTMR11	green	0.742077	0.00571866	0.908686	4.28225e-05							HERC4	grey	0.838084	0.000663368	0.830498	0.000822842
FXYD5	blue	0.70336	0.0157419	0.967199	1.17049e-06	ALOX5	grey	0.652437	9.69117e-11	0.805869	5.65695e-19	SLC45A3	green	0.737928	0.00614629	0.852684	0.000424399							MALL	grey	0.837367	0.000677322	0.789789	0.00224382
ADAM8	blue	0.702912	0.0158377	0.941617	1.51004e-05	PPIC	grey	0.652135	9.95151e-11	0.677675	9.48017e-12	ANXA2P3	green	0.737169	0.00622717	0.804467	0.0016044							NAP1L3	grey	0.837171	0.000681183	0.872822	0.000210847
PTK6	blue	0.702784	0.0158651	0.962824	2.04316e-06	SUGCT	grey	0.651033	1.09583e-10	0.629226	6.83305e-10	PLEKHA6	green	0.73618	0.00633354	0.916571	2.76356e-05							LMNB1	grey	0.837158	0.000681437	0.857232	0.00036573
NES	blue	0.701877	0.0160607	0.95452	5.00141e-06	LRP10	grey	0.650505	1.14755e-10	0.875612	9.93547e-26	PTPRH	green	0.734144	0.00655705	0.861425	0.000317426							ENC1	grey	0.836334	0.000697824	0.844307	0.000551366
REEP3	blue	0.701662	0.0161072	0.905397	0.000125633	WNT5A	grey	0.650011	1.19794e-10	0.714291	2.09576e-13	ADGRF1	green	0.734014	0.00657153	0.845777	0.00052719							MACF1	grey	0.836014	0.000704281	0.822258	0.00102804
GIMAP4	blue	0.701646	0.0161107	0.989062	8.62558e-09	PJA1	grey	0.649878	1.21194e-10	0.761374	5.89072e-16	MUC17	green	0.73348	0.00663116	0.7381	0.00612816							ZNHIT6	grey	0.835578	0.000713124	0.788796	0.00229318
LILRB4	blue	0.701627	0.0161148	0.949866	7.70115e-06	BHLHE41	grey	0.649543	1.24772e-10	0.704412	6.20488e-13	IHH	green	0.7321	0.0067872	0.868215	0.000249872							PTGDR	grey	0.835552	0.000713669	0.793161	0.00208219
GAPDH	blue	0.70108	0.0162341	0.98374	5.09721e-08	CXCL8	grey	0.648812	1.32933e-10	0.742845	6.91911e-15	SCAMP2	green	0.727966	0.00727136	0.813376	0.00129123							GRAMD1B	grey	0.835272	0.000719394	0.865402	0.000276345
TSPAN5	blue	0.700649	0.0163283	0.980389	1.17884e-07	TRIM59	grey	0.648286	1.3913e-10	0.84566	2.02624e-22	GDPD3	green	0.721434	0.0080885	0.819726	0.00109842							ATP11A	grey	0.83525	0.000719846	0.753929	0.00461978
ACSL4	blue	0.700301	0.0164047	0.996682	4.0677e-11	ANKRD10-IT1	grey	0.648011	1.42469e-10	0.853306	3.40875e-23	XPO4	green	0.721026	0.0081417	0.7377	0.00617048							HENMT1	grey	0.834793	0.000729309	0.884802	0.000131284
HK1	blue	0.700252	0.0164155	0.993172	1.04129e-09	C15orf48	grey	0.647787	1.45254e-10	0.775151	8.1262e-17	AQP5	green	0.720255	0.008243	0.7861	0.00243143							SPRY4	grey	0.834492	0.000735567	0.857912	0.000357536
H2AFY	blue	0.69996	0.0164798	0.964336	1.69875e-06	MPZL2	grey	0.647391	1.50303e-10	0.773931	9.73942e-17	HHIP	green	0.719742	0.00831095	0.804836	0.00159037							LRP8	grey	0.834221	0.000741269	0.828112	0.00087867
RAP2B	blue	0.699757	0.0165246	0.979988	1.29036e-07	IFT80	grey	0.647003	1.55407e-10	0.754948	1.4188e-15	PLAC8	green	0.716467	0.00875442	0.784789	0.0025009							HOPX	grey	0.833708	0.00075211	0.893877	8.84889e-05
CDCP1	blue	0.699271	0.0166323	0.948923	8.36326e-06	CDKN2B	grey	0.64693	1.56377e-10	0.871347	3.29611e-25	PSMG4	green	0.714611	0.00901353	0.769438	0.00343228							FAM118B	grey	0.833533	0.000755853	0.853908	0.000407937
EMILIN2	blue	0.698666	0.016767	0.957774	3.59787e-06	LIMS1	grey	0.645916	1.70604e-10	0.866388	1.26127e-24	NIPA1	green	0.712336	0.00933879	0.837298	0.000678667							CTNNA1	grey	0.833093	0.000765294	0.851614	0.00043921
AP2M1	blue	0.698556	0.0167916	0.980663	1.10695e-07	NALCN	grey	0.645562	1.75851e-10	0.596948	8.00554e-09	GORASP2	green	0.711599	0.00944594	0.814981	0.00124021							TOP1	grey	0.832912	0.000769206	0.851281	0.000443896
CORO1C	blue	0.697796	0.0169622	0.99131	3.07332e-09	OAS3	grey	0.645407	1.78206e-10	0.839094	8.68282e-22	GTF3C2	green	0.710903	0.00954812	0.802887	0.00166555							MCU	grey	0.832737	0.000773006	0.899107	6.9358e-05
CDK5R1	blue	0.696858	0.0171744	0.831715	0.00150159	ARHGAP21	grey	0.644751	1.88469e-10	0.862675	3.32715e-24	RREB1	green	0.710595	0.00959348	0.838709	0.000651377							TAGLN2	grey	0.832376	0.000780871	0.878234	0.000171258
CELSR1	blue	0.69663	0.0172265	0.971008	6.75325e-07	PPP1R3B	grey	0.644412	1.94005e-10	0.899836	4.19644e-29	FUT6	green	0.707314	0.0100877	0.788208	0.00232281							F5	grey	0.831989	0.000789379	0.831564	0.000798821
DYNLT1	blue	0.696003	0.0173695	0.98339	5.60755e-08	NPR3	grey	0.644129	1.98742e-10	0.726095	5.38903e-14	CASK	green	0.704732	0.0104898	0.80823	0.00146574							CYTH3	grey	0.831032	0.00081073	0.882674	0.000143333
GTPBP2	blue	0.695725	0.0174335	0.911658	9.31762e-05	ATP11A	grey	0.644065	1.99823e-10	0.798116	2.14698e-18	ELL3	green	0.702843	0.0107913	0.764412	0.00378813							FSTL3	grey	0.830801	0.000815973	0.730399	0.00698342
SAMSN1	blue	0.695397	0.0175087	0.969203	8.83952e-07	AKR1B1	grey	0.644035	2.00343e-10	0.758362	8.92457e-16	UCA1	green	0.702716	0.0108118	0.784144	0.00253562							TEK	grey	0.830779	0.000816467	0.789658	0.00225028
EFNB2	blue	0.694719	0.0176656	0.937098	2.09806e-05	AP3M2	grey	0.643672	2.06622e-10	0.827076	1.05992e-20	SLC25A25-AS1	green	0.700292	0.0112087	0.75789	0.00429079							MFSD1	grey	0.83061	0.000820296	0.856038	0.000380487
DDX60L	blue	0.694688	0.0176727	0.96751	1.1219e-06	GJB3	grey	0.643337	2.12585e-10	0.630331	6.24918e-10	NDUFS1	green	0.696075	0.0119251	0.847163	0.000505166							PIK3R1	grey	0.830544	0.000821802	0.816302	0.00119939
TYMP	blue	0.694088	0.0178123	0.956248	4.21169e-06	GABRP	grey	0.643292	2.13389e-10	0.758445	8.8236e-16	CYP2C18	green	0.693826	0.0123205	0.821269	0.00105511							HSD11B1	grey	0.830519	0.000822364	0.786094	0.00243177
PTGS1	blue	0.694049	0.0178214	0.956147	4.255e-06	DUSP23	grey	0.643212	2.14845e-10	0.754035	1.60404e-15	RNPEP	green	0.693078	0.0124542	0.797238	0.00189885							NUP205	grey	0.830328	0.000826743	0.835073	0.000723506
PSMA4	blue	0.693677	0.0179083	0.980729	1.0902e-07	PRTFDC1	grey	0.642831	2.21907e-10	0.873979	1.58034e-25	MMEL1	green	0.692257	0.0126022	0.86316	0.000298956							LRRFIP1	grey	0.830203	0.000829595	0.870541	0.000229528
LIMA1	blue	0.693483	0.0179539	0.979894	1.31773e-07	HOXB6	grey	0.642538	2.27468e-10	0.726078	5.3998e-14	LGR5	green	0.691085	0.0128157	0.790749	0.00219687							SRI	grey	0.829433	0.000847416	0.827675	0.000889208
SPAG5	blue	0.693312	0.0179941	0.988153	1.234e-08	NIT2	grey	0.642004	2.37973e-10	0.805989	5.53878e-19	CRCT1	green	0.68987	0.0130398	0.776203	0.00299414							ZBTB34	grey	0.829264	0.000851361	0.849691	0.000466822
STOM	blue	0.693138	0.018035	0.981618	8.82442e-08	GREM1	grey	0.641918	2.39709e-10	0.847164	1.43791e-22	CENPV	green	0.689329	0.0131406	0.780312	0.00274967							PIEZO2	grey	0.829243	0.000851853	0.787931	0.00233684
DIAPH1	blue	0.69291	0.0180887	0.986034	2.57932e-08	PKDCC	grey	0.641913	2.39819e-10	0.784142	2.06523e-17	RNF139-AS1	green	0.686064	0.0137607	0.791233	0.00217346							PIP5K1A	grey	0.829104	0.000855133	0.816688	0.00118767
MOV10	blue	0.692589	0.0181644	0.980956	1.03392e-07	CDH3	grey	0.641695	2.44279e-10	0.631989	5.46216e-10	LRCH1	green	0.683337	0.014295	0.793013	0.0020891							ANKRD50	grey	0.828983	0.000857967	0.84992	0.000463474
PGRMC1	blue	0.692577	0.0181674	0.987007	1.86635e-08	IRAK2	grey	0.64097	2.59653e-10	0.801663	1.17493e-18	FAM19A5	green	0.679895	0.014991	0.80439	0.00160733							DENND6A	grey	0.828622	0.000866514	0.818831	0.00112416
MYL12B	blue	0.692496	0.0181864	0.9806	1.12297e-07	CFH	grey	0.64096	2.59873e-10	0.775588	7.61357e-17	BMP4	green	0.679281	0.0151178	0.773223	0.00318152							TXN	grey	0.828574	0.000867635	0.840071	0.000625854
CALR	blue	0.691377	0.0184529	0.973581	4.46185e-07	SFN	grey	0.640324	2.74147e-10	0.753791	1.65733e-15	KCNE3	green	0.676043	0.0157991	0.834224	0.000741191							SPRTN	grey	0.82831	0.000873942	0.852569	0.000425971
RNF19B	blue	0.690711	0.0186127	0.98637	2.31296e-08	HTRA3	grey	0.640045	2.80638e-10	0.572028	4.47886e-08	B4GALT4	green	0.675679	0.0158771	0.832633	0.000775251							TGFB2	grey	0.828045	0.000880274	0.735925	0.00636119
SHISA5	blue	0.690359	0.0186976	0.896261	0.000187654	ZCCHC14	grey	0.639748	2.8771e-10	0.808207	3.73917e-19	ACP6	green	0.674633	0.0161028	0.842997	0.000573618							ARL13B	grey	0.827803	0.000886124	0.878953	0.000166466
TTL	blue	0.689945	0.0187978	0.990777	4.01443e-09	VASH1	grey	0.639512	2.9347e-10	0.727495	4.56564e-14	MIA	green	0.671276	0.0168432	0.806064	0.00154438							SKAP1	grey	0.827751	0.000887381	0.817317	0.00116873
ANO1	blue	0.689877	0.0188143	0.941309	1.54553e-05	RTP4	grey	0.639374	2.9688e-10	0.811078	2.23126e-19	PPFIA1	green	0.671221	0.0168555	0.738923	0.0060416							BRIP1	grey	0.827582	0.000891458	0.837683	0.000671148
APLP2	blue	0.68962	0.0188766	0.984997	3.55536e-08	MVP	grey	0.638991	3.06537e-10	0.880605	2.30424e-26	CCDC68	green	0.664173	0.0184917	0.748515	0.00509978							ABCC5	grey	0.827376	0.000896465	0.834054	0.000744778
MAP7D1	blue	0.688213	0.0192211	0.990929	3.725e-09	KITLG	grey	0.63891	3.08606e-10	0.874845	1.23662e-25	CAPN8	green	0.662486	0.0189	0.858971	0.000345045							APLNR	grey	0.827102	0.000903161	0.798578	0.00184135
PLS3	blue	0.687635	0.0193638	0.98809	1.26371e-08	SPAG1	grey	0.638835	3.10544e-10	0.814389	1.21672e-19	PMCH	green	0.660227	0.0194569	0.727655	0.0073088							CCNK	grey	0.826457	0.000919088	0.78774	0.00234659
TNIP1	blue	0.68737	0.0194294	0.951622	6.57598e-06	UXS1	grey	0.63826	3.25803e-10	0.865933	1.42236e-24	TRPA1	green	0.659168	0.0197222	0.680392	0.014889							CALHM5	grey	0.82638	0.000920989	0.876424	0.000183785
UBE2I	blue	0.687032	0.0195134	0.938068	1.95909e-05	ALKBH6	grey	0.637802	3.38468e-10	0.812687	1.66417e-19	PEX11B	green	0.658054	0.0200039	0.773216	0.00318201							GAB2	grey	0.826038	0.000929544	0.821987	0.00103542
YAP1	blue	0.686466	0.0196548	0.984945	3.61082e-08	USP18	grey	0.637496	3.47188e-10	0.789371	9.03255e-18	CEACAM6	green	0.649894	0.0221587	0.841605	0.000598031							TMPRSS4	grey	0.825998	0.00093053	0.917401	2.63257e-05
AKIRIN1	blue	0.686424	0.0196653	0.971462	6.29522e-07	PKP4	grey	0.637233	3.54855e-10	0.754004	1.61074e-15	BPNT1	green	0.648821	0.0224541	0.853284	0.000416275							TMEM184B	grey	0.825959	0.000931511	0.885257	0.000128813
PTPN12	blue	0.685797	0.0198227	0.975697	3.07392e-07	CDK6	grey	0.636716	3.70397e-10	0.798967	1.86015e-18	C6orf141	green	0.648495	0.0225446	0.710957	0.00954017							NUP107	grey	0.82582	0.000935017	0.834282	0.000739979
E2F3	blue	0.685303	0.0199474	0.928923	3.59261e-05	IL1RN	grey	0.636627	3.73137e-10	0.847588	1.30478e-22	CDC42BPA	green	0.64827	0.0226071	0.779547	0.00279398							BCL2L1	grey	0.825723	0.000937448	0.813086	0.0013006
LTBR	blue	0.685034	0.0200156	0.941587	1.51346e-05	ARMC9	grey	0.636337	3.82224e-10	0.610424	2.96333e-09	CRYZL2P	green	0.647656	0.0227782	0.813918	0.00127383							JUP	grey	0.824919	0.000957904	0.82207	0.00103316
SDS	blue	0.684505	0.02015	0.813298	0.00232952	ITGA3	grey	0.635988	3.93408e-10	0.69871	1.13787e-12	PSCA	green	0.647159	0.0229173	0.723592	0.00781135							EMP2	grey	0.822178	0.00103022	0.844481	0.000548456
IL15RA	blue	0.68401	0.0202763	0.889272	0.000249036	SDC4	grey	0.635832	3.985e-10	0.639467	2.94575e-10	ERMP1	green	0.646483	0.0231079	0.689937	0.0130274							PLPP4	grey	0.821977	0.00103568	0.87397	0.000201903
PI15	blue	0.683942	0.0202938	0.936208	2.23216e-05	PTK7	grey	0.635659	4.04251e-10	0.654314	8.21435e-11	FAM84B	green	0.644968	0.0235385	0.785962	0.00243869							FAM111B	grey	0.821891	0.00103802	0.842592	0.000580649
XPO1	blue	0.683202	0.0204838	0.998244	2.32585e-12	ATL1	grey	0.63555	4.07888e-10	0.7503	2.63545e-15	PABPC1L	green	0.644034	0.0238071	0.736564	0.00629203							TNS4	grey	0.821709	0.00104301	0.754765	0.00454881
SERTAD3	blue	0.682948	0.0205495	0.951159	6.85959e-06	P4HA1	grey	0.635155	4.2141e-10	0.794862	3.69455e-18	MUCL3	green	0.641818	0.024453	0.768889	0.00346986							WASF2	grey	0.821617	0.00104551	0.769806	0.00340731
TBL3	blue	0.682749	0.0206009	0.992297	1.78891e-09	SLC12A7	grey	0.634855	4.31935e-10	0.762385	5.11717e-16	NUMA1	green	0.641035	0.0246842	0.8145	0.00125531							SGPL1	grey	0.821548	0.00104741	0.796337	0.00193827
PAK2	blue	0.682591	0.0206418	0.953644	5.44262e-06	MLLT3	grey	0.634255	4.53794e-10	0.829947	5.93469e-21	ADAM10	green	0.640016	0.0249876	0.765183	0.00373181							TMEM87B	grey	0.821447	0.0010502	0.884904	0.000130727
RCOR1	blue	0.681953	0.0208077	0.964108	1.74748e-06	CFAP300	grey	0.63412	4.58842e-10	0.638533	3.18479e-10	GOLGA2P10	green	0.638239	0.0255228	0.803258	0.00165101							ADGRL2	grey	0.821022	0.00106196	0.821891	0.00103803
PSMB8	blue	0.681661	0.020884	0.939725	1.73832e-05	MAST2	grey	0.634106	4.59378e-10	0.792817	5.17015e-18	SHROOM3	green	0.635654	0.0263166	0.772283	0.00324251							UGCG	grey	0.820993	0.00106275	0.882606	0.000143731
FAM3C2	blue	0.679712	0.0213976	0.952298	6.17895e-06	SYNDIG1	grey	0.633404	4.86585e-10	0.679202	8.17576e-12	DGKH	green	0.635283	0.0264318	0.770147	0.0033842							LEPROTL1	grey	0.820922	0.00106474	0.831821	0.000793109
C3AR1	blue	0.679418	0.021476	0.989175	8.23276e-09	ST3GAL1	grey	0.633382	4.8746e-10	0.749979	2.74912e-15	TMEM63A	green	0.634684	0.0266188	0.805197	0.00157676							MGP	grey	0.820845	0.00106687	0.737961	0.00614281
HN1	blue	0.679197	0.021535	0.911683	9.30612e-05	LCN2	grey	0.63303	5.01724e-10	0.712787	2.47957e-13	GRAMD1B	green	0.632642	0.0272634	0.835438	0.000715988							CDC42SE1	grey	0.820774	0.00106885	0.866944	0.000261575
FPR3	blue	0.679055	0.021573	0.96742	1.13588e-06	LMBR1	grey	0.632901	5.0703e-10	0.883386	9.92171e-27	SEMA4G	green	0.632624	0.0272691	0.719814	0.00830142							UBAP2L	grey	0.819854	0.00109475	0.832876	0.000769972
LAMA3	blue	0.678093	0.0218314	0.980998	1.02357e-07	CX3CL1	grey	0.632517	5.23195e-10	0.626523	8.48866e-10	VSIG2	green	0.627623	0.0288959	0.834894	0.000727216							CDK17	grey	0.819654	0.00110045	0.823483	0.000995296
MIR203A	blue	0.678049	0.0218431	0.904327	0.000131945	PON2	grey	0.632413	5.27636e-10	0.832143	3.78085e-21	HOXB5	green	0.623349	0.0303405	0.695875	0.0119598							ARFIP1	grey	0.819552	0.00110337	0.830145	0.000830926
TUBA1C	blue	0.677318	0.0220411	0.970543	7.24958e-07	TMCC1	grey	0.632344	5.30616e-10	0.793216	4.84382e-18	CLDN12	green	0.623023	0.0304526	0.828972	0.000858236							GPR65	grey	0.8195	0.00110488	0.849484	0.000469884
ZNFX1	blue	0.676616	0.0222323	0.952673	5.96659e-06	DNMT3A	grey	0.632227	5.35722e-10	0.839281	8.33783e-22	ESM1	green	0.622223	0.0307297	0.736611	0.00628704							GNG12	grey	0.819324	0.0011099	0.858918	0.000345667
BAZ1A	blue	0.676601	0.0222364	0.990325	4.9764e-09	HMGXB4	grey	0.631965	5.47283e-10	0.885179	5.6988e-27	VANGL2	green	0.622004	0.0308056	0.752633	0.00473141							GCNT1	grey	0.819316	0.00111014	0.883766	0.000137047
GNG5	blue	0.676523	0.0222577	0.941591	1.51305e-05	GM2A	grey	0.631719	5.58352e-10	0.742455	7.27095e-15	ST6GALNAC1	green	0.620049	0.0314909	0.797155	0.00190244							LPCAT1	grey	0.819005	0.0011191	0.891936	9.65575e-05
TPI1	blue	0.676498	0.0222646	0.977707	2.0907e-07	BCLAF3	grey	0.631714	5.5858e-10	0.877866	5.17653e-26	GABRP	green	0.611264	0.0347056	0.826543	0.000916954							CMTM7	grey	0.818656	0.00112923	0.757949	0.00428602
CARHSP1	blue	0.676354	0.022304	0.969229	8.80662e-07	BPGM	grey	0.631474	5.6959e-10	0.862884	3.15275e-24	MYO1A	green	0.608261	0.0358566	0.722287	0.00797809							MMP16	grey	0.818553	0.00113224	0.811472	0.0013538
NET1	blue	0.67625	0.0223324	0.923757	4.88897e-05	VEZT	grey	0.631374	5.74231e-10	0.732887	2.38828e-14	PTPRR	green	0.60511	0.0370932	0.830509	0.000822596							TGFB3	grey	0.818334	0.00113863	0.798411	0.00184846
TRIM38	blue	0.675905	0.0224273	0.977905	2.00885e-07	RIN2	grey	0.630776	6.02809e-10	0.861802	4.16205e-24	GBP3	green	0.60495	0.0371567	0.691289	0.0127784							SNHG12	grey	0.818225	0.00114184	0.75012	0.00495378
NFE2L3	blue	0.674787	0.0227361	0.975261	3.32776e-07	CTSH	grey	0.630227	6.30197e-10	0.722052	8.64855e-14	NKD1	green	0.601142	0.0386934	0.657083	0.0202521							MPZL2	grey	0.817928	0.00115058	0.815924	0.00121096
HLA-B	blue	0.674499	0.0228162	0.933126	2.74759e-05	KLHL3	grey	0.630003	6.41738e-10	0.778801	4.69619e-17	NEK2	turquoise	0.936601	7.24789e-06	0.875864	0.0001878							LIX1L	grey	0.817659	0.00115855	0.850995	0.00044796
FXYD3	blue	0.674496	0.0228169	0.95654	4.08876e-06	ADAMTS6	grey	0.629325	6.77898e-10	0.753717	1.67379e-15	TTLL12	turquoise	0.930272	1.15379e-05	0.946273	3.2206e-06							GNPDA1	grey	0.817187	0.00117263	0.83999	0.000627354
TDO2	blue	0.674151	0.0229132	0.635056	0.0357841	CST3	grey	0.629086	6.9108e-10	0.729415	3.63132e-14	IQGAP3	turquoise	0.927832	1.36463e-05	0.921639	2.03778e-05							EVA1C	grey	0.81715	0.00117374	0.731364	0.00687163
TTLL12	blue	0.673397	0.0231244	0.972379	5.44144e-07	ITPR3	grey	0.628998	6.96008e-10	0.862974	3.08001e-24	DEPDC1B	turquoise	0.920829	2.14243e-05	0.87056	0.00022936							SQLE	grey	0.816708	0.00118707	0.84903	0.000476632
VPS37B	blue	0.673384	0.023128	0.970145	7.69692e-07	ARNTL2	grey	0.62889	7.02087e-10	0.72652	5.12485e-14	PI3	turquoise	0.914009	3.20053e-05	0.908755	4.26656e-05							BAG2	grey	0.816633	0.00118934	0.83812	0.000662679
DTX3L	blue	0.673279	0.0231574	0.984182	4.50555e-08	MREG	grey	0.628338	7.33937e-10	0.832712	3.36073e-21	LAMA3	turquoise	0.906996	4.6798e-05	0.895952	8.04594e-05							ENPEP	grey	0.816629	0.00118945	0.847703	0.000496785
FGL2	blue	0.672931	0.0232556	0.979425	1.46083e-07	F3	grey	0.628265	7.38259e-10	0.697464	1.29669e-12	CELSR1	turquoise	0.906389	4.82931e-05	0.958369	9.18243e-07							KBTBD2	grey	0.816553	0.00119175	0.851202	0.000445014
CDC123	blue	0.672168	0.0234714	0.975448	3.21723e-07	CD9	grey	0.627749	7.6952e-10	0.751032	2.39248e-15	SFN	turquoise	0.899302	6.87115e-05	0.900961	6.34184e-05							SLC35B4	grey	0.816478	0.00119404	0.844975	0.000540282
EIF4G2	blue	0.671414	0.0236862	0.994297	4.63907e-10	SDC1	grey	0.627318	7.96547e-10	0.74229	7.42496e-15	APOL1	turquoise	0.896016	8.02203e-05	0.893857	8.8569e-05							HDGF	grey	0.81635	0.00119792	0.84931	0.000472461
APOL6	blue	0.671402	0.0236897	0.987414	1.61822e-08	BANP	grey	0.627318	7.96548e-10	0.805446	6.09269e-19	CCNE1	turquoise	0.895396	8.25536e-05	0.913745	3.24867e-05							YAP1	grey	0.81623	0.00120158	0.821976	0.00103572
TP53RK	blue	0.67082	0.0238564	0.96744	1.13267e-06	FOXL1	grey	0.626889	8.24408e-10	0.673264	1.4467e-11	KIF23	turquoise	0.894899	8.44593e-05	0.892668	9.34484e-05							S100A2	grey	0.816122	0.0012049	0.788405	0.00231286
PLCB3	blue	0.670673	0.0238989	0.950469	7.29887e-06	EPHA3	grey	0.626125	8.76297e-10	0.64056	2.68772e-10	ADAM8	turquoise	0.893221	9.11536e-05	0.911872	3.60534e-05							HAS2	grey	0.81611	0.00120526	0.850812	0.000450567
PLEKHG2	blue	0.670434	0.0239675	0.970092	7.75852e-07	SPICE1	grey	0.626047	8.81733e-10	0.831071	4.71585e-21	KLK6	turquoise	0.888543	0.000112038	0.881891	0.000147978							TXNRD1	grey	0.816063	0.0012067	0.863781	0.000292551
RNF44	blue	0.670062	0.0240748	0.98624	2.41362e-08	GNAI1	grey	0.625991	8.8567e-10	0.87307	2.04101e-25	KIF14	turquoise	0.888018	0.000114592	0.88832	0.000113115							ATF7	grey	0.815954	0.00121004	0.766216	0.00365733
HLA-A	blue	0.66932	0.0242902	0.963935	1.78535e-06	TPT1-AS1	grey	0.625747	9.0312e-10	0.825457	1.46312e-20	TMPRSS4	turquoise	0.884451	0.000133213	0.856579	0.00037374							TRIM16	grey	0.815171	0.00123426	0.812799	0.00130993
COL4A5	blue	0.668579	0.0245064	0.945455	1.11825e-05	PLEKHA8	grey	0.625467	9.23417e-10	0.888778	1.81975e-27	PML	turquoise	0.883924	0.000136156	0.935141	8.1017e-06							ITPR1	grey	0.815149	0.00123495	0.771342	0.00330434
MBOAT2	blue	0.667673	0.0247727	0.977104	2.35503e-07	BBS7	grey	0.625152	9.46901e-10	0.87458	1.33339e-25	RRM2	turquoise	0.882538	0.000144135	0.886742	0.000121003							PDLIM1	grey	0.814827	0.00124502	0.784808	0.00249989
PRKDC	blue	0.66755	0.024809	0.994528	3.85247e-10	JRKL	grey	0.625104	9.50484e-10	0.830905	4.87944e-21	STK24	turquoise	0.882208	0.000146086	0.960021	7.52083e-07							CCDC92	grey	0.814706	0.00124882	0.779342	0.00280596
PRDX1	blue	0.667347	0.0248689	0.987119	1.79542e-08	RTL8A	grey	0.625037	9.55597e-10	0.772163	1.26355e-16	CRYBG2	turquoise	0.881827	0.000148364	0.871289	0.000223264							SZRD1	grey	0.81461	0.00125186	0.835913	0.000706318
ANKLE2	blue	0.666939	0.0249899	0.989293	7.83793e-09	SYTL2	grey	0.624628	9.87115e-10	0.884657	6.70313e-27	FLNB	turquoise	0.87902	0.00016603	0.892484	9.42243e-05							RAB22A	grey	0.813955	0.00127263	0.871072	0.000225067
HCFC1	blue	0.665428	0.0254413	0.979065	1.57872e-07	ATL3	grey	0.624398	1.00532e-09	0.763841	4.17312e-16	PRC1	turquoise	0.878744	0.000167847	0.953301	1.61691e-06							CYB5R3	grey	0.813734	0.00127969	0.832802	0.000771594
PFN1	blue	0.665192	0.0255124	0.99394	6.09243e-10	MTMR2	grey	0.624302	1.01297e-09	0.804127	7.67309e-19	ZBED2	turquoise	0.878498	0.000169487	0.976753	5.14213e-08							LDB1	grey	0.813241	0.00129559	0.82724	0.000899795
FRMD8	blue	0.6651	0.02554	0.925236	4.48618e-05	ADAM12	grey	0.62428	1.01471e-09	0.699389	1.05944e-12	LAMB3	turquoise	0.876349	0.000184321	0.924283	1.72429e-05							SNRPG	grey	0.812481	0.00132037	0.829218	0.000852456
CMTM7	blue	0.664835	0.02562	0.933144	2.74432e-05	TMEM185A	grey	0.624242	1.01776e-09	0.781331	3.19159e-17	RAPGEFL1	turquoise	0.876317	0.000184546	0.880841	0.000154392							RNF149	grey	0.811258	0.00136098	0.82692	0.000907639
MTDH	blue	0.664388	0.0257556	0.967781	1.08083e-06	MET	grey	0.623263	1.09975e-09	0.696169	1.4843e-12	EML2	turquoise	0.874545	0.000197538	0.941188	5.01791e-06							CC2D2A	grey	0.811225	0.0013621	0.80047	0.0017625
PLEK	blue	0.664091	0.0258456	0.961373	2.42228e-06	FAM50A	grey	0.6232	1.10527e-09	0.745995	4.62016e-15	GJB5	turquoise	0.873591	0.000204826	0.888614	0.000111691							STAT3	grey	0.811221	0.00136225	0.796682	0.00192311
NAP1L4	blue	0.662484	0.0263374	0.986884	1.9467e-08	LAMB3	grey	0.623191	1.10605e-09	0.656047	7.0441e-11	TGM2	turquoise	0.873431	0.000206063	0.968208	2.42497e-07							RHOJ	grey	0.811162	0.0013642	0.739736	0.00595707
ITPRIP	blue	0.662226	0.026417	0.964138	1.74119e-06	YEATS2	grey	0.622848	1.13634e-09	0.781201	3.25566e-17	GJB3	turquoise	0.869594	0.000237646	0.926757	1.46661e-05							GAPT	grey	0.810866	0.00137421	0.791629	0.0021545
PANX1	blue	0.662198	0.0264257	0.983579	5.32659e-08	MIB1	grey	0.62282	1.13891e-09	0.793101	4.93582e-18	CENPK	turquoise	0.869405	0.000239293	0.945662	3.40435e-06							AREG	grey	0.810844	0.00137496	0.777289	0.00292799
SRC	blue	0.661992	0.0264893	0.939497	1.76754e-05	CELSR1	grey	0.62281	1.13976e-09	0.721672	9.03806e-14	DIAPH1	turquoise	0.866751	0.000263392	0.931036	1.09338e-05							TOMM34	grey	0.810742	0.00137841	0.800173	0.0017747
TCP11L2	blue	0.661228	0.0267264	0.951717	6.51936e-06	LEPROT	grey	0.622555	1.16287e-09	0.747124	3.99188e-15	MROH6	turquoise	0.863766	0.000292708	0.818196	0.0011427							PRICKLE1	grey	0.809982	0.00140441	0.812471	0.0013207
PKP3	blue	0.659938	0.0271302	0.947671	9.30857e-06	CTDSPL	grey	0.622295	1.18693e-09	0.734457	1.97176e-14	CORO2A	turquoise	0.863089	0.000299697	0.897491	7.48833e-05							LTBP2	grey	0.809847	0.00140907	0.843399	0.000566714
NMI	blue	0.6597	0.027205	0.936612	2.17041e-05	PFKM	grey	0.622172	1.19847e-09	0.830862	4.92284e-21	HMGA1	turquoise	0.863048	0.000300125	0.863507	0.000295362							HOMER1	grey	0.808744	0.00144753	0.848144	0.000490012
YWHAG	blue	0.659265	0.0273424	0.977291	2.27059e-07	ZNRF1	grey	0.621947	1.21984e-09	0.802125	1.08513e-18	TRIM11	turquoise	0.862048	0.000310691	0.865464	0.00027573							ANKH	grey	0.808233	0.00146563	0.85284	0.000422272
TAZ	blue	0.659173	0.0273716	0.929292	3.51127e-05	CCNL2	grey	0.621749	1.23899e-09	0.790999	6.94856e-18	NMU	turquoise	0.861481	0.000316814	0.852501	0.000426906							INTS2	grey	0.808034	0.00147272	0.803887	0.00162663
HIST2H3C	blue	0.659088	0.0273986	0.928286	3.7361e-05	ACACA	grey	0.621462	1.26727e-09	0.70138	8.58068e-13	THEM6	turquoise	0.861278	0.000319025	0.821707	0.00104306							TAF1A	grey	0.807142	0.00150484	0.864529	0.00028498
BCR	blue	0.658976	0.0274341	0.972676	5.18502e-07	IER3	grey	0.621341	1.27936e-09	0.74446	5.62939e-15	SLC2A1	turquoise	0.860558	0.000326986	0.927742	1.37296e-05							PAQR3	grey	0.806853	0.00151535	0.865212	0.000278199
SH2D3A	blue	0.658942	0.0274449	0.929095	3.55451e-05	IFIT2	grey	0.621297	1.28376e-09	0.800992	1.31799e-18	LY6E	turquoise	0.860466	0.000328002	0.919603	2.30862e-05							TNIK	grey	0.806704	0.00152082	0.79811	0.00186128
STEAP1	blue	0.658847	0.0274749	0.958766	3.23754e-06	FAM114A1	grey	0.621024	1.31152e-09	0.756129	1.2096e-15	PPL	turquoise	0.859443	0.000339601	0.913325	3.32601e-05							AKAP11	grey	0.806492	0.00152858	0.840127	0.000624818
C10orf54	blue	0.658188	0.0276847	0.98481	3.75744e-08	PI15	grey	0.621002	1.31375e-09	0.628239	7.39812e-10	CAMK2N1	turquoise	0.859175	0.000342682	0.870058	0.000233642							CD200	grey	0.806468	0.00152946	0.851622	0.000439094
SLC45A4	blue	0.658147	0.0276979	0.945113	1.14957e-05	CEBPB	grey	0.620391	1.37811e-09	0.750757	2.48109e-15	HIST3H2A	turquoise	0.858787	0.000347189	0.778694	0.00284403							NPC1	grey	0.806463	0.00152965	0.851569	0.000439841
CDK2AP1	blue	0.65751	0.0279019	0.969076	9.00336e-07	MPV17	grey	0.620356	1.38187e-09	0.774568	8.86151e-17	CDC20	turquoise	0.85763	0.000360922	0.946334	3.20255e-06							RASGRP3	grey	0.806231	0.00153819	0.782348	0.00263432
PLIN2	blue	0.656716	0.0281572	0.978443	1.79916e-07	XRCC4	grey	0.620043	1.41606e-09	0.775814	7.36191e-17	IFI27	turquoise	0.854806	0.000396183	0.877889	0.000173587							NEDD9	grey	0.805908	0.00155016	0.849294	0.00047269
STIP1	blue	0.656471	0.0282367	0.973598	4.44914e-07	PKD2	grey	0.619839	1.43886e-09	0.706227	5.10024e-13	TPX2	turquoise	0.851578	0.000439708	0.939443	5.79075e-06							JKAMP	grey	0.805701	0.00155786	0.823233	0.00100192
XAF1	blue	0.656013	0.0283852	0.917741	6.82002e-05	CCP110	grey	0.619339	1.49604e-09	0.776035	7.12251e-17	CCNB1	turquoise	0.850316	0.000457715	0.948245	2.68017e-06							KCNMB1	grey	0.80543	0.00156799	0.755934	0.00445093
RNU5A-8P	blue	0.655486	0.0285568	0.898341	0.000171841	EPHA4	grey	0.619038	1.53144e-09	0.762429	5.08564e-16	PLEK2	turquoise	0.849943	0.000463138	0.875836	0.000188006							HOXB6	grey	0.805398	0.0015692	0.787604	0.00235354
GSTP1	blue	0.655358	0.0285985	0.952905	5.83771e-06	EMP2	grey	0.618852	1.55376e-09	0.845006	2.3491e-22	DEPDC1	turquoise	0.849704	0.000466642	0.958091	9.48848e-07							ZNF211	grey	0.804885	0.00158853	0.889891	0.000105671
NT5C2	blue	0.655277	0.0286248	0.968769	9.40885e-07	CEACAM6	grey	0.618372	1.61285e-09	0.723317	7.46575e-14	INF2	turquoise	0.846243	0.000519714	0.842426	0.000583549							LHFPL2	grey	0.804524	0.00160223	0.766103	0.0036654
ELF4	blue	0.655184	0.0286553	0.961086	2.50339e-06	ANKRD6	grey	0.618353	1.61521e-09	0.571874	4.52471e-08	ANLN	turquoise	0.845458	0.000532363	0.930404	1.14319e-05							RIT1	grey	0.804344	0.00160908	0.831784	0.000793923
ANXA1	blue	0.655018	0.0287097	0.989346	7.66603e-09	IL1RAP	grey	0.618279	1.62443e-09	0.746904	4.10769e-15	TNS4	turquoise	0.844366	0.000550382	0.880687	0.000155349							PFDN4	grey	0.804328	0.00160972	0.832462	0.000778983
KLF5	blue	0.654933	0.0287373	0.967484	1.12589e-06	LRRC15	grey	0.618183	1.63663e-09	0.676871	1.02449e-11	LEMD2	turquoise	0.843626	0.000562858	0.902813	5.78916e-05							OGFOD1	grey	0.803748	0.001632	0.83174	0.000794907
ATP13A3	blue	0.654748	0.0287981	0.989029	8.74216e-09	LIPG	grey	0.617976	1.66306e-09	0.786637	1.39586e-17	EPB41L1	turquoise	0.843295	0.000568504	0.947188	2.96006e-06							SNRPF	grey	0.803394	0.00164574	0.821711	0.00104296
DDX60	blue	0.653505	0.0292079	0.989396	7.50495e-09	VCL	grey	0.617389	1.74038e-09	0.870648	3.99575e-25	KIF2C	turquoise	0.842659	0.000579478	0.891275	9.94321e-05							FAM111A	grey	0.803357	0.00164717	0.752944	0.00470448
HNRNPM	blue	0.6535	0.0292096	0.984848	3.71643e-08	EVI5	grey	0.617093	1.7807e-09	0.803721	8.234e-19	MKI67	turquoise	0.839403	0.000638282	0.874231	0.00019991							LIPG	grey	0.803308	0.00164907	0.760167	0.00410986
PHC2	blue	0.653417	0.0292371	0.980407	1.17404e-07	HARS2	grey	0.61701	1.79212e-09	0.845848	1.94152e-22	TMEM184B	turquoise	0.838068	0.000663677	0.859576	0.000338076							IGF2BP2	grey	0.803292	0.00164968	0.782996	0.00259837
LCP2	blue	0.653186	0.0293138	0.952813	5.88843e-06	POM121L9P	grey	0.616525	1.86053e-09	0.680583	7.14624e-12	KIF18B	turquoise	0.837491	0.000674883	0.928817	1.27616e-05							TLE4	grey	0.802459	0.0016824	0.788538	0.00230617
PSMC3	blue	0.650744	0.0301333	0.958152	3.45714e-06	PLA2R1	grey	0.616	1.93725e-09	0.82972	6.21678e-21	TOP2A	turquoise	0.837434	0.000676012	0.920189	2.22787e-05							CFHR3	grey	0.801911	0.00170419	0.773365	0.0031724
HPSE	blue	0.650682	0.0301542	0.981103	9.98629e-08	FZD6	grey	0.615994	1.93824e-09	0.680753	7.0283e-12	FAM83D	turquoise	0.835841	0.000707776	0.913019	3.38339e-05							NALCN	grey	0.801828	0.0017075	0.867704	0.000254532
OTULIN	blue	0.65026	0.0302974	0.98893	9.10226e-09	PDLIM5	grey	0.61569	1.98409e-09	0.853446	3.29651e-23	TRIM16	turquoise	0.834906	0.000726952	0.883902	0.000136278							DENND3	grey	0.801699	0.00171267	0.814015	0.00127072
HECW2	blue	0.65017	0.0303282	0.90362	0.000136244	VWA5A	grey	0.615615	1.99546e-09	0.866701	1.16053e-24	SLC16A5	turquoise	0.833001	0.000767268	0.905279	5.11272e-05							TPK1	grey	0.80131	0.00172831	0.837751	0.000669823
VSIG4	blue	0.649769	0.0304649	0.946602	1.01794e-05	MMP1	grey	0.614677	2.14453e-09	0.778265	5.09297e-17	CENPF	turquoise	0.832891	0.000769659	0.874141	0.000200598							SLC26A2	grey	0.801162	0.00173429	0.82689	0.000908365
NELFCD	blue	0.649255	0.0306404	0.953728	5.39918e-06	CHI3L1	grey	0.614432	2.18515e-09	0.657686	6.08525e-11	PDXK	turquoise	0.832422	0.000779867	0.862541	0.000305448							ZNF860	grey	0.801037	0.00173936	0.856443	0.000375434
MIR1229	blue	0.647619	0.031205	0.791625	0.00369277	GSTP1	grey	0.614308	2.2059e-09	0.720038	1.09121e-13	MALL	turquoise	0.832255	0.000783535	0.947181	2.96196e-06							PPFIBP1	grey	0.80097	0.0017421	0.844461	0.000548791
NEDD4	blue	0.647556	0.0312267	0.944687	1.18956e-05	CEP162	grey	0.613512	2.34422e-09	0.817488	6.82153e-20	CENPM	turquoise	0.8321	0.000786944	0.905539	5.04517e-05							LPXN	grey	0.800465	0.00176272	0.848813	0.000479877
CLMP	blue	0.64616	0.0317142	0.975508	3.18213e-07	PTS	grey	0.613491	2.34805e-09	0.863944	2.39617e-24	DLGAP5	turquoise	0.831931	0.000790677	0.828094	0.000879119							ATP6V0A1	grey	0.800275	0.00177052	0.82322	0.00100224
GSTO1	blue	0.645995	0.0317725	0.980613	1.11966e-07	ZBTB41	grey	0.613277	2.38671e-09	0.826057	1.29876e-20	SLC7A11	turquoise	0.830371	0.000825749	0.862937	0.000301276							CPM	grey	0.800179	0.00177444	0.727715	0.00730156
DLAT	blue	0.64482	0.0321875	0.973982	4.16729e-07	ALS2	grey	0.612609	2.51113e-09	0.824619	1.72633e-20	CDCA8	turquoise	0.829551	0.000844664	0.932584	9.78657e-06							MUC13	grey	0.80003	0.00178061	0.883536	0.000138354
MSNP1	blue	0.644323	0.0323641	0.922989	5.10869e-05	CD55	grey	0.612567	2.51916e-09	0.873486	1.816e-25	MFSD10	turquoise	0.828411	0.000871514	0.926182	1.52362e-05							ARHGAP21	grey	0.799951	0.00178387	0.840578	0.000616553
SLC35F2	blue	0.642987	0.0328422	0.959364	3.03436e-06	SERTAD4	grey	0.61237	2.55718e-09	0.705676	5.41351e-13	LY75	turquoise	0.828343	0.000873155	0.775067	0.00306454							CENPJ	grey	0.799813	0.0017896	0.792775	0.0021002
MASTL	blue	0.642825	0.0329008	0.935686	2.31373e-05	LGALS3	grey	0.611801	2.67004e-09	0.858859	8.75886e-24	ZNF276	turquoise	0.826779	0.000911112	0.875559	0.000190022							SMAGP	grey	0.79952	0.00180178	0.844289	0.000551675
SSH1	blue	0.642723	0.0329376	0.983832	4.96905e-08	B3GALNT1	grey	0.611468	2.73834e-09	0.64508	1.8326e-10	BUB1	turquoise	0.826328	0.000922294	0.92048	2.18872e-05							P3H1	grey	0.799389	0.00180722	0.8186	0.00113088
PPL	blue	0.642454	0.0330345	0.982901	6.38422e-08	PHF12	grey	0.611396	2.7533e-09	0.767049	2.64847e-16	TNRC18	turquoise	0.824352	0.00097254	0.924981	1.64826e-05							NRBF2	grey	0.799017	0.00182282	0.826124	0.000927388
MS4A6A	blue	0.642279	0.033098	0.975745	3.04702e-07	DNTTIP1	grey	0.611336	2.7659e-09	0.802437	1.02847e-18	UHRF1	turquoise	0.824105	0.000978951	0.890869	0.000101233							UHMK1	grey	0.798946	0.00182581	0.880056	0.000159327
BCL10	blue	0.640485	0.0337514	0.95804	3.49851e-06	ADO	grey	0.611316	2.76997e-09	0.797776	2.27356e-18	CDCA4	turquoise	0.823223	0.00100218	0.915425	2.95286e-05							SEC61A2	grey	0.798854	0.00182969	0.769361	0.00343755
RAB31	blue	0.640074	0.0339023	0.96091	2.55412e-06	KRT6B	grey	0.611284	2.77672e-09	0.608268	3.48485e-09	SLC12A7	turquoise	0.822957	0.00100925	0.931676	1.04475e-05							PAPPA-AS1	grey	0.798646	0.00183847	0.796786	0.00191855
MROH6	blue	0.639676	0.0340492	0.929665	3.43063e-05	CCNB1IP1	grey	0.611255	2.78298e-09	0.786162	1.5046e-17	TNFRSF10A	turquoise	0.821228	0.00105625	0.904425	5.33956e-05							CASK	grey	0.798615	0.00183978	0.874117	0.000200778
HCP5	blue	0.639454	0.0341312	0.990838	3.89692e-09	FBXL2	grey	0.610957	2.84643e-09	0.553166	1.504e-07	SPAG5	turquoise	0.820467	0.00107746	0.929021	1.25841e-05							RALA	grey	0.798493	0.00184499	0.858123	0.000355023
SLC43A3	blue	0.639342	0.0341726	0.989878	6.09355e-09	TMTC2	grey	0.610811	2.87792e-09	0.767852	2.36082e-16	KRT16	turquoise	0.820056	0.00108905	0.858427	0.000351426							SPRY1	grey	0.798369	0.00185023	0.746881	0.00525183
IFI16	blue	0.638891	0.0343397	0.987519	1.55879e-08	F5	grey	0.610391	2.97076e-09	0.605315	4.34297e-09	PRKAB1	turquoise	0.819588	0.00110234	0.860823	0.000324035							RBMS2	grey	0.798282	0.00185395	0.83009	0.00083219
DOCK4	blue	0.638741	0.0343956	0.973657	4.4052e-07	ADORA3	grey	0.610338	2.98264e-09	0.660434	4.75227e-11	OASL	turquoise	0.819391	0.001108	0.895196	8.33171e-05							MOCOS	grey	0.798233	0.00185605	0.841568	0.000598697
ARMC6	blue	0.637429	0.0348857	0.887911	0.000262572	CTSE	grey	0.609937	3.07415e-09	0.683868	5.17239e-12	NFATC2IP	turquoise	0.819123	0.00111571	0.836129	0.000701956							ITGA8	grey	0.797999	0.00186603	0.841212	0.000605072
TRAFD1	blue	0.637097	0.0350103	0.974673	3.69585e-07	AUTS2	grey	0.609837	3.0975e-09	0.801495	1.20923e-18	CCNB2	turquoise	0.816297	0.00119953	0.896425	7.87127e-05							KLHL2	grey	0.797537	0.00188589	0.803073	0.00165824
DCBLD2	blue	0.636567	0.0352102	0.951128	6.87857e-06	PCNX4	grey	0.609491	3.17927e-09	0.8174	6.93579e-20	ID1	turquoise	0.816277	0.00120016	0.911061	3.76892e-05							ABLIM3	grey	0.797524	0.00188645	0.792477	0.00211425
GABRE	blue	0.635901	0.0354623	0.888456	0.000257083	SPIN4	grey	0.609192	3.25139e-09	0.726685	5.02623e-14	MELK	turquoise	0.814809	0.00124559	0.882991	0.000141488							UBA6	grey	0.797423	0.00189082	0.836935	0.000685832
SYPL1	blue	0.634467	0.0360096	0.973918	4.21328e-07	GPR68	grey	0.609025	3.29256e-09	0.610302	2.99062e-09	SLC35A2	turquoise	0.813989	0.00127155	0.923573	1.80445e-05							MAPKAPK2	grey	0.797362	0.00189346	0.804253	0.00161257
PERP	blue	0.634332	0.0360618	0.929657	3.43228e-05	SCD	grey	0.608969	3.3064e-09	0.861495	4.5022e-24	NUF2	turquoise	0.813452	0.00128877	0.861981	0.000311414							ZFC3H1	grey	0.797239	0.00189881	0.819928	0.00109267
GBP3	blue	0.633575	0.0363532	0.90014	0.000158997	TMEM185B	grey	0.60882	3.3437e-09	0.843801	3.07983e-22	CBLC	turquoise	0.813395	0.0012906	0.910598	3.86499e-05							TENM3	grey	0.797206	0.00190024	0.874592	0.000197186
YEATS2	blue	0.632318	0.0368411	0.986298	2.36792e-08	MBOAT1	grey	0.607746	3.62378e-09	0.852341	4.29245e-23	UBE2C	turquoise	0.812841	0.00130857	0.923051	1.86527e-05							CHSY1	grey	0.797205	0.00190026	0.853365	0.000415185
ENO1	blue	0.631957	0.036982	0.962867	2.03273e-06	S100A10	grey	0.607242	3.76278e-09	0.82929	6.78431e-21	RDM1	turquoise	0.812722	0.00131245	0.75605	0.00444136							IL3RA	grey	0.796949	0.00191141	0.762451	0.00393432
GLA	blue	0.631806	0.0370412	0.95145	6.68026e-06	EPDR1	grey	0.607105	3.80135e-09	0.782745	2.5661e-17	KRT15	turquoise	0.81245	0.00132137	0.853474	0.000413723							TSPAN15	grey	0.796936	0.00191199	0.839972	0.000627679
PRPF8	blue	0.631316	0.0372333	0.911851	9.22925e-05	MARCKSL1	grey	0.607089	3.80589e-09	0.855331	2.09049e-23	ITGA6	turquoise	0.811827	0.00134195	0.945758	3.37491e-06							PYGO1	grey	0.796821	0.00191702	0.821603	0.00104591
SIGLEC10	blue	0.631187	0.037284	0.935019	2.42131e-05	TFAP2A	grey	0.606438	3.99531e-09	0.623808	1.05342e-09	DQX1	turquoise	0.811717	0.00134564	0.721239	0.00811397							AMIGO2	grey	0.796461	0.00193279	0.82758	0.000891502
CCR1	blue	0.631115	0.0373122	0.93866	1.87791e-05	HAVCR2	grey	0.606266	4.0467e-09	0.64382	2.0403e-10	TRIM15	turquoise	0.810848	0.00137482	0.804591	0.00159966							TMEM63B	grey	0.796158	0.00194616	0.808361	0.00146108
SMARCD1	blue	0.63106	0.0373341	0.945463	1.11755e-05	SGPP2	grey	0.605831	4.17986e-09	0.723792	7.06296e-14	IFI6	turquoise	0.810206	0.00139671	0.905292	5.10934e-05							TOX	grey	0.795926	0.00195643	0.806826	0.00151635
SECTM1	blue	0.630809	0.0374329	0.91818	6.66211e-05	NUP133	grey	0.605486	4.28811e-09	0.849026	9.35752e-23	SMAD3	turquoise	0.809576	0.00141843	0.772915	0.00320139							AGFG1	grey	0.79573	0.00196516	0.849727	0.000466304
TOMM34	blue	0.629954	0.037771	0.985542	3.01199e-08	SLC20A1	grey	0.605395	4.31706e-09	0.783513	2.27783e-17	CAPN1	turquoise	0.809343	0.00142653	0.952313	1.79239e-06							ETS2	grey	0.795164	0.00199049	0.812742	0.0013118
REEP4	blue	0.629285	0.0380369	0.965592	1.4482e-06	TRAF3IP1	grey	0.605313	4.34355e-09	0.868804	6.60414e-25	PPME1	turquoise	0.808881	0.00144269	0.879253	0.000164499							ARL8A	grey	0.795137	0.00199169	0.821566	0.00104692
AQP9	blue	0.62875	0.0382508	0.948027	9.03153e-06	MMP28	grey	0.605219	4.37382e-09	0.689263	3.01432e-12	EGLN3	turquoise	0.808758	0.00144704	0.936127	7.51689e-06							TMC7	grey	0.794754	0.00200901	0.835777	0.000709083
ECM1	blue	0.627414	0.0387883	0.937984	1.97096e-05	PMS2P1	grey	0.605197	4.38106e-09	0.812158	1.83309e-19	SMIM5	turquoise	0.807721	0.00148391	0.833685	0.000752612							PIGS	grey	0.794691	0.00201184	0.801112	0.00173632
TMCC3	blue	0.627316	0.0388278	0.815324	0.00222479	ACBD3	grey	0.604355	4.66265e-09	0.837967	1.10739e-21	PFKL	turquoise	0.80752	0.00149115	0.963166	5.0192e-07							SLC24A3	grey	0.794613	0.00201541	0.880113	0.000158964
CD209	blue	0.62698	0.038964	0.831942	0.00149304	GORAB	grey	0.603858	4.8372e-09	0.756292	1.18326e-15	MMP28	turquoise	0.806697	0.00152105	0.901238	6.25666e-05							SERPINA1	grey	0.794409	0.0020247	0.768926	0.00346736
IFITM1	blue	0.625946	0.0393846	0.963544	1.87315e-06	JUP	grey	0.60385	4.84007e-09	0.765583	3.26268e-16	E2F7	turquoise	0.806014	0.00154621	0.929001	1.26011e-05							CMYA5	grey	0.794262	0.00203141	0.796928	0.00191233
DYSF	blue	0.625355	0.0396264	0.944527	1.20487e-05	PDLIM3	grey	0.603827	4.84817e-09	0.735983	1.63459e-14	OAS1	turquoise	0.805878	0.00155127	0.917603	2.6014e-05							DOCK7	grey	0.794206	0.00203395	0.799632	0.00179708
NAB1	blue	0.624821	0.039846	0.975174	3.38047e-07	ERMP1	grey	0.603791	4.86097e-09	0.830878	4.90642e-21	BLCAP	turquoise	0.805821	0.00155338	0.909665	4.06443e-05							CEACAM5	grey	0.793409	0.00207064	0.824562	0.000967097
GAPDHP40	blue	0.624563	0.0399521	0.96798	1.05141e-06	TMPRSS3	grey	0.603609	4.92688e-09	0.624548	9.93426e-10	EVPL	turquoise	0.805466	0.00156664	0.882485	0.000144443							SYNPO2	grey	0.793312	0.00207517	0.787495	0.0023591
RARG	blue	0.624282	0.0400686	0.849974	0.000920812	ULBP2	grey	0.603431	4.99192e-09	0.658784	5.51425e-11	SUMO3	turquoise	0.804342	0.00160917	0.873253	0.000207455							NFE2L1	grey	0.79291	0.00209392	0.849622	0.000467848
SCD	blue	0.62422	0.0400938	0.936916	2.12501e-05	HEXIM1	grey	0.603166	5.09012e-09	0.846213	1.78681e-22	KIF20A	turquoise	0.803779	0.0016308	0.935835	7.68645e-06							GTSF1	grey	0.792599	0.00210847	0.826388	0.000920804
LIPA	blue	0.622718	0.0407184	0.994099	5.406e-10	ANKLE2	grey	0.602972	5.1633e-09	0.822317	2.70823e-20	CDA	turquoise	0.802926	0.00166402	0.910032	3.98501e-05							GBP3	grey	0.792497	0.0021133	0.842532	0.000581687
NFATC2IP	blue	0.622673	0.0407375	0.983646	5.22958e-08	TGFB2	grey	0.602903	5.18976e-09	0.610052	3.04771e-09	RNF44	turquoise	0.802588	0.00167732	0.80134	0.00172711							EIF4E2	grey	0.791988	0.00213735	0.818925	0.00112143
TMEM132A	blue	0.622284	0.0409004	0.920862	5.75715e-05	SLC1A3	grey	0.602772	5.23987e-09	0.645733	1.73297e-10	GSK3B	turquoise	0.802208	0.00169235	0.894461	8.61709e-05							VAT1	grey	0.791879	0.00214254	0.789978	0.00223448
NAMPT	blue	0.621935	0.0410466	0.960976	2.53486e-06	MEX3D	grey	0.602352	5.40386e-09	0.800539	1.42422e-18	KIF4A	turquoise	0.80206	0.00169825	0.944877	3.65252e-06							TNFSF15	grey	0.791668	0.00215262	0.873406	0.000206256
ECT2	blue	0.620108	0.0418197	0.974327	3.92678e-07	HILPDA	grey	0.601845	5.60889e-09	0.772945	1.12644e-16	PP7080	turquoise	0.800892	0.00174525	0.861181	0.000320091							MED1	grey	0.791433	0.00216384	0.824707	0.000963361
KIF15	blue	0.620011	0.0418609	0.985301	3.2438e-08	SPIN1	grey	0.60159	5.71431e-09	0.735663	1.70032e-14	CCNA2	turquoise	0.799595	0.00179863	0.916792	2.7282e-05							RNF145	grey	0.79123	0.00217361	0.844058	0.000555541
HLA-H	blue	0.618163	0.0426537	0.871813	0.000468859	NORAD	grey	0.601073	5.93474e-09	0.841025	5.69864e-22	FEN1	turquoise	0.799461	0.00180422	0.831575	0.000798572							ZMAT3	grey	0.790596	0.00220431	0.807917	0.00147689
MMP12	blue	0.617695	0.042856	0.733338	0.0102246	PNKD	grey	0.600777	6.06437e-09	0.810497	2.47873e-19	CENPI	turquoise	0.799173	0.00181629	0.827112	0.000902927							CD163L1	grey	0.789822	0.00224221	0.755108	0.00451995
ARSJ	blue	0.616672	0.0433007	0.840658	0.00119056	RCN2	grey	0.600676	6.10927e-09	0.805018	6.56786e-19	KRT6A	turquoise	0.799155	0.00181702	0.932693	9.70988e-06							BTN2A1	grey	0.7898	0.00224325	0.837853	0.00066783
DGAT1	blue	0.616522	0.043366	0.970655	7.12799e-07	MICU1	grey	0.600367	6.24856e-09	0.882689	1.2278e-26	SIRT7	turquoise	0.798513	0.00184413	0.840534	0.000617355							WDR82	grey	0.789144	0.00227579	0.82846	0.000870351
F3	blue	0.616103	0.0435494	0.94433	1.22382e-05	ST5	grey	0.600268	6.29371e-09	0.743505	6.36073e-15	MGAT4B	turquoise	0.797716	0.0018782	0.935746	7.73894e-06							RHOQ	grey	0.789009	0.00228254	0.796395	0.0019357
TUBB	blue	0.615665	0.0437416	0.989807	6.28546e-09	FAM131A	grey	0.600016	6.41051e-09	0.751545	2.23568e-15	RACGAP1	turquoise	0.796273	0.00194107	0.976032	5.98369e-08							NUP58	grey	0.788052	0.0023307	0.857776	0.000359164
LUZP1	blue	0.615187	0.0439518	0.977521	2.16975e-07	SULF1	yellow	0.857092	1.35798e-23	0.894371	2.84829e-28	WNT10A	turquoise	0.796255	0.00194187	0.858739	0.000347761							LBH	grey	0.787948	0.00233602	0.855386	0.000388733
PSMD13	blue	0.612787	0.0450184	0.99247	1.61579e-09	INHBA	yellow	0.844376	2.70746e-22	0.89041	1.07041e-27	RAD54L	turquoise	0.79576	0.00196381	0.91533	2.96892e-05							CEP97	grey	0.787561	0.00235573	0.827351	0.000897071
TMEM189	blue	0.612428	0.0451795	0.943474	1.30923e-05	COL10A1	yellow	0.839454	8.03085e-22	0.815654	9.62056e-20	FAM122B	turquoise	0.795303	0.00198423	0.887098	0.00011919							FAM122C	grey	0.787451	0.00236136	0.839096	0.000644039
GPR153	blue	0.611736	0.0454911	0.922649	5.20835e-05	NOX4	yellow	0.831003	4.78247e-21	0.913015	2.52764e-31	KDELR2	turquoise	0.794785	0.00200759	0.911231	3.73426e-05							TXNDC9	grey	0.787351	0.0023665	0.808507	0.00145589
LRFN4	blue	0.607771	0.0473051	0.927146	4.00421e-05	COL8A1	yellow	0.827211	1.0316e-20	0.931538	3.99425e-35	GPR87	turquoise	0.79466	0.00201328	0.91914	2.374e-05							EFCAB13	grey	0.78723	0.00237272	0.820694	0.00107108
PARP9	blue	0.60718	0.0475797	0.956588	4.06877e-06	THBS2	yellow	0.824662	1.71201e-20	0.94169	1.08297e-37	PHLDA2	turquoise	0.794442	0.00202318	0.892579	9.38226e-05							CLEC14A	grey	0.78723	0.00237274	0.785875	0.00244323
AC080003.1	blue	0.606609	0.0478459	0.854459	0.000808722	FN1	yellow	0.822721	2.50369e-20	0.896148	1.54609e-28	PPP1R13L	turquoise	0.794362	0.00202682	0.943694	4.0535e-06							SCEL	grey	0.786889	0.00239034	0.788009	0.00233289
HIST2H4B	blue	0.606592	0.0478538	0.973906	4.22227e-07	VCAN	yellow	0.819041	5.08401e-20	0.94313	4.30057e-38	CENPU	turquoise	0.794278	0.00203065	0.873362	0.0002066							MAPRE2	grey	0.786542	0.00240835	0.863829	0.000292064
GNL2	blue	0.606208	0.0480334	0.945519	1.11248e-05	ADAMTS12	yellow	0.816974	7.51432e-20	0.831845	4.02097e-21	ANXA11	turquoise	0.793953	0.00204554	0.928219	1.32927e-05							PI4KA	grey	0.786222	0.00242503	0.78524	0.00247684
IL1RAP	blue	0.605745	0.0482508	0.98643	2.26778e-08	CTHRC1	yellow	0.814959	1.09483e-19	0.929975	9.15053e-35	ARFGAP1	turquoise	0.793641	0.00205992	0.846494	0.000515712							ALPK2	grey	0.786113	0.00243075	0.866886	0.000262118
CACNA2D1	blue	0.605558	0.0483387	0.984649	3.94005e-08	ANTXR1	yellow	0.809324	3.06169e-19	0.90651	3.46464e-30	ASPM	turquoise	0.792954	0.00209187	0.882257	0.000145794							2010-09-01	grey	0.78563	0.00245618	0.874437	0.000198351
LRRC8C	blue	0.605066	0.0485707	0.960666	2.62554e-06	FAP	yellow	0.808607	3.48126e-19	0.872229	2.58107e-25	CANT1	turquoise	0.792619	0.00210754	0.875344	0.000191596							GABBR1	grey	0.785576	0.00245902	0.728628	0.00719221
H1F0	blue	0.604756	0.0487174	0.961287	2.44633e-06	NTM	yellow	0.808557	3.51265e-19	0.783049	2.44791e-17	LRRC8A	turquoise	0.792155	0.00212947	0.853855	0.000408649							TBCB	grey	0.785069	0.00248593	0.752629	0.00473175
PPARD	blue	0.604368	0.0489009	0.967308	1.15334e-06	AEBP1	yellow	0.806995	4.6373e-19	0.971528	2.77319e-49	KLK11	turquoise	0.792119	0.00213115	0.827668	0.00088938							CORO2A	grey	0.784883	0.00249586	0.822261	0.00102798
TCF20	blue	0.603325	0.0493976	0.974892	3.5551e-07	COL1A2	yellow	0.806805	4.79632e-19	0.960235	7.34177e-44	CRNDE	turquoise	0.791973	0.00213808	0.856817	0.000370803							MITF	grey	0.784607	0.00251069	0.805201	0.00157658
LCK	blue	0.603084	0.0495126	0.889291	0.000248853	LTBP1	yellow	0.803938	7.92928e-19	0.885953	4.47195e-27	BCL9L	turquoise	0.791473	0.00216195	0.919455	2.32935e-05							CPVL	grey	0.784556	0.00251341	0.771788	0.0032749
FANCA	blue	0.60163	0.0502117	0.936842	2.13605e-05	TIMP1	yellow	0.803737	8.21098e-19	0.939581	4.01703e-37	FBXL6	turquoise	0.790376	0.00221499	0.792888	0.00209491							STX4	grey	0.784286	0.00252798	0.808242	0.00146531
SLC39A4	blue	0.601527	0.0502613	0.978286	1.85846e-07	VGLL4	yellow	0.80337	8.75148e-19	0.877664	5.49148e-26	FANCI	turquoise	0.789933	0.0022367	0.96283	5.24929e-07							TRERF1	grey	0.783367	0.00257798	0.766758	0.00361874
H2AFZ	blue	0.601312	0.0503655	0.987332	1.66582e-08	SRPX2	yellow	0.797845	2.24719e-18	0.919101	1.80009e-32	CDCP1	turquoise	0.789578	0.00225422	0.912119	3.55656e-05							ATP6V0C	grey	0.783008	0.00259769	0.817267	0.00117024
DESI2	blue	0.60131	0.0503665	0.970876	6.89181e-07	COL5A2	yellow	0.797707	2.30003e-18	0.948067	1.4946e-39	CLTB	turquoise	0.789218	0.00227209	0.914085	3.18693e-05							RASSF5	grey	0.783007	0.00259775	0.852946	0.000420836
HOXA13	blue	0.601193	0.050423	0.768924	0.0056765	LOXL1	yellow	0.796136	2.99095e-18	0.953216	3.10867e-41	GTPBP1	turquoise	0.788355	0.00231536	0.862262	0.000308407							MAP3K20	grey	0.782712	0.00261409	0.735962	0.0063572
DRAP1	blue	0.600982	0.0505253	0.973967	4.17805e-07	DACT1	yellow	0.793216	4.84362e-18	0.951573	1.11914e-40	LARP1	turquoise	0.788301	0.00231809	0.876068	0.00018633							CCDC102B	grey	0.782701	0.00261468	0.698403	0.0115256
STK10	blue	0.600175	0.050918	0.979955	1.2999e-07	WISP1	yellow	0.791109	6.82606e-18	0.931058	5.16278e-35	DIAPH3	turquoise	0.787801	0.00234348	0.921791	2.01863e-05							SGPP2	grey	0.782691	0.00261523	0.806365	0.00153325
RASA3	turquoise	0.964565	1.65081e-06	0.944648	1.19327e-05	COL3A1	yellow	0.7911	6.83659e-18	0.947789	1.82106e-39	SPATA2	turquoise	0.785926	0.00244058	0.808729	0.00144805							TEC	grey	0.782624	0.00261896	0.818409	0.00113646
CD83	turquoise	0.962316	2.1703e-06	0.882241	0.00032509	KIF26B	yellow	0.790313	7.76337e-18	0.889071	1.65507e-27	FOXM1	turquoise	0.785837	0.00244523	0.914365	3.13692e-05							KIF4A	grey	0.781465	0.00268388	0.785287	0.00247432
ASB6	turquoise	0.959911	2.8571e-06	0.901853	0.000147462	COL5A1	yellow	0.790111	8.01993e-18	0.951755	9.73273e-41	ITGA2	turquoise	0.785275	0.00247496	0.834438	0.000736713							ALAS1	grey	0.781069	0.00270634	0.841015	0.000608615
ARHGAP30	turquoise	0.959876	2.86816e-06	0.827816	0.00165475	COL1A1	yellow	0.78972	8.54106e-18	0.939998	3.11123e-37	CENPE	turquoise	0.784987	0.00249033	0.907572	4.54106e-05							COLGALT1	grey	0.780804	0.0027214	0.837674	0.000671322
ADAM12	turquoise	0.957456	3.71995e-06	0.849225	0.000940604	COL6A3	yellow	0.787472	1.22298e-17	0.959618	1.30356e-43	CES2	turquoise	0.784433	0.00252005	0.762643	0.00391979							SNORD28	grey	0.780593	0.0027335	0.757072	0.00435726
CLIP4	turquoise	0.956681	4.0301e-06	0.874569	0.000426926	POSTN	yellow	0.786074	1.52555e-17	0.889504	1.43838e-27	CDH3	turquoise	0.784429	0.00252027	0.889935	0.000105466							CNN2	grey	0.78046	0.00274116	0.809257	0.00142953
GNAI2	turquoise	0.954406	5.05707e-06	0.966691	1.25345e-06	EDNRA	yellow	0.78454	1.94081e-17	0.932749	2.07319e-35	CEP72	turquoise	0.78347	0.00257233	0.880039	0.000159436							DHFR	grey	0.780113	0.00276113	0.849167	0.000474582
TAX1BP3	turquoise	0.952373	6.13579e-06	0.763903	0.0062041	MYOF	yellow	0.783807	2.17605e-17	0.941394	1.30523e-37	HS3ST3A1	turquoise	0.783148	0.00259002	0.875296	0.000191951							ATP7A	grey	0.78001	0.00276708	0.855845	0.000382911
ENDOD1	turquoise	0.951432	6.69112e-06	0.80948	0.00253674	PLXDC2	yellow	0.782381	2.71488e-17	0.953927	1.76022e-41	DMBT1	turquoise	0.782945	0.00260118	0.782802	0.00260909							DYNC1I2	grey	0.779868	0.00277532	0.819374	0.00110848
EXOC1	turquoise	0.950026	7.59266e-06	0.950017	7.59895e-06	IGFBP5	yellow	0.780443	3.65693e-17	0.9139	1.74261e-31	SPRR1B	turquoise	0.782939	0.00260154	0.888238	0.000113519							RAB34	grey	0.77942	0.00280137	0.859233	0.000342017
MIAT	turquoise	0.94815	8.9378e-06	0.795238	0.00343244	COL11A1	yellow	0.780155	3.82177e-17	0.776297	6.84833e-17	SPTLC2	turquoise	0.782384	0.0026323	0.793485	0.00206714							CHD1L	grey	0.778827	0.00283617	0.837834	0.000668215
ACOT11	turquoise	0.947804	9.20421e-06	0.903712	0.000135681	GPX8	yellow	0.779625	4.14342e-17	0.883236	1.03883e-26	SRD5A1	turquoise	0.781948	0.00265666	0.866036	0.000270193							RNF144B	grey	0.778739	0.00284139	0.815265	0.00123134
PHTF2	turquoise	0.942866	1.37255e-05	0.88039	0.000347762	MFAP2	yellow	0.779252	4.38545e-17	0.808017	3.86755e-19	DGCR2	turquoise	0.781904	0.00265911	0.800968	0.00174217							NFKBIA	grey	0.778216	0.0028724	0.796159	0.00194609
EPS8	turquoise	0.940828	1.60219e-05	0.852986	0.000844338	FZD2	yellow	0.778552	4.87674e-17	0.865942	1.41928e-24	UNC5B	turquoise	0.781158	0.00270126	0.876927	0.000180234							TSPAN18	grey	0.777853	0.00289407	0.795387	0.00198049
FAM102B	turquoise	0.939761	1.73378e-05	0.963956	1.78067e-06	MXRA8	yellow	0.778276	5.08479e-17	0.957054	1.29059e-42	FAM189B	turquoise	0.780581	0.00273422	0.849613	0.000467974							USP11	grey	0.777661	0.00290555	0.782061	0.00265034
TCF12	turquoise	0.938717	1.87019e-05	0.923702	4.90434e-05	BGN	yellow	0.776859	6.29474e-17	0.914815	1.1813e-31	E2F8	turquoise	0.780054	0.00276454	0.764588	0.0037752							EIF5A2	grey	0.777238	0.00293106	0.845746	0.000527697
ATP6V1D	turquoise	0.93782	1.99397e-05	0.835771	0.00135382	SLC6A6	yellow	0.776718	6.42966e-17	0.867751	8.76953e-25	AURKA	turquoise	0.779012	0.00282527	0.900134	6.60148e-05							PRRG1	grey	0.776929	0.00294977	0.790088	0.0022291
MAX	turquoise	0.936419	2.19976e-05	0.881809	0.000330279	SH3PXD2A	yellow	0.776502	6.6413e-17	0.942982	4.73348e-38	CLSTN1	turquoise	0.777848	0.00289437	0.873797	0.000203233							ITGAX	grey	0.776595	0.00297015	0.800184	0.00177424
AXL	turquoise	0.93594	2.27373e-05	0.879111	0.000364109	THY1	yellow	0.776083	7.07093e-17	0.955004	7.30594e-42	TMEM185B	turquoise	0.776973	0.00294708	0.903958	5.4669e-05							EGR2	grey	0.776116	0.00299952	0.86213	0.000309813
FAM20C	turquoise	0.935909	2.27855e-05	0.955841	4.38851e-06	RASAL2	yellow	0.77599	7.17015e-17	0.936737	2.18815e-36	HJURP	turquoise	0.776819	0.00295644	0.947019	3.00685e-06							PSMD10	grey	0.776071	0.00300224	0.843671	0.000562093
SGMS2	turquoise	0.935002	2.42403e-05	0.92172	5.48824e-05	COMP	yellow	0.774991	8.32235e-17	0.811627	2.01949e-19	KCTD13	turquoise	0.776278	0.00298956	0.824655	0.000964708							AUTS2	grey	0.776058	0.00300308	0.760019	0.00412146
BAD	turquoise	0.934628	2.48613e-05	0.815387	0.00222163	ADAMTS2	yellow	0.772536	1.19621e-16	0.918765	2.09415e-32	TRIP13	turquoise	0.776212	0.00299361	0.924937	1.65296e-05							ZDHHC20	grey	0.775875	0.00301432	0.82024	0.00108383
ATP6V0B	turquoise	0.934062	2.58227e-05	0.93485	2.44917e-05	SPOCK1	yellow	0.770742	1.55481e-16	0.897489	9.67803e-29	ISG15	turquoise	0.776089	0.00300117	0.915486	2.94253e-05							ADGRF1	grey	0.775412	0.00304305	0.835531	0.000714087
CNIH1	turquoise	0.932336	2.89337e-05	0.909188	0.000105101	OLFML2B	yellow	0.770689	1.56702e-16	0.949602	4.91757e-40	RALA	turquoise	0.77553	0.00303574	0.904822	5.23311e-05							MAF	grey	0.775265	0.0030522	0.807671	0.00148571
WDR1	turquoise	0.931231	3.10724e-05	0.934887	2.44298e-05	ANKRD50	yellow	0.770584	1.59116e-16	0.928553	1.91231e-34	KNL1	turquoise	0.775278	0.00305137	0.916714	2.74069e-05							GAB3	grey	0.775004	0.0030685	0.749723	0.00498961
EVI2A	turquoise	0.930548	3.24509e-05	0.930388	3.2781e-05	NREP	yellow	0.768192	2.2484e-16	0.904017	8.986e-30	MBOAT2	turquoise	0.774051	0.00312861	0.798866	0.00182918							CCDC18	grey	0.774659	0.00309018	0.773556	0.00316016
SNX10	turquoise	0.930175	3.32256e-05	0.934199	2.55873e-05	ITGB5	yellow	0.767958	2.32519e-16	0.865358	1.65522e-24	CDCA3	turquoise	0.774	0.00313184	0.920814	2.1443e-05							RNF24	grey	0.774438	0.0031041	0.803137	0.00165574
TRIO	turquoise	0.929723	3.41811e-05	0.959056	3.1376e-06	NT5DC2	yellow	0.767582	2.45375e-16	0.854453	2.58666e-23	SLC52A2	turquoise	0.773944	0.0031354	0.899341	6.85832e-05							FERMT3	grey	0.774289	0.00311349	0.845958	0.000524279
HLA-DRB6	turquoise	0.928255	3.74342e-05	0.819096	0.00203928	DKK3	yellow	0.766747	2.76492e-16	0.870832	3.79882e-25	POLQ	turquoise	0.773782	0.00314572	0.878352	0.000170464							INTS6L	grey	0.774052	0.00312854	0.775203	0.00305604
RALGDS	turquoise	0.927971	3.80893e-05	0.931375	3.07864e-05	NOTCH3	yellow	0.766746	2.7654e-16	0.965768	2.73742e-46	PBK	turquoise	0.773737	0.00314862	0.949309	2.42024e-06							COPS7B	grey	0.773937	0.00313584	0.736988	0.00624653
MXRA5	turquoise	0.927661	3.88141e-05	0.982774	6.60001e-08	SLC24A3	yellow	0.766742	2.76708e-16	0.878104	4.82964e-26	PROM2	turquoise	0.773403	0.00316996	0.810527	0.00138572							SOCS4	grey	0.773661	0.00315348	0.842972	0.000574051
FMNL3	turquoise	0.927344	3.9568e-05	0.927517	3.91546e-05	MAGED2	yellow	0.765817	3.1564e-16	0.89778	8.73494e-29	PYGB	turquoise	0.773328	0.00317478	0.891499	9.84499e-05							HELLS	grey	0.773248	0.00317994	0.801233	0.00173143
CD74	turquoise	0.926239	4.22782e-05	0.871357	0.00047608	PDGFRB	yellow	0.765223	3.43376e-16	0.959857	1.04512e-43	TNFAIP8L1	turquoise	0.773019	0.00319472	0.940771	5.19466e-06							DSEL	grey	0.772958	0.00319864	0.781567	0.00267811
CTSD	turquoise	0.925271	4.47707e-05	0.985578	2.97886e-08	MXRA5	yellow	0.763717	4.24601e-16	0.879848	2.88772e-26	SQLE	turquoise	0.770969	0.00332913	0.772204	0.00324766							MTM1	grey	0.772514	0.00322741	0.852512	0.00042675
ARHGDIA	turquoise	0.922473	5.26054e-05	0.975261	3.32813e-07	MFGE8	yellow	0.762829	4.8091e-16	0.89589	1.69055e-28	GINS1	turquoise	0.77085	0.00333705	0.879402	0.00016353							GPSM2	grey	0.772502	0.00322823	0.785414	0.00246758
SNX30	turquoise	0.922316	5.30744e-05	0.796725	0.00332939	CDH11	yellow	0.762828	4.80992e-16	0.944879	1.35563e-38	TMC6	turquoise	0.769847	0.00340452	0.884578	0.000132512							SLC22A3	grey	0.772403	0.00323468	0.685131	0.0139418
PXDN	turquoise	0.921817	5.45871e-05	0.936921	2.12425e-05	MARVELD1	yellow	0.762354	5.13975e-16	0.923934	1.8963e-33	PKP3	turquoise	0.769309	0.00344113	0.903686	5.54219e-05							CXorf65	grey	0.771991	0.00326157	0.809165	0.00143275
TRAF2	turquoise	0.920958	5.7263e-05	0.815355	0.00222322	RAB31	yellow	0.760758	6.41664e-16	0.938835	6.31615e-37	MKRN1	turquoise	0.769235	0.00344615	0.866888	0.000262107							ATP10A	grey	0.771727	0.00327893	0.863728	0.000293097
MMP14	turquoise	0.92091	5.74174e-05	0.931075	3.13833e-05	TREM2	yellow	0.759278	7.87061e-16	0.729107	3.76778e-14	PRKCI	turquoise	0.769182	0.00344976	0.731626	0.00684153							ADAMTS5	grey	0.77147	0.00329588	0.837407	0.000676531
MXRA7	turquoise	0.919721	6.12983e-05	0.884319	0.000300997	HOXB3	yellow	0.758931	8.25477e-16	0.874987	1.18753e-25	GAPDH	turquoise	0.768979	0.00346372	0.869101	0.000241961							ZNF799	grey	0.771459	0.00329665	0.793673	0.00205843
APBB2	turquoise	0.918195	6.65682e-05	0.96912	8.94603e-07	ISLR	yellow	0.758414	8.86114e-16	0.949223	6.49011e-40	UBE2T	turquoise	0.768485	0.00349775	0.885096	0.000129686							CACNA1C	grey	0.770983	0.00332819	0.764423	0.00378735
SLCO2B1	turquoise	0.918084	6.69647e-05	0.89173	0.000225932	COL16A1	yellow	0.756726	1.11558e-15	0.919466	1.5263e-32	VARS	turquoise	0.768344	0.00350752	0.92621	1.52077e-05							CDH13	grey	0.770819	0.00333915	0.866755	0.000263357
ARPC1B	turquoise	0.916829	7.15714e-05	0.969829	8.0664e-07	SERPINH1	yellow	0.75663	1.13022e-15	0.94933	6.00042e-40	COL7A1	turquoise	0.768214	0.00351652	0.945971	3.31019e-06							ACTR6	grey	0.770466	0.00336277	0.831719	0.000795361
HLA-DPB1	turquoise	0.916816	7.16208e-05	0.834992	0.00138131	ACTN1	yellow	0.755997	1.23146e-15	0.915542	8.64686e-32	ZNF185	turquoise	0.768157	0.00352049	0.977814	4.07876e-08							TSPAN3	grey	0.770023	0.00339259	0.788647	0.00230067
UNC5B	turquoise	0.916176	7.40649e-05	0.893101	0.00021378	GPNMB	yellow	0.755942	1.24072e-15	0.943916	2.57188e-38	SNX33	turquoise	0.767833	0.00354305	0.775105	0.00306219							ZNF143	grey	0.769952	0.00339737	0.827333	0.000897527
EHBP1L1	turquoise	0.915044	7.8542e-05	0.982434	7.20162e-08	PLXDC1	yellow	0.755318	1.3499e-15	0.925663	8.17829e-34	SLC22A18	turquoise	0.767818	0.00354409	0.921028	2.11631e-05							SULT1B1	grey	0.769929	0.00339897	0.840851	0.000611585
LGALS9	turquoise	0.914773	7.96426e-05	0.93429	2.54326e-05	RBMS2	yellow	0.754671	1.47269e-15	0.914339	1.44693e-31	ATP2A2	turquoise	0.76757	0.00356142	0.825126	0.000952614							MB21D2	grey	0.769778	0.00340916	0.833743	0.00075137
GRN	turquoise	0.913931	8.31428e-05	0.945178	1.14354e-05	IER5L	yellow	0.754165	1.5764e-15	0.85565	1.93426e-23	NUSAP1	turquoise	0.76734	0.00357757	0.914864	3.04914e-05							NAGA	grey	0.769567	0.0034235	0.811726	0.00134534
EIF4A3	turquoise	0.913764	8.38521e-05	0.937876	1.9861e-05	TPBG	yellow	0.753164	1.80246e-15	0.857099	1.35566e-23	TGFA	turquoise	0.767283	0.00358162	0.970026	1.81192e-07							KDM5B	grey	0.769561	0.0034239	0.805149	0.00157855
CRTC3	turquoise	0.913764	8.38521e-05	0.967863	1.06859e-06	FNDC1	yellow	0.75238	2.00099e-15	0.850284	6.97727e-23	ZWINT	turquoise	0.766934	0.00360623	0.87412	0.000200756							RALGPS2	grey	0.769512	0.00342727	0.797774	0.00187568
TGOLN2	turquoise	0.913669	8.42558e-05	0.976002	2.9054e-07	MMP2	yellow	0.751362	2.29042e-15	0.919858	1.27727e-32	SMG5	turquoise	0.766863	0.00361128	0.896231	7.94264e-05							MST1R	grey	0.769297	0.00344189	0.83465	0.000732273
GBP2	turquoise	0.913453	8.51803e-05	0.867766	0.000535966	CTSK	yellow	0.75038	2.60763e-15	0.952132	7.27382e-41	MAD2L1	turquoise	0.766828	0.00361376	0.918017	2.53853e-05							CSRNP2	grey	0.769044	0.00345927	0.749392	0.00501962
FLOT1	turquoise	0.913334	8.5694e-05	0.953491	5.52274e-06	ZC2HC1A	yellow	0.748989	3.13058e-15	0.905595	4.93032e-30	BST2	turquoise	0.76629	0.00365205	0.777691	0.00290375							DKK1	grey	0.769032	0.00346004	0.749847	0.00497839
KDM5B	turquoise	0.913107	8.66787e-05	0.988003	1.30562e-08	ACVR1	yellow	0.748425	3.37024e-15	0.905057	6.05877e-30	CHAF1A	turquoise	0.765285	0.00372443	0.792473	0.00211439							SMOC2	grey	0.768728	0.00348096	0.820688	0.00107125
TMPRSS4	turquoise	0.912859	8.77652e-05	0.951462	6.6731e-06	SPARC	yellow	0.746339	4.41961e-15	0.966849	8.24884e-47	TLE3	turquoise	0.764923	0.00375076	0.891761	9.73134e-05							PPDPF	grey	0.768443	0.00350061	0.75735	0.00433459
FLNA	turquoise	0.912101	9.11543e-05	0.925342	4.45841e-05	GLIS2	yellow	0.745575	4.87733e-15	0.924481	1.45673e-33	ATAD5	turquoise	0.764827	0.00375772	0.842312	0.000585538							TRAPPC1	grey	0.768122	0.0035229	0.789907	0.00223799
MIR511	turquoise	0.911785	9.25942e-05	0.955661	4.46844e-06	TMEM87A	yellow	0.745368	5.00935e-15	0.881604	1.70677e-26	PRR13	turquoise	0.76466	0.00376993	0.890329	0.000103665							RYBP	grey	0.767954	0.0035346	0.83248	0.000778592
KIAA0930	turquoise	0.911679	9.30794e-05	0.865382	0.000578763	LUM	yellow	0.745021	5.23816e-15	0.867536	9.28949e-25	NGEF	turquoise	0.763814	0.00383229	0.944514	3.77207e-06							ABCB4	grey	0.767939	0.00353568	0.801639	0.00171509
MET	turquoise	0.911304	9.48182e-05	0.818485	0.00206854	KDELC1	yellow	0.743945	6.01279e-15	0.948115	1.4437e-39	C6orf106	turquoise	0.762491	0.00393125	0.896777	7.74324e-05							EMP1	grey	0.767669	0.00355448	0.82343	0.000996677
ZEB2	turquoise	0.911273	9.49622e-05	0.869953	0.000498853	ANOS1	yellow	0.742511	7.21861e-15	0.886501	3.76388e-27	DGAT1	turquoise	0.762181	0.00395476	0.744198	0.0055088							RBX1	grey	0.767471	0.00356843	0.792085	0.00213277
HLA-DRA	turquoise	0.909776	0.000102162	0.828345	0.00163332	FBXO32	yellow	0.74234	7.37771e-15	0.79105	6.89189e-18	UBXN7	turquoise	0.761452	0.00401035	0.937935	6.53174e-06							SGTB	grey	0.766663	0.00362548	0.802497	0.00168088
FUT11	turquoise	0.9095	0.000103534	0.930174	3.32281e-05	SYTL4	yellow	0.742068	7.63653e-15	0.87364	1.73876e-25	CPT1A	turquoise	0.76137	0.0040167	0.811478	0.0013536							IRF1	grey	0.766062	0.00366836	0.85677	0.000371384
SEMA4C	turquoise	0.909462	0.000103723	0.906489	0.00011943	PIAS3	yellow	0.742032	7.67185e-15	0.844588	2.58115e-22	ABCC10	turquoise	0.76102	0.00404364	0.74883	0.00507091							CXCL14	grey	0.765321	0.00372178	0.854907	0.000394878
PTPN14	turquoise	0.909344	0.000104316	0.933982	2.59612e-05	BMPR2	yellow	0.741814	7.886e-15	0.896596	1.32325e-28	U2AF2	turquoise	0.760898	0.00405304	0.837362	0.000677425							ALPK1	grey	0.765259	0.00372632	0.751115	0.00486475
MICAL2	turquoise	0.909293	0.000104573	0.961119	2.49394e-06	TANC2	yellow	0.740902	8.85003e-15	0.81247	1.7316e-19	MCM7	turquoise	0.760883	0.0040542	0.959161	8.35272e-07							ST20	grey	0.765093	0.00373839	0.818955	0.00112055
KCTD20	turquoise	0.908373	0.000109283	0.943491	1.30742e-05	FKBP7	yellow	0.739574	1.04588e-14	0.97003	1.89146e-48	TACC3	turquoise	0.760751	0.00406447	0.940479	5.32146e-06							IMPA1	grey	0.764449	0.0037854	0.786908	0.00238933
GYS1	turquoise	0.908126	0.000110572	0.898347	0.000171799	HOXB2	yellow	0.739128	1.10591e-14	0.89179	6.78792e-28	SPC24	turquoise	0.760169	0.00410974	0.873692	0.000204045							MTA2	grey	0.764371	0.00379118	0.803617	0.00163708
SULF2	turquoise	0.907177	0.000115644	0.925612	4.38811e-05	STK3	yellow	0.738103	1.2569e-14	0.869052	6.17432e-25	TAF4	turquoise	0.759816	0.00413737	0.857474	0.000362798							GPR141	grey	0.763921	0.00382437	0.808703	0.00144897
MOB3A	turquoise	0.906934	0.000116968	0.939824	1.72573e-05	STEAP1	yellow	0.737477	1.35857e-14	0.861149	4.91702e-24	S100A2	turquoise	0.758957	0.0042053	0.884091	0.000135219							MNDA	grey	0.763782	0.00383462	0.802183	0.00169333
KDELC2	turquoise	0.906889	0.000117216	0.942397	1.42302e-05	MOXD1	yellow	0.737453	1.36268e-14	0.837192	1.30767e-21	VAPB	turquoise	0.758278	0.00425958	0.887878	0.000115287							DPYD	grey	0.763638	0.0038453	0.758596	0.00423406
SLC12A7	turquoise	0.906589	0.000118872	0.837075	0.00130874	NUAK1	yellow	0.736233	1.58483e-14	0.876894	6.86774e-26	GPI	turquoise	0.758178	0.00426755	0.950928	2.06323e-06							MED27	grey	0.763471	0.00385774	0.798063	0.0018633
FPGS	turquoise	0.905717	0.000123788	0.925567	4.39976e-05	F2R	yellow	0.735323	1.77281e-14	0.882663	1.23782e-26	DNAAF5	turquoise	0.75673	0.00438522	0.874078	0.000201082							FER	grey	0.763091	0.00388611	0.80306	0.00165875
GPC1	turquoise	0.905409	0.000125563	0.930003	3.3586e-05	TRIO	yellow	0.734602	1.93708e-14	0.910025	8.63078e-31	OVOL1	turquoise	0.75613	0.00443469	0.804309	0.00161043							PIGF	grey	0.762575	0.00392494	0.767329	0.00357841
FAM110A	turquoise	0.905075	0.000127505	0.873795	0.000438409	COL8A2	yellow	0.734249	2.02248e-14	0.833849	2.65181e-21	STAT1	turquoise	0.756024	0.00444345	0.772074	0.00325616							GABPB1	grey	0.762533	0.00392814	0.817154	0.00117362
UBE2Z	turquoise	0.904825	0.000128976	0.941121	1.5675e-05	RARRES1	yellow	0.733987	2.0884e-14	0.893187	4.25444e-28	OIP5	turquoise	0.756015	0.00444422	0.935881	7.65974e-06							STEAP2	grey	0.762038	0.00396558	0.817084	0.00117572
LGALS3BP	turquoise	0.90482	0.000129004	0.95872	3.25378e-06	PRRX1	yellow	0.733743	2.15158e-14	0.922088	4.55702e-33	NTSR1	turquoise	0.755597	0.004479	0.707657	0.0100352							PPP2R2A	grey	0.762024	0.00396666	0.788218	0.00232232
ITGB1	turquoise	0.904493	0.000130949	0.957026	3.88938e-06	RTL8C	yellow	0.733243	2.28682e-14	0.919185	1.73298e-32	BRIP1	turquoise	0.755394	0.00449596	0.813934	0.00127331							ATL1	grey	0.761781	0.00398522	0.699206	0.0113901
GNB1	turquoise	0.904227	0.000132546	0.895811	0.000191222	LAMP5	yellow	0.732947	2.37074e-14	0.824579	1.73994e-20	MCM4	turquoise	0.755356	0.00449912	0.919919	2.26484e-05							HEATR5A	grey	0.761692	0.00399204	0.822895	0.0010109
PREX1	turquoise	0.904218	0.000132602	0.882025	0.000327683	TMEM204	yellow	0.732389	2.53722e-14	0.897079	1.11774e-28	NCAPD3	turquoise	0.754933	0.00453462	0.922263	1.96009e-05							DEPTOR	grey	0.761529	0.00400448	0.792586	0.00210909
C3	turquoise	0.904179	0.000132833	0.821663	0.00191979	ASPN	yellow	0.731603	2.79074e-14	0.872801	2.20076e-25	SAMD9	turquoise	0.754469	0.00457383	0.851983	0.000434061							MYH11	grey	0.760462	0.00408686	0.753352	0.00466922
SPATS2L	turquoise	0.903696	0.000135777	0.888474	0.000256907	LRRC32	yellow	0.729463	3.61056e-14	0.930818	5.86583e-35	NFE2L3	turquoise	0.754204	0.00459634	0.853229	0.000417013							MTF1	grey	0.760169	0.00410974	0.775603	0.0030312
C1GALT1	turquoise	0.903696	0.000135777	0.984062	4.65992e-08	GLT8D2	yellow	0.729463	3.61069e-14	0.919775	1.32628e-32	MRGBP	turquoise	0.754148	0.00460107	0.966403	3.18606e-07							SNAP23	grey	0.760018	0.00412157	0.83861	0.000653268
COL6A1	turquoise	0.90234	0.000144307	0.888466	0.000256984	TIMP2	yellow	0.727667	4.47334e-14	0.955166	6.38864e-42	ENO2	turquoise	0.753711	0.00463842	0.823408	0.000997267							IGF1	grey	0.759976	0.00412483	0.743754	0.00555227
NLRP1	turquoise	0.902101	0.000145846	0.964236	1.71997e-06	COL4A1	yellow	0.726421	5.18525e-14	0.905295	5.53063e-30	NDE1	turquoise	0.753668	0.00464208	0.95143	1.96153e-06							KIAA0586	grey	0.759914	0.00412972	0.738602	0.0060753
GPSM3	turquoise	0.902013	0.000146418	0.967093	1.18745e-06	MRC2	yellow	0.726205	5.31967e-14	0.955044	7.06725e-42	ZNHIT2	turquoise	0.753536	0.0046534	0.855034	0.000393237							SACS	grey	0.759889	0.00413164	0.761337	0.00401921
PLOD2	turquoise	0.90183	0.000147612	0.948518	8.6601e-06	ZNF532	yellow	0.726037	5.42571e-14	0.949062	7.29684e-40	TUBG1	turquoise	0.75345	0.00466078	0.963119	5.05108e-07							RASGRP1	grey	0.759581	0.00415586	0.823059	0.00100653
SBNO2	turquoise	0.901792	0.000147865	0.953911	5.30512e-06	MAP4K4	yellow	0.725708	5.64063e-14	0.914957	1.11179e-31	RARRES3	turquoise	0.753295	0.00467416	0.803219	0.00165253							LRP10	grey	0.759491	0.00416294	0.736348	0.00631534
FOSL2	turquoise	0.901478	0.00014993	0.963259	1.93914e-06	COL4A2	yellow	0.725289	5.92579e-14	0.896074	1.58671e-28	TRAF7	turquoise	0.753144	0.00468715	0.930827	1.10966e-05							RBM8A	grey	0.759029	0.00419957	0.771566	0.00328956
ADAMTS2	turquoise	0.900112	0.00015919	0.901994	0.000146541	LXN	yellow	0.724457	6.5337e-14	0.904071	8.80388e-30	CARD11	turquoise	0.752864	0.00471134	0.837942	0.000666115							ZNF518B	grey	0.758825	0.00421576	0.822374	0.00102493
OGFOD1	turquoise	0.899885	0.000160772	0.831951	0.0014927	SESTD1	yellow	0.723837	7.02551e-14	0.88985	1.28542e-27	ADCK5	turquoise	0.752489	0.00474393	0.82848	0.00086987							SLC9A2	grey	0.758554	0.00423741	0.821371	0.00105231
LAMA4	turquoise	0.898824	0.000168317	0.934342	2.53445e-05	LGALS1	yellow	0.723418	7.37824e-14	0.930471	7.04862e-35	FAF2	turquoise	0.751892	0.00479616	0.835816	0.000708292							MUC17	grey	0.758421	0.00424807	0.734165	0.00655464
FAM198B	turquoise	0.898382	0.000171539	0.905255	0.000126457	SLC10A3	yellow	0.723412	7.38307e-14	0.883617	9.24326e-27	SAPCD2	turquoise	0.751464	0.00483392	0.866591	0.000264898							GMFB	grey	0.758331	0.0042553	0.802812	0.0016685
MIR6870	turquoise	0.897303	0.0001796	0.750545	0.00778237	SH3PXD2B	yellow	0.723276	7.50081e-14	0.861533	4.45788e-24	RCCD1	turquoise	0.751087	0.00486729	0.912668	3.45019e-05							KRT23	grey	0.758277	0.00425959	0.712413	0.00932766
FAM46A	turquoise	0.897063	0.00018143	0.917955	6.74262e-05	HTRA1	yellow	0.723189	7.57771e-14	0.895897	1.68661e-28	GTF2IRD1	turquoise	0.74917	0.00503981	0.923819	1.77637e-05							WDR47	grey	0.758255	0.0042614	0.826544	0.000916928
TPP1	turquoise	0.895843	0.000190966	0.943316	1.32542e-05	APBB2	yellow	0.721782	8.92297e-14	0.956042	3.06789e-42	NCAPH	turquoise	0.747822	0.0051639	0.902928	5.75609e-05							EPS8L3	grey	0.758139	0.00427073	0.813729	0.00127988
SLC44A1	turquoise	0.894096	0.000205272	0.922919	5.1292e-05	FBN1	yellow	0.720844	9.94493e-14	0.971214	4.18015e-49	POLE2	turquoise	0.747491	0.00519469	0.780245	0.0027535							ADAM23	grey	0.757425	0.00432845	0.733362	0.00664435
LAMC1	turquoise	0.89397	0.000206335	0.969498	8.469e-07	CD109	yellow	0.720493	1.03555e-13	0.925004	1.12939e-33	RAB22A	turquoise	0.747159	0.00522574	0.859706	0.00033659							SELPLG	grey	0.756937	0.00436828	0.823947	0.00098308
SKAP2	turquoise	0.893614	0.000209361	0.916746	7.18852e-05	PDPN	yellow	0.72049	1.03591e-13	0.812558	1.70399e-19	SEMA4B	turquoise	0.74703	0.00523782	0.911375	3.70496e-05							P2RY13	grey	0.75691	0.00437045	0.774585	0.00309483
TFE3	turquoise	0.892741	0.000216918	0.966409	1.3013e-06	TRIP6	yellow	0.720353	1.05244e-13	0.807559	4.19607e-19	TNK2	turquoise	0.74599	0.00533616	0.893258	9.10031e-05							DNA2	grey	0.756867	0.00437398	0.729739	0.00706067
SETD7	turquoise	0.891737	0.000225868	0.920862	5.75701e-05	MPZL1	yellow	0.720311	1.05749e-13	0.866255	1.3063e-24	MARK2	turquoise	0.745782	0.00535597	0.921465	2.0599e-05							GDI1	grey	0.756845	0.00437576	0.79323	0.00207896
FAM127B	turquoise	0.891316	0.000229703	0.809225	0.00255105	SFRP4	yellow	0.719834	1.11721e-13	0.892441	5.46373e-28	LRFN4	turquoise	0.745593	0.00537406	0.84845	0.000485354							ATP1B3	grey	0.756693	0.00438827	0.808711	0.00144869
RASA2	turquoise	0.891073	0.00023194	0.939616	1.75218e-05	COPS7A	yellow	0.719239	1.1961e-13	0.853612	3.16753e-23	LIG1	turquoise	0.74507	0.00542431	0.890898	0.000101103							FLOT1	grey	0.756398	0.00441257	0.775147	0.00305954
ACTG1	turquoise	0.890786	0.000234601	0.986418	2.27656e-08	UNC5B	yellow	0.718942	1.23749e-13	0.782774	2.55472e-17	MOGS	turquoise	0.744962	0.00543472	0.92376	1.78305e-05							SIDT1	grey	0.756015	0.00444425	0.767565	0.00356177
VASP	turquoise	0.890227	0.000239859	0.959745	2.90986e-06	GGT5	yellow	0.718928	1.23947e-13	0.890266	1.12201e-27	HS3ST1	turquoise	0.744945	0.00543634	0.856955	0.000369118							GNPDA2	grey	0.755526	0.00448489	0.745309	0.00540133
ARHGAP26	turquoise	0.889747	0.000244432	0.98398	4.76898e-08	2008-09-01	yellow	0.718054	1.36947e-13	0.857465	1.23847e-23	MIR31HG	turquoise	0.744836	0.00544686	0.760616	0.00407488							DEPDC1B	grey	0.755431	0.00449282	0.684567	0.0140522
SUSD6	turquoise	0.889719	0.000244707	0.92973	3.41665e-05	LTBP2	yellow	0.718053	1.36974e-13	0.86254	3.44465e-24	ZDHHC5	turquoise	0.744705	0.00545958	0.879644	0.000161964							PSMC2	grey	0.755275	0.00450592	0.759886	0.00413191
ANXA5	turquoise	0.889651	0.000245361	0.979375	1.47689e-07	HOXA3	yellow	0.717662	1.43199e-13	0.840277	6.71292e-22	MCM2	turquoise	0.744356	0.0054935	0.94603	3.29274e-06							UBE2Z	grey	0.755221	0.00451046	0.788231	0.00232166
AFAP1L1	turquoise	0.889386	0.000247919	0.988174	1.22394e-08	HIP1	yellow	0.717621	1.43873e-13	0.941914	9.39512e-38	ABCC1	turquoise	0.744307	0.00549825	0.776227	0.00299269							FUT8	grey	0.755078	0.00452242	0.810728	0.0013789
ATP6V1B2	turquoise	0.889175	0.000249979	0.933485	2.68326e-05	HSPG2	yellow	0.71704	1.53695e-13	0.879912	2.83291e-26	IL15RA	turquoise	0.744093	0.00551907	0.906901	4.70282e-05							STS	grey	0.754916	0.00453607	0.689689	0.0130734
ITPKB	turquoise	0.888803	0.000253636	0.937131	2.09318e-05	HSD11B1	yellow	0.716417	1.64936e-13	0.889013	1.68631e-27	IRX5	turquoise	0.743445	0.0055826	0.795265	0.00198594							ABCG2	grey	0.754623	0.00456076	0.736407	0.00630898
SDCBP	turquoise	0.888576	0.000255894	0.963156	1.96332e-06	SEMA3C	yellow	0.716399	1.65277e-13	0.913328	2.21683e-31	UBFD1	turquoise	0.743382	0.00558887	0.904426	5.33938e-05							IL6ST	grey	0.754179	0.00459846	0.703782	0.0106406
STK38	turquoise	0.888549	0.000256162	0.985724	2.84566e-08	SERPING1	yellow	0.715633	1.80212e-13	0.920216	1.08483e-32	CEP55	turquoise	0.743112	0.00561548	0.901034	6.31921e-05							FBXO28	grey	0.753883	0.00462368	0.799323	0.00180999
RNVU1-7	turquoise	0.888252	0.000259128	0.959423	3.01469e-06	RNF217	yellow	0.715297	1.87172e-13	0.900408	3.41199e-29	MFSD13A	turquoise	0.742725	0.00565394	0.840248	0.000622596							PI3	grey	0.753718	0.00463782	0.839699	0.000632741
LAMB1	turquoise	0.888169	0.000259964	0.94209	1.45676e-05	P3H1	yellow	0.714661	2.01061e-13	0.901987	1.91541e-29	SRRM2	turquoise	0.742694	0.00565698	0.757838	0.00429499							MAL2	grey	0.753708	0.00463865	0.736379	0.00631203
DDX5	turquoise	0.888013	0.000261544	0.984664	3.9226e-08	CMTM3	yellow	0.714486	2.05053e-13	0.880635	2.28358e-26	AVEN	turquoise	0.742382	0.00568808	0.86696	0.000261429							COL11A1	grey	0.753606	0.00464742	0.818555	0.00113216
LEPROTL1	turquoise	0.887282	0.000269016	0.899116	0.000166213	C1R	yellow	0.714277	2.09925e-13	0.962746	6.44993e-45	TAP2	turquoise	0.742327	0.00569363	0.805129	0.00157931							RUFY3	grey	0.753207	0.00468169	0.671418	0.0168113
SLC2A5	turquoise	0.887244	0.000269406	0.852114	0.000865952	KIRREL1	yellow	0.713321	2.33625e-13	0.957594	8.05591e-43	NCAPG	turquoise	0.741991	0.00572726	0.862502	0.000305855							TFF3	grey	0.752885	0.00470957	0.79253	0.00211174
TWSG1	turquoise	0.887201	0.000269859	0.906826	0.000117564	NBPF20	yellow	0.711566	2.84017e-13	0.814712	1.14608e-19	F12	turquoise	0.741102	0.00581707	0.918766	2.42786e-05							TGFB1	grey	0.752724	0.00472353	0.822991	0.00100835
MIR2355	turquoise	0.88706	0.000271317	0.89879	0.000168561	TRPS1	yellow	0.711471	2.87014e-13	0.930633	6.46954e-35	BUB1B	turquoise	0.741084	0.00581886	0.84527	0.000535436							SCIN	grey	0.752706	0.00472504	0.832449	0.000779269
ANXA11	turquoise	0.886578	0.000276374	0.913821	8.36105e-05	RAB34	yellow	0.711371	2.90228e-13	0.957452	9.12723e-43	HELZ2	turquoise	0.740924	0.00583516	0.793786	0.00205325							GAP43	grey	0.752616	0.00473287	0.709504	0.00975576
FKBP15	turquoise	0.886282	0.000279509	0.916684	7.21229e-05	SFRP2	yellow	0.711324	2.91741e-13	0.828586	7.82289e-21	GALNS	turquoise	0.740903	0.00583726	0.899222	6.89782e-05							CPEB2	grey	0.752402	0.00475151	0.803271	0.00165052
ARHGAP1	turquoise	0.885324	0.000289842	0.927265	3.97551e-05	COL12A1	yellow	0.710292	3.26974e-13	0.904336	7.96572e-30	HERC6	turquoise	0.740551	0.00587322	0.769608	0.00342073							MORC3	grey	0.751591	0.00482265	0.783308	0.00258119
CDC42BPB	turquoise	0.884907	0.000294436	0.970378	7.43293e-07	TWSG1	yellow	0.709792	3.45504e-13	0.903769	9.86632e-30	NELFCD	turquoise	0.74049	0.00587953	0.897642	7.43519e-05							KITLG	grey	0.751522	0.00482872	0.767459	0.00356923
ZNF532	turquoise	0.884716	0.000296548	0.984816	3.75082e-08	PALLD	yellow	0.709222	3.67823e-13	0.930569	6.69261e-35	IGF2BP3	turquoise	0.740323	0.00589659	0.84323	0.000569613							TIGD2	grey	0.751478	0.00483267	0.812708	0.00131292
ZFP1	turquoise	0.883455	0.000310841	0.815846	0.00219841	PLAUR	yellow	0.707961	4.22315e-13	0.831409	4.39923e-21	PIF1	turquoise	0.740098	0.00591977	0.903012	5.73209e-05							WWTR1	grey	0.751305	0.00484797	0.76819	0.00351817
MYL6	turquoise	0.883189	0.000313929	0.931098	3.13374e-05	MITF	yellow	0.707461	4.45967e-13	0.874428	1.39186e-25	MOV10	turquoise	0.740094	0.00592018	0.886579	0.000121841							RCBTB2	grey	0.751302	0.00484823	0.78396	0.00254563
CD276	turquoise	0.883112	0.000314824	0.938188	1.94247e-05	CD276	yellow	0.705809	5.33611e-13	0.791302	6.61598e-18	TCF3	turquoise	0.740012	0.0059286	0.791194	0.00217534							SLC5A1	grey	0.751273	0.00485076	0.705242	0.0104094
PCDH1	turquoise	0.882808	0.000318383	0.951561	6.61326e-06	FRMD6	yellow	0.705164	5.72178e-13	0.955169	6.37428e-42	SF3B4	turquoise	0.739435	0.00598827	0.89094	0.000100917							MYO1F	grey	0.751223	0.00485517	0.809116	0.00143447
RNF145	turquoise	0.882575	0.000321121	0.872316	0.000460977	BHLHE40	yellow	0.70474	5.98926e-13	0.811719	1.98596e-19	ELF4	turquoise	0.739184	0.00601439	0.820187	0.00108533							PRKCI	grey	0.751186	0.0048585	0.819606	0.00110183
FKBP10	turquoise	0.882547	0.000321456	0.943161	1.34157e-05	ECM1	yellow	0.704191	6.35401e-13	0.754383	1.53088e-15	UCKL1	turquoise	0.739042	0.00602924	0.86764	0.000255121							SLC25A44	grey	0.751122	0.00486422	0.725233	0.00760531
POMP	turquoise	0.882334	0.000323987	0.953798	5.36285e-06	SH3RF3	yellow	0.703259	7.02224e-13	0.920354	1.01833e-32	BCR	turquoise	0.738825	0.0060519	0.856942	0.000369274							GRAMD2B	grey	0.750675	0.00490399	0.811579	0.00135021
GNS	turquoise	0.882306	0.000324313	0.95413	5.19428e-06	PTPRG	yellow	0.702405	7.69334e-13	0.895924	1.67112e-28	ITGB4	turquoise	0.73875	0.00605974	0.940296	5.40189e-06							PGK1	grey	0.750245	0.00494254	0.840733	0.000613726
SPOCK1	turquoise	0.882169	0.000325955	0.931912	2.97401e-05	FZD1	yellow	0.701581	8.39934e-13	0.900806	2.95309e-29	ARF6	turquoise	0.738415	0.00609497	0.781679	0.00267176							JRKL	grey	0.750147	0.00495134	0.821113	0.00105943
S100PBP	turquoise	0.881875	0.000329484	0.765361	0.00604732	CALD1	yellow	0.700313	9.60933e-13	0.940658	2.06871e-37	CHEK1	turquoise	0.738121	0.00612596	0.873696	0.000204008							ALDH1B1	grey	0.750001	0.00496451	0.824138	0.000978088
PARP4	turquoise	0.881732	0.000331209	0.975585	3.13781e-07	TNFAIP6	yellow	0.700253	9.67038e-13	0.862124	3.83291e-24	EPS15L1	turquoise	0.737898	0.00614957	0.870127	0.000233045							HTRA3	grey	0.749796	0.00498296	0.75249	0.00474384
ANXA6	turquoise	0.881188	0.000337844	0.93773	2.00673e-05	KLF7	yellow	0.700105	9.82293e-13	0.911585	4.57233e-31	ZNF142	turquoise	0.737804	0.00615952	0.926904	1.45228e-05							SPTSSA	grey	0.749789	0.00498359	0.726097	0.00749855
APCDD1	turquoise	0.880246	0.000349577	0.907731	0.000112663	FER	yellow	0.699735	1.02146e-12	0.920391	1.00114e-32	PLEC	turquoise	0.737792	0.0061608	0.872089	0.00021671							ZNF624	grey	0.749221	0.00503515	0.79932	0.00181013
ARPC5	turquoise	0.879849	0.000354614	0.986864	1.96038e-08	LZTS1	yellow	0.697371	1.30938e-12	0.815686	9.56308e-20	LGALS3BP	turquoise	0.736973	0.0062481	0.90351	5.59114e-05							CHMP1B	grey	0.749198	0.0050373	0.814011	0.00127083
NFE2L1	turquoise	0.879097	0.000364291	0.916342	7.34264e-05	GDI1	yellow	0.695322	1.62069e-12	0.841996	4.60159e-22	DLG5	turquoise	0.736847	0.00626166	0.878394	0.000170183							LAIR1	grey	0.748801	0.00507353	0.779862	0.00277567
CD163L1	turquoise	0.878756	0.000368756	0.816609	0.00216023	TPST1	yellow	0.69523	1.63622e-12	0.94724	2.68288e-39	PGP	turquoise	0.736804	0.00626624	0.85389	0.000408176							BDH2	grey	0.748668	0.00508579	0.666158	0.0180197
ARAP2	turquoise	0.878541	0.000371591	0.812997	0.00234538	HSPB1	yellow	0.693894	1.87851e-12	0.774215	9.33851e-17	IRAK1	turquoise	0.736414	0.00630825	0.858639	0.000348928							TMEM14EP	grey	0.748069	0.00514098	0.679802	0.0150101
TMEM44	turquoise	0.878352	0.000374091	0.961705	2.33112e-06	KATNAL1	yellow	0.693697	1.91697e-12	0.905554	5.00976e-30	AUNIP	turquoise	0.73606	0.00634662	0.823553	0.000993448							GNAI1	grey	0.747877	0.0051588	0.691009	0.0128296
PDE4D	turquoise	0.878083	0.000377676	0.893779	0.000207954	COL6A2	yellow	0.693684	1.91958e-12	0.95478	8.79029e-42	HMGXB4	turquoise	0.735098	0.00645157	0.771667	0.00328289							APH1A	grey	0.74782	0.00516404	0.820765	0.00106909
CORO2A	turquoise	0.878032	0.000378359	0.917669	6.84632e-05	LAMC1	yellow	0.693012	2.05696e-12	0.940326	2.54195e-37	MOCOS	turquoise	0.734767	0.00648806	0.781701	0.00267054							GNAL	grey	0.746837	0.00525601	0.79573	0.00196515
KLHL3	turquoise	0.877881	0.000380376	0.977015	2.39644e-07	GXYLT2	yellow	0.692723	2.11898e-12	0.814197	1.26075e-19	PIEZO1	turquoise	0.734757	0.00648914	0.755513	0.00448598							HK2	grey	0.746796	0.00525981	0.813937	0.00127321
RP2	turquoise	0.877358	0.00038747	0.906619	0.000118706	PNMA2	yellow	0.692592	2.14754e-12	0.794628	3.83994e-18	FLAD1	turquoise	0.733818	0.00659331	0.913458	3.3013e-05							SELE	grey	0.746668	0.00527188	0.756446	0.00440861
BNIP2	turquoise	0.876786	0.000395322	0.898922	0.000167613	GPC6	yellow	0.692528	2.16167e-12	0.865772	1.48417e-24	CDC6	turquoise	0.733711	0.00660532	0.77476	0.00308379							NFATC2	grey	0.746464	0.00529114	0.731865	0.00681413
CACNA1C	turquoise	0.876549	0.000398618	0.920295	5.94004e-05	SYT11	yellow	0.692517	2.16412e-12	0.924029	1.81182e-33	PITX1	turquoise	0.7335	0.00662896	0.916888	2.71291e-05							XKR9	grey	0.746377	0.00529939	0.738046	0.00613391
MDFIC	turquoise	0.876525	0.000398954	0.932122	2.93393e-05	DPYSL3	yellow	0.691959	2.2913e-12	0.953436	2.60974e-41	EREG	turquoise	0.733104	0.00667345	0.824513	0.000968354							ZNF45	grey	0.74583	0.00535143	0.75867	0.00422812
SH3PXD2A	turquoise	0.876477	0.000399622	0.808674	0.00258216	ARL3	yellow	0.691535	2.39293e-12	0.843792	3.08585e-22	COTL1	turquoise	0.732509	0.00674074	0.867849	0.000253199							GPAT3	grey	0.745461	0.00538668	0.81027	0.0013945
TLN1	turquoise	0.876436	0.000400192	0.976821	2.48802e-07	MAP4	yellow	0.690872	2.56024e-12	0.935364	4.82315e-36	CSTF2	turquoise	0.732277	0.00676703	0.844786	0.000543396							CHSY3	grey	0.745354	0.00539702	0.801052	0.00173877
MARCKSL1	turquoise	0.875924	0.000407397	0.967976	1.05195e-06	RASSF8	yellow	0.690629	2.62434e-12	0.935242	5.16853e-36	EPHB4	turquoise	0.732163	0.00678006	0.869287	0.000240332							CFAP54	grey	0.745166	0.00541503	0.790398	0.00221391
ST5	turquoise	0.875921	0.000407439	0.949545	7.92174e-06	PCOLCE	yellow	0.690503	2.65809e-12	0.915192	1.00506e-31	ZBTB7A	turquoise	0.732145	0.00678211	0.733042	0.00668044							SVIL	grey	0.744883	0.00544236	0.687209	0.0135409
ATG9A	turquoise	0.875832	0.000408703	0.976401	2.69571e-07	DOCK4	yellow	0.690204	2.74006e-12	0.93008	8.65972e-35	DUSP7	turquoise	0.731434	0.00686359	0.888713	0.000111219							TEX10	grey	0.744763	0.00545398	0.795515	0.00197474
PRDM1	turquoise	0.875499	0.000413451	0.898451	0.000171031	TTL	yellow	0.690198	2.74182e-12	0.895368	2.02432e-28	NOL3	turquoise	0.731155	0.00689567	0.929786	1.1936e-05							CH25H	grey	0.744745	0.0054557	0.814065	0.00126913
PLAUR	turquoise	0.875313	0.000416116	0.957694	3.62841e-06	EFEMP2	yellow	0.689456	2.95609e-12	0.929995	9.05289e-35	RAD51	turquoise	0.730931	0.00692163	0.869373	0.000239571							SMAD2	grey	0.744438	0.0054855	0.756697	0.00438794
PITPNM1	turquoise	0.875064	0.000419714	0.907914	0.00011169	DUBR	yellow	0.689201	3.03333e-12	0.794468	3.94257e-18	SLC17A9	turquoise	0.730635	0.00695591	0.695329	0.0120551							IGKV2-24	grey	0.744377	0.00549143	0.853424	0.000414386
SNX8	turquoise	0.874803	0.000423508	0.922402	5.28164e-05	EMILIN1	yellow	0.687919	3.45223e-12	0.91896	1.91768e-32	UBE3B	turquoise	0.730587	0.00696151	0.796834	0.00191645							ST6GALNAC3	grey	0.744185	0.00551009	0.745225	0.00540939
FAM127A	turquoise	0.87461	0.000426331	0.935863	2.28582e-05	PHLDA3	yellow	0.687731	3.51813e-12	0.783177	2.39991e-17	EGFR	turquoise	0.730562	0.00696447	0.822708	0.00101591							ABHD3	grey	0.743947	0.00553335	0.796625	0.00192557
TBC1D10B	turquoise	0.874609	0.000426338	0.826164	0.00172305	COPS8	yellow	0.686709	3.89805e-12	0.917357	3.91811e-32	SEC24C	turquoise	0.730499	0.00697179	0.851054	0.000447118							THEMIS2	grey	0.743632	0.0055642	0.791057	0.00218193
SFT2D2	turquoise	0.874446	0.000428737	0.976921	2.44066e-07	LINC00342	yellow	0.686282	4.06816e-12	0.861728	4.24205e-24	CRIP1	turquoise	0.73022	0.00700431	0.739263	0.00600619							DUSP18	grey	0.743581	0.00556928	0.791962	0.00213859
RAB8B	turquoise	0.874434	0.00042891	0.969816	8.08229e-07	BRD3	yellow	0.686129	4.1309e-12	0.876301	8.14986e-26	SRC	turquoise	0.730144	0.0070132	0.752791	0.00471768							ACSL3	grey	0.742987	0.00562792	0.795605	0.00197073
PLEKHO2	turquoise	0.874293	0.000431002	0.911985	9.16783e-05	TM4SF1	yellow	0.685502	4.39768e-12	0.72948	3.60343e-14	ZDHHC9	turquoise	0.730126	0.00701525	0.83655	0.000693493							ABCC4	grey	0.742868	0.00563974	0.793818	0.00205177
MFSD10	turquoise	0.874134	0.000433344	0.843835	0.0010927	NID2	yellow	0.685345	4.46697e-12	0.90416	8.51423e-30	PIK3CB	turquoise	0.730004	0.00702963	0.749679	0.00499355							DR1	grey	0.742846	0.00564185	0.777435	0.00291917
MAML2	turquoise	0.874051	0.00043458	0.926893	4.06572e-05	PLBD2	yellow	0.684728	4.7496e-12	0.870317	4.37536e-25	MICALL2	turquoise	0.729868	0.00704547	0.75118	0.00485906							SERPINE2	grey	0.742809	0.00564561	0.75741	0.00432966
CDC42	turquoise	0.873721	0.000439522	0.896772	0.000183676	RBFOX2	yellow	0.683449	5.39136e-12	0.87353	1.79377e-25	VASP	turquoise	0.729291	0.00711344	0.728371	0.00722284							PFKFB3	grey	0.742554	0.00567089	0.814946	0.00124128
RNF24	turquoise	0.873657	0.000440474	0.859336	0.000698863	RCN3	yellow	0.683295	5.47431e-12	0.881945	1.53925e-26	TMEM44	turquoise	0.728992	0.00714882	0.929997	1.17622e-05							DPP4	grey	0.742507	0.0056756	0.766417	0.00364295
ATG16L2	turquoise	0.873625	0.000440963	0.979689	1.37884e-07	CYTH3	yellow	0.68305	5.6086e-12	0.84063	6.21465e-22	HOXA13	turquoise	0.728797	0.00717209	0.859393	0.000340173							CYYR1	grey	0.742348	0.00569148	0.675999	0.0158086
JUNB	turquoise	0.873584	0.000441575	0.886502	0.000277171	CAMSAP1	yellow	0.681927	6.26434e-12	0.89411	3.11315e-28	ERCC6L	turquoise	0.728546	0.00720194	0.906903	4.70246e-05							SERTAD2	grey	0.741853	0.00574118	0.789712	0.00224763
MYO1E	turquoise	0.87356	0.000441942	0.942572	1.40401e-05	TCAF1	yellow	0.681823	6.32876e-12	0.847805	1.24114e-22	REEP3	turquoise	0.72854	0.00720265	0.837512	0.000674476							ANXA3	grey	0.741774	0.00574906	0.729435	0.00709647
2009-09-01	turquoise	0.873516	0.000442603	0.977246	2.29082e-07	NRP2	yellow	0.681379	6.61037e-12	0.877432	5.8759e-26	UBE2Z	turquoise	0.728349	0.00722552	0.857856	0.000358205							SGMS2	grey	0.741306	0.00579639	0.798492	0.001845
AMBRA1	turquoise	0.872884	0.000452209	0.959651	2.94036e-06	DBN1	yellow	0.68102	6.84739e-12	0.859923	6.70598e-24	SLC9A1	turquoise	0.728245	0.00723785	0.958346	9.20732e-07							HIST1H2BF	grey	0.740893	0.00583833	0.7627	0.00391549
HMGXB3	turquoise	0.872676	0.000455409	0.925149	4.50905e-05	IGFBP4	yellow	0.680516	7.19337e-12	0.929082	1.45662e-34	ATIC	turquoise	0.728214	0.00724166	0.781029	0.00270858							CD69	grey	0.740676	0.00586046	0.792655	0.00210585
CYBA	turquoise	0.872636	0.000456022	0.901488	0.000149868	SPTAN1	yellow	0.677929	9.25039e-12	0.917193	4.21076e-32	CERS6	turquoise	0.727874	0.00728237	0.773208	0.0031825							KCNK1	grey	0.739831	0.00594731	0.816965	0.0011793
DENND3	turquoise	0.872523	0.000457766	0.876915	0.000393546	RHBDF1	yellow	0.676959	1.01582e-11	0.798889	1.8848e-18	SSRP1	turquoise	0.727366	0.00734376	0.896496	7.8453e-05							ARHGAP20	grey	0.739825	0.0059479	0.777085	0.00294034
AHNAK	turquoise	0.871694	0.000470735	0.945682	1.09786e-05	CAMSAP2	yellow	0.676533	1.05839e-11	0.946618	4.13883e-39	CCL20	turquoise	0.727097	0.0073763	0.764997	0.00374531							SLC25A32	grey	0.739721	0.00595869	0.757394	0.00433099
PEAK1	turquoise	0.871611	0.000472041	0.86927	0.000510232	MAP1B	yellow	0.67525	1.19707e-11	0.914349	1.44037e-31	FAM83A	turquoise	0.726891	0.00740136	0.78171	0.00267006							ASPH	grey	0.739449	0.00598689	0.809455	0.00142265
KLF7	turquoise	0.871468	0.000474308	0.871341	0.000476328	C1S	yellow	0.675026	1.22298e-11	0.922707	3.4053e-33	CDK1	turquoise	0.726484	0.00745113	0.948732	2.55854e-06							TREM1	grey	0.739352	0.0059969	0.804914	0.00158744
ELMSAN1	turquoise	0.871326	0.000476565	0.949377	8.03876e-06	MEGF6	yellow	0.673729	1.3841e-11	0.846959	1.50727e-22	B4GALT7	turquoise	0.726338	0.007469	0.931916	1.02692e-05							UXS1	grey	0.739281	0.00600436	0.804366	0.00160825
AMICA1	turquoise	0.871043	0.000481097	0.943838	1.2724e-05	HMCN1	yellow	0.67334	1.43627e-11	0.942001	8.88986e-38	MED15	turquoise	0.726001	0.0075104	0.948025	2.7368e-06							2003-03-01	grey	0.738784	0.0060562	0.736969	0.00624854
ARRDC3	turquoise	0.870972	0.00048224	0.940107	1.69018e-05	TUBA1A	yellow	0.673322	1.43876e-11	0.919501	1.50195e-32	TOP1MT	turquoise	0.725966	0.00751464	0.923363	1.82869e-05							ADTRP	grey	0.738712	0.00606376	0.847991	0.000492347
STEAP2	turquoise	0.870652	0.000487416	0.994659	3.45318e-10	C3	yellow	0.673044	1.47723e-11	0.836503	1.5146e-21	MET	turquoise	0.725851	0.0075289	0.804958	0.00158575							CTSZ	grey	0.737899	0.00614939	0.797584	0.00188385
UBE2D2	turquoise	0.870165	0.000495372	0.935934	2.27473e-05	ZEB1	yellow	0.672957	1.48941e-11	0.93413	9.66922e-36	PEX14	turquoise	0.725831	0.00753135	0.911139	3.75293e-05							HAVCR1	grey	0.737466	0.00619542	0.688999	0.0132022
CTNNA1	turquoise	0.869835	0.000500807	0.98207	7.89504e-08	FAM168A	yellow	0.672825	1.50822e-11	0.894346	2.8733e-28	KLC2	turquoise	0.725631	0.007556	0.916882	2.71389e-05							DCSTAMP	grey	0.737363	0.00620637	0.652855	0.0213582
HDAC7	turquoise	0.869259	0.00051041	0.966299	1.32048e-06	TMEM47	yellow	0.672149	1.60789e-11	0.847513	1.32736e-22	SEMA3F	turquoise	0.725322	0.00759435	0.841467	0.000600494							CMKLR1	grey	0.737315	0.00621152	0.735017	0.00646049
DAZAP2	turquoise	0.869245	0.000510652	0.806028	0.00273561	CLEC11A	yellow	0.670979	1.79561e-11	0.891194	8.26882e-28	EFTUD2	turquoise	0.725156	0.0076149	0.817707	0.00115712							PRG4	grey	0.737161	0.006228	0.663216	0.0187226
CALU	turquoise	0.869135	0.000512494	0.969149	8.90906e-07	PDLIM7	yellow	0.67018	1.93572e-11	0.758387	8.8947e-16	CKAP2L	turquoise	0.724841	0.00765417	0.956161	1.1846e-06							ZNF528	grey	0.73716	0.00622804	0.70321	0.0107322
TNFRSF1B	turquoise	0.8691	0.000513099	0.937138	2.09225e-05	BNC2	yellow	0.670032	1.9628e-11	0.914098	1.60217e-31	ALDOC	turquoise	0.724626	0.00768109	0.807366	0.00149673							PAPPA	grey	0.736878	0.00625835	0.748478	0.00510327
WBP1L	turquoise	0.86893	0.000515962	0.939486	1.76893e-05	GLI2	yellow	0.669712	2.02265e-11	0.789744	8.50804e-18	KIAA1217	turquoise	0.724519	0.00769441	0.842439	0.00058332							TLR5	grey	0.736864	0.00625982	0.725379	0.00758727
PML	turquoise	0.868926	0.000516032	0.907219	0.000115416	CYGB	yellow	0.669602	2.0436e-11	0.877788	5.29596e-26	APOL6	turquoise	0.724058	0.0077524	0.750189	0.00494753							MLKL	grey	0.736687	0.00627879	0.774228	0.00311739
TGFB1	turquoise	0.868805	0.000518089	0.958375	3.37627e-06	MN1	yellow	0.669053	2.15122e-11	0.906303	3.75384e-30	PRPF6	turquoise	0.723673	0.00780111	0.867454	0.000256828							TP53BP2	grey	0.736512	0.00629765	0.800374	0.00176644
TNFRSF14	turquoise	0.868451	0.000524132	0.916939	7.11602e-05	TMEM119	yellow	0.668782	2.20644e-11	0.878899	3.82363e-26	MRPS30	turquoise	0.723609	0.00780914	0.937629	6.6909e-06							FMOD	grey	0.735997	0.00635338	0.82684	0.000909611
BASP1	turquoise	0.868388	0.000525215	0.790658	0.00376487	STK38L	yellow	0.668773	2.20835e-11	0.806401	5.15043e-19	HK1	turquoise	0.723388	0.00783719	0.839997	0.000627219							SDR16C5	grey	0.735417	0.00641667	0.852477	0.000427242
MAP1B	turquoise	0.86819	0.000528608	0.863609	0.000612214	NUMBL	yellow	0.668303	2.30724e-11	0.823388	2.19809e-20	INPP4B	turquoise	0.72293	0.00789556	0.827193	0.00090095							IFI35	grey	0.735332	0.00642589	0.743035	0.00562315
COL4A2	turquoise	0.86789	0.0005338	0.93982	1.72624e-05	LOX	yellow	0.667538	2.47756e-11	0.880461	2.40515e-26	KIFC2	turquoise	0.722754	0.00791813	0.790099	0.00222857							GTF2H3	grey	0.73494	0.00646894	0.803106	0.00165695
PLEKHO1	turquoise	0.867439	0.000541686	0.884134	0.000303087	ADGRA2	yellow	0.667239	2.54724e-11	0.944058	2.34183e-38	NBEAL2	turquoise	0.722736	0.00792044	0.800628	0.00175602							GPX4	grey	0.734655	0.00650042	0.795778	0.00196302
CNTROB	turquoise	0.867354	0.000543185	0.93598	2.26742e-05	GLMP	yellow	0.666612	2.69984e-11	0.828868	7.39041e-21	P2RY2	turquoise	0.721689	0.00805539	0.937922	6.53858e-06							ACTG1	grey	0.734557	0.00651126	0.728919	0.00715756
B4GALT1	turquoise	0.867253	0.000544967	0.832641	0.00146686	ZCCHC24	yellow	0.666279	2.78437e-11	0.950345	2.83398e-40	KNTC1	turquoise	0.721688	0.00805546	0.85904	0.000344251							ALDH1A3	grey	0.734472	0.00652059	0.674011	0.0162383
ARHGAP27	turquoise	0.867029	0.000548928	0.966785	1.23778e-06	TULP3	yellow	0.665001	3.13268e-11	0.899125	5.41679e-29	TM9SF4	turquoise	0.721644	0.00806124	0.681553	0.0146527							PRCP	grey	0.733861	0.00658854	0.762579	0.00392464
ARL15	turquoise	0.866863	0.000551879	0.903862	0.000134761	LRP12	yellow	0.664914	3.15798e-11	0.78907	9.47886e-18	DNAJC5	turquoise	0.721435	0.00808832	0.929446	1.22203e-05							TMEM19	grey	0.733631	0.00661421	0.828422	0.000871253
SERPINH1	turquoise	0.866261	0.000562686	0.974311	3.93742e-07	ABI2	yellow	0.664802	3.19069e-11	0.908415	1.64256e-30	GIPC1	turquoise	0.721083	0.00813426	0.840546	0.000617135							PTPRO	grey	0.733517	0.00662697	0.808321	0.00146251
LPP	turquoise	0.866068	0.000566197	0.942976	1.36095e-05	HOXC6	yellow	0.662337	3.99824e-11	0.780624	3.55719e-17	MIR210HG	turquoise	0.720843	0.00816569	0.851853	0.000435863							BIRC5	grey	0.733337	0.00664715	0.811789	0.00134321
PLCD3	turquoise	0.866038	0.00056673	0.852083	0.000866726	RAB23	yellow	0.661984	4.12871e-11	0.882262	1.39837e-26	TTC9C	turquoise	0.72076	0.00817657	0.811647	0.00134797							SMYD3	grey	0.733285	0.00665304	0.818927	0.00112136
FHL2	turquoise	0.865216	0.000581828	0.826787	0.00169705	MLLT11	yellow	0.661884	4.16644e-11	0.855518	1.99743e-23	AFAP1L2	turquoise	0.720552	0.00820396	0.744319	0.0054971							CD1A	grey	0.73309	0.00667496	0.756055	0.00444088
JRKL	turquoise	0.865204	0.000582051	0.878635	0.000370351	KLC1	yellow	0.661432	4.34117e-11	0.935268	5.09486e-36	MRPS5	turquoise	0.720404	0.0082234	0.827075	0.000903838							TTLL4	grey	0.73273	0.00671565	0.730552	0.00696562
SH3KBP1	turquoise	0.865061	0.000584716	0.952346	6.1514e-06	MIR100HG	yellow	0.660587	4.68694e-11	0.880465	2.4027e-26	MICB	turquoise	0.720059	0.00826896	0.681197	0.0147248							SH3PXD2A	grey	0.732531	0.00673817	0.734566	0.00651018
PAPPA	turquoise	0.865048	0.00058495	0.967038	1.19626e-06	FKBP14	yellow	0.660251	4.83139e-11	0.883043	1.10204e-26	TOR4A	turquoise	0.720044	0.00827089	0.856329	0.000376849							CD300A	grey	0.732054	0.00679249	0.772146	0.00325141
EMILIN1	turquoise	0.864616	0.000593035	0.958646	3.27955e-06	TLR5	yellow	0.660195	4.85606e-11	0.733379	2.24941e-14	KIF18A	turquoise	0.720036	0.00827197	0.892596	9.37524e-05							KLHL4	grey	0.731805	0.00682094	0.76918	0.00344992
ZNF316	turquoise	0.864386	0.000597386	0.910555	9.83644e-05	CRISPLD1	yellow	0.659789	5.03714e-11	0.886223	4.10868e-27	IGF2BP2	turquoise	0.720025	0.00827342	0.841607	0.000597996							TMEM171	grey	0.731753	0.00682687	0.79264	0.00210656
SYMPK	turquoise	0.864251	0.000599936	0.960052	2.81256e-06	PTPN13	yellow	0.659703	5.07658e-11	0.79719	2.50822e-18	CDC45	turquoise	0.719697	0.00831697	0.885767	0.000126089							KRAS	grey	0.731727	0.00682992	0.781689	0.00267122
PCOLCE	turquoise	0.864211	0.0006007	0.900509	0.000156458	DDR2	yellow	0.658897	5.45885e-11	0.945962	6.50468e-39	B3GALT4	turquoise	0.719641	0.00832433	0.820003	0.00109055							LNPK	grey	0.731681	0.00683515	0.771288	0.00330792
MFGE8	turquoise	0.864204	0.00060084	0.910207	0.000100047	TSHZ2	yellow	0.657425	6.22891e-11	0.938415	8.12948e-37	ZDHHC16	turquoise	0.719624	0.00832664	0.905498	5.05581e-05							MS4A2	grey	0.731622	0.006842	0.661678	0.019098
ADCY3	turquoise	0.864002	0.000604675	0.929382	3.49161e-05	WDR47	yellow	0.655808	7.19535e-11	0.875623	9.90189e-26	DEDD2	turquoise	0.719512	0.00834156	0.766737	0.00362023							CDCP1	grey	0.731142	0.00689715	0.786394	0.00241604
ZNF462	turquoise	0.863747	0.000609557	0.946074	1.06323e-05	DOK5	yellow	0.655518	7.38317e-11	0.873332	1.89656e-25	DNM2	turquoise	0.71941	0.00835519	0.82568	0.000938538							BRMS1L	grey	0.731064	0.00690621	0.736317	0.00631874
CLIC4	turquoise	0.863618	0.000612041	0.935156	2.39886e-05	WNT2	yellow	0.655411	7.45343e-11	0.737155	1.41391e-14	ALDH3B1	turquoise	0.719022	0.00840703	0.844105	0.000554762							JCHAIN	grey	0.730348	0.00698937	0.783139	0.0025905
ACTN1	turquoise	0.863341	0.000617413	0.978389	1.81963e-07	ZFHX3	yellow	0.654956	7.76009e-11	0.828996	7.20101e-21	BLOC1S3	turquoise	0.718245	0.00851157	0.822446	0.00102297							KLK6	grey	0.730122	0.00701576	0.655343	0.0207021
STX4	turquoise	0.863148	0.000621148	0.961359	2.42617e-06	COL18A1	yellow	0.654842	7.8389e-11	0.783392	2.32103e-17	FANCA	turquoise	0.717968	0.00854905	0.900037	6.63258e-05							MFSD5	grey	0.728777	0.00717442	0.765548	0.00370534
ACTR3	turquoise	0.863025	0.000623558	0.976543	2.6242e-07	NAV1	yellow	0.654109	8.3639e-11	0.891897	6.55157e-28	DHRS13	turquoise	0.717719	0.00858283	0.736144	0.0063375							FAM98A	grey	0.728492	0.00720833	0.744702	0.00545989
BMP2K	turquoise	0.863015	0.000623752	0.932712	2.82324e-05	PTPN14	yellow	0.65408	8.38571e-11	0.863567	2.64259e-24	MUC5B	turquoise	0.717589	0.00860049	0.728939	0.00715517							PNMA2	grey	0.728259	0.00723617	0.794948	0.00200024
RAI14	turquoise	0.862982	0.000624395	0.892979	0.000214835	SIPA1L2	yellow	0.653964	8.47222e-11	0.905234	5.66195e-30	ACOT7	turquoise	0.717585	0.00860111	0.902976	5.74247e-05							ETNK1	grey	0.727895	0.00727996	0.78398	0.00254451
FMNL1	turquoise	0.862518	0.000633529	0.904259	0.000132351	ZNF462	yellow	0.653788	8.60443e-11	0.856246	1.67173e-23	NCAPG2	turquoise	0.717559	0.00860471	0.822372	0.00102497							FMNL2	grey	0.727602	0.00731519	0.616184	0.0328777
SLC16A3	turquoise	0.862087	0.000642091	0.876055	0.000405541	FAM198B	yellow	0.653612	8.73946e-11	0.899915	4.07861e-29	TTK	turquoise	0.717475	0.00861603	0.88894	0.000110129							MME	grey	0.727587	0.00731708	0.780257	0.00275281
ACTB	turquoise	0.861639	0.000651097	0.959368	3.03285e-06	INTU	yellow	0.653527	8.80473e-11	0.830402	5.40852e-21	STAMBP	turquoise	0.717395	0.00862706	0.92077	2.1502e-05							TESPA1	grey	0.726706	0.00742394	0.683583	0.0142462
CFL2	turquoise	0.860605	0.000672237	0.72461	0.0116562	ATP10A	yellow	0.652864	9.33437e-11	0.770768	1.54901e-16	CAST	turquoise	0.716707	0.00872131	0.926129	1.52893e-05							SLC9A6	grey	0.726372	0.0074648	0.771106	0.00332001
DPY19L1	turquoise	0.860522	0.00067394	0.938516	1.89744e-05	FAM171B	yellow	0.652606	9.5478e-11	0.911704	4.35419e-31	POLRMT	turquoise	0.716552	0.00874273	0.814025	0.00127039							TNFSF10	grey	0.726304	0.00747307	0.617817	0.0322865
SPTAN1	turquoise	0.860077	0.000683215	0.973504	4.51999e-07	PRSS23	yellow	0.651005	1.0985e-10	0.902167	1.79276e-29	RHOF	turquoise	0.716298	0.00877784	0.903606	5.56437e-05							OGDH	grey	0.726026	0.00750725	0.78386	0.00255106
OSBPL5	turquoise	0.859338	0.000698828	0.94776	9.23932e-06	KCNT2	yellow	0.650236	1.17473e-10	0.868638	6.90747e-25	SAP30L	turquoise	0.716174	0.00879497	0.903407	5.62017e-05							OLFML3	grey	0.725336	0.00759261	0.747777	0.00516807
HK2	turquoise	0.858891	0.000708399	0.991297	3.09337e-09	GLI3	yellow	0.64924	1.28093e-10	0.913835	1.7911e-31	H2AFX	turquoise	0.716151	0.00879815	0.89801	7.30715e-05							RFX5	grey	0.7252	0.00760949	0.779468	0.00279856
RBMS1	turquoise	0.858882	0.000708599	0.942392	1.42353e-05	PRICKLE1	yellow	0.649134	1.29281e-10	0.883305	1.01727e-26	OPLAH	turquoise	0.716015	0.008817	0.894605	8.56039e-05							MAD2L1	grey	0.725184	0.00761141	0.765387	0.00371703
TMEM43	turquoise	0.857491	0.000739007	0.958677	3.26873e-06	TRPC1	yellow	0.64621	1.66352e-10	0.938365	8.37422e-37	CABLES2	turquoise	0.715409	0.00890135	0.930991	1.09689e-05							ISLR	grey	0.725006	0.00763358	0.736384	0.00631145
RND3	turquoise	0.857363	0.000741853	0.904038	0.000133691	CHST14	yellow	0.646177	1.66835e-10	0.870345	4.34187e-25	GANAB	turquoise	0.714965	0.00896363	0.930592	1.12822e-05							MMP10	grey	0.724833	0.00765523	0.675578	0.0158988
CD4	turquoise	0.857301	0.000743232	0.908524	0.000108498	UACA	yellow	0.646102	1.67908e-10	0.846407	1.70954e-22	LYPD6	turquoise	0.714618	0.00901253	0.770403	0.003367							PLS1	grey	0.724762	0.00766401	0.754112	0.00460414
ANXA2	turquoise	0.857101	0.000747707	0.989768	6.39393e-09	DIP2C	yellow	0.645504	1.76738e-10	0.91591	7.37509e-32	MCM8	turquoise	0.714185	0.00907379	0.868146	0.000250502							ZDHHC7	grey	0.724652	0.00767779	0.808849	0.00144383
PPDPF	turquoise	0.855738	0.000778749	0.907448	0.000114179	HCFC1R1	yellow	0.645166	1.81921e-10	0.822677	2.52545e-20	DFFA	turquoise	0.713947	0.00910755	0.769127	0.00345352							RGS18	grey	0.724563	0.00768899	0.752332	0.00475762
CSPG4	turquoise	0.855182	0.00079167	0.81971	0.00201024	LRRC49	yellow	0.643865	2.03251e-10	0.822523	2.60213e-20	TRIM56	turquoise	0.712572	0.00930469	0.76448	0.00378314							OAT	grey	0.724427	0.00770596	0.83427	0.000740221
ZYX	turquoise	0.854866	0.000799085	0.979098	1.56743e-07	RUNX1T1	yellow	0.643604	2.0782e-10	0.885515	5.13027e-27	MROH1	turquoise	0.712439	0.00932386	0.907266	4.61425e-05							LOC100287290	grey	0.724426	0.00770617	0.737755	0.00616466
CNN3	turquoise	0.854634	0.000804586	0.866006	0.000567311	DNM3OS	yellow	0.643396	2.11512e-10	0.902681	1.48158e-29	RMI2	turquoise	0.71235	0.0093367	0.916779	2.73032e-05							MND1	grey	0.724229	0.00773084	0.78378	0.0025554
ASPH	turquoise	0.854259	0.000813492	0.819164	0.00203604	NOTCH2NL	yellow	0.643225	2.14616e-10	0.851916	4.74837e-23	FBXO22	turquoise	0.712243	0.00935229	0.780075	0.00276331							PGD	grey	0.724172	0.00773805	0.791319	0.00216931
PVRL2	turquoise	0.854198	0.00081495	0.931718	3.01155e-05	TSHZ3	yellow	0.642914	2.20335e-10	0.926889	4.44785e-34	CHTF18	turquoise	0.712209	0.00935716	0.79505	0.00199562							TMEM176B	grey	0.723687	0.00779924	0.778377	0.00286283
NEDD9	turquoise	0.853618	0.000828909	0.878699	0.000369498	PMP22	yellow	0.642703	2.24316e-10	0.885246	5.58013e-27	JPT1	turquoise	0.712139	0.00936734	0.914205	3.16546e-05							CNTLN	grey	0.723562	0.00781517	0.712108	0.00937182
CACNB3	turquoise	0.853415	0.000833848	0.681719	0.0208687	KDELC2	yellow	0.642688	2.24603e-10	0.884563	6.90117e-27	CKS1B	turquoise	0.711537	0.00945512	0.933518	9.14201e-06							FAM102A	grey	0.723458	0.00782828	0.775503	0.00303742
PDE4B	turquoise	0.853369	0.000834959	0.880536	0.000345937	NR2F1-AS1	yellow	0.642579	2.26687e-10	0.838966	8.92655e-22	FRMD8	turquoise	0.711432	0.00947038	0.823169	0.0010036							HMOX1	grey	0.72332	0.00784589	0.804419	0.00160622
MGAT4B	turquoise	0.8533	0.000836634	0.945747	1.092e-05	LATS2	yellow	0.641355	2.51369e-10	0.903464	1.10612e-29	LOXL2	turquoise	0.71122	0.00950143	0.882171	0.000146303							C1orf112	grey	0.723239	0.00785623	0.709096	0.0098171
ITGAV	turquoise	0.853163	0.000840002	0.906707	0.000118217	SNAI2	yellow	0.641198	2.54731e-10	0.882814	1.18216e-26	D2HGDH	turquoise	0.711022	0.00953062	0.740461	0.00588242							SCD	grey	0.72317	0.00786502	0.771448	0.00329738
MIR4777	turquoise	0.853113	0.000841214	0.807267	0.00266293	SPIRE1	yellow	0.640967	2.59726e-10	0.790664	7.33511e-18	PTTG1	turquoise	0.710963	0.00953929	0.945303	3.51605e-06							KBTBD8	grey	0.722989	0.00788803	0.793758	0.00205452
TYROBP	turquoise	0.852552	0.000855035	0.85616	0.000769026	FLNA	yellow	0.639752	2.87615e-10	0.880199	2.6013e-26	LMNB2	turquoise	0.710535	0.00960239	0.903497	5.59485e-05							RLF	grey	0.722838	0.0079074	0.774251	0.00311593
ATP2C1	turquoise	0.852481	0.000856806	0.951475	6.66487e-06	SSPN	yellow	0.639373	2.96891e-10	0.921505	5.98389e-33	GYS1	turquoise	0.709948	0.00968958	0.868503	0.000247281							GSDME	grey	0.722634	0.00793348	0.739602	0.005971
ABCA1	turquoise	0.852167	0.000864642	0.966497	1.28618e-06	PRKG1	yellow	0.639263	2.99631e-10	0.917347	3.93554e-32	SLC19A1	turquoise	0.709418	0.00976876	0.814485	0.00125579							MARK1	grey	0.722542	0.00794536	0.676193	0.0157671
SLC44A2	turquoise	0.851972	0.00086952	0.934698	2.47437e-05	S100A13	yellow	0.639174	3.01885e-10	0.882003	1.51265e-26	ALDOA	turquoise	0.709328	0.00978213	0.932972	9.51479e-06							FJX1	grey	0.722224	0.00798624	0.632208	0.027402
GMFB	turquoise	0.851908	0.000871137	0.911812	9.24679e-05	KIAA1755	yellow	0.639119	3.03267e-10	0.773541	1.0317e-16	SYT8	turquoise	0.709224	0.00979777	0.827175	0.000901376							PIGR	grey	0.721554	0.00807295	0.783545	0.0025682
TPM4	turquoise	0.851885	0.000871704	0.935996	2.26498e-05	MSRB3	yellow	0.639002	3.06259e-10	0.936948	1.93521e-36	COL17A1	turquoise	0.70913	0.00981191	0.837362	0.000677428							FMO3	grey	0.721419	0.00809041	0.835001	0.000724981
C3orf80	turquoise	0.851835	0.000872957	0.762407	0.00636793	HGF	yellow	0.637862	3.36791e-10	0.886989	3.22501e-27	PRCC	turquoise	0.709074	0.00982031	0.813684	0.00128132							ZNF83	grey	0.721178	0.00812193	0.692963	0.0124749
CTSB	turquoise	0.851688	0.000876679	0.959548	2.97355e-06	EFS	yellow	0.637495	3.47222e-10	0.938946	5.90614e-37	ZDHHC3	turquoise	0.708382	0.0099248	0.814414	0.00125805							CLEC6A	grey	0.720619	0.0081951	0.760261	0.00410258
NEURL1B	turquoise	0.851303	0.000886455	0.918404	6.58268e-05	EGR2	yellow	0.637104	3.58679e-10	0.89267	5.06123e-28	IFI35	turquoise	0.708206	0.00995158	0.855317	0.000389615							SNORD50A	grey	0.720473	0.00821429	0.807418	0.00149485
RAB14	turquoise	0.851297	0.000886592	0.939316	1.79099e-05	TBC1D2B	yellow	0.636119	3.8918e-10	0.8981	7.80166e-29	TIMM29	turquoise	0.708041	0.00997658	0.943671	4.06172e-06							PCDHB10	grey	0.719897	0.00829042	0.729896	0.00704223
SLC2A1	turquoise	0.851241	0.000888024	0.916164	7.41132e-05	CLDN11	yellow	0.635913	3.95855e-10	0.911142	5.48278e-31	DNAH3	turquoise	0.707468	0.0100641	0.761441	0.00401122							GADD45A	grey	0.719836	0.00829851	0.763946	0.00382249
STK17B	turquoise	0.851105	0.000891501	0.860165	0.000681379	WDR19	yellow	0.634929	4.29327e-10	0.841794	4.81156e-22	ARNTL2	turquoise	0.706163	0.0102656	0.874949	0.000194512							TARP	grey	0.7194	0.0083564	0.760681	0.00406989
TREM1	turquoise	0.850846	0.00089816	0.95539	4.59056e-06	TMEM43	yellow	0.634685	4.38013e-10	0.888024	2.31828e-27	PPP1R26	turquoise	0.705947	0.0102991	0.885922	0.000125272							ATXN7L1	grey	0.719141	0.00839107	0.685191	0.01393
ROCK1	turquoise	0.850835	0.000898424	0.958101	3.47585e-06	CCDC92	yellow	0.634197	4.55963e-10	0.88114	1.96282e-26	TEAD3	turquoise	0.705436	0.010379	0.781291	0.00269371							AFAP1-AS1	grey	0.718956	0.00841581	0.78501	0.00248907
MIDN	turquoise	0.85038	0.000910211	0.955208	4.67451e-06	NRP1	yellow	0.633676	4.75865e-10	0.86399	2.36762e-24	KIF11	turquoise	0.705288	0.0104022	0.763899	0.00382599							IGLC1	grey	0.718587	0.00846544	0.797992	0.00186635
KIAA1217	turquoise	0.850111	0.000917224	0.927429	3.93639e-05	ZFP90	yellow	0.633611	4.78391e-10	0.850413	6.76948e-23	ZGPAT	turquoise	0.705078	0.0104352	0.900552	6.46921e-05							TSPAN8	grey	0.718351	0.00849722	0.776366	0.00298412
PSME1	turquoise	0.850104	0.000917405	0.938689	1.87405e-05	CDH6	yellow	0.633565	4.80228e-10	0.76641	2.90084e-16	TYRP1	turquoise	0.70494	0.0104569	0.708517	0.00990443							UCHL1	grey	0.717991	0.00854586	0.702198	0.0108957
ERAP2	turquoise	0.849617	0.000930198	0.920307	5.93614e-05	MFAP5	yellow	0.63323	4.93564e-10	0.858001	1.08454e-23	EXO1	turquoise	0.704714	0.0104926	0.699032	0.0114193							TYRP1	grey	0.717559	0.00860465	0.720595	0.00819823
ST14	turquoise	0.849461	0.000934326	0.948585	8.61099e-06	COL15A1	yellow	0.633051	5.00864e-10	0.672695	1.52694e-11	SSH3	turquoise	0.704696	0.0104955	0.926495	1.49239e-05							P4HA1	grey	0.717468	0.00861703	0.821732	0.00104237
IL2RG	turquoise	0.849421	0.000935382	0.875575	0.000412358	SVIL	yellow	0.632903	5.06933e-10	0.884413	7.23031e-27	KPNA4	turquoise	0.704604	0.01051	0.879305	0.00016416							BLOC1S2	grey	0.717425	0.00862287	0.749643	0.00499685
ZSWIM4	turquoise	0.849236	0.000940312	0.898964	0.000167306	TSPAN2	yellow	0.632228	5.35663e-10	0.767973	2.32023e-16	GAK	turquoise	0.704201	0.0105739	0.763334	0.00386794							PZP	grey	0.716828	0.00870468	0.664833	0.0183337
GPRC5A	turquoise	0.849166	0.000942184	0.86852	0.000522949	FSTL1	yellow	0.630579	6.12511e-10	0.943999	2.43416e-38	TNFRSF10B	turquoise	0.70414	0.0105836	0.877654	0.000175194							ARMC9	grey	0.715983	0.00882151	0.728594	0.00719626
PIK3IP1	turquoise	0.848923	0.000948676	0.929197	3.53213e-05	C1orf216	yellow	0.630332	6.24856e-10	0.886678	3.55913e-27	TCF19	turquoise	0.703225	0.0107298	0.816661	0.00118848							SNAPC1	grey	0.715787	0.00884864	0.811151	0.00136459
RALA	turquoise	0.847523	0.000986789	0.952402	6.11926e-06	HDGFL3	yellow	0.630188	6.32222e-10	0.899196	5.28216e-29	ATAD2	turquoise	0.702894	0.0107831	0.851659	0.00043858							SLC2A3	grey	0.715099	0.00894475	0.81532	0.00122963
CHPF2	turquoise	0.847161	0.000996836	0.932388	2.88357e-05	MSC-AS1	yellow	0.62914	6.88059e-10	0.83166	4.17777e-21	FGD6	turquoise	0.702823	0.0107946	0.738082	0.00613005							F2RL2	grey	0.714761	0.00899235	0.649502	0.0222663
TANC2	turquoise	0.846781	0.00100743	0.873275	0.000446242	AGPAT4	yellow	0.628941	6.99209e-10	0.849052	9.30038e-23	PARP3	turquoise	0.702814	0.010796	0.844334	0.000550916							GABRP	grey	0.714651	0.00900785	0.721685	0.00805585
GRB2	turquoise	0.846666	0.00101067	0.963447	1.89524e-06	NAP1L3	yellow	0.627277	7.99192e-10	0.91716	4.27326e-32	TPRG1L	turquoise	0.702506	0.0108458	0.669613	0.0172192							SERPINF1	grey	0.714581	0.00901773	0.761548	0.00400305
RAB34	turquoise	0.846642	0.00101136	0.829744	0.00157764	NISCH	yellow	0.627117	8.09521e-10	0.868074	8.03957e-25	CACNB3	turquoise	0.702346	0.0108718	0.89571	8.13642e-05							SLC20A1	grey	0.71363	0.00915267	0.74466	0.00546392
DDAH2	turquoise	0.846584	0.00101298	0.80963	0.00252835	PCDHB14	yellow	0.626558	8.46494e-10	0.761131	6.09351e-16	EMP2	turquoise	0.701504	0.011009	0.665307	0.018221							DNM3	grey	0.71348	0.00917411	0.702305	0.0108785
RAI1	turquoise	0.846581	0.00101308	0.919321	6.26451e-05	TWIST1	yellow	0.62628	8.65483e-10	0.758695	8.52619e-16	FSCN1	turquoise	0.701313	0.0110403	0.95354	1.57661e-06							SUB1	grey	0.713438	0.00918018	0.790565	0.00220582
MYH9	turquoise	0.846437	0.00101713	0.993114	1.08138e-09	C16orf45	yellow	0.625815	8.98242e-10	0.820589	3.78093e-20	TICAM1	turquoise	0.700289	0.0112093	0.814343	0.00126029							PXK	grey	0.713368	0.00919009	0.701146	0.0110677
TRAC	turquoise	0.846327	0.00102023	0.901727	0.000148287	SPON1	yellow	0.623822	1.05219e-09	0.851464	5.28455e-23	PLXNA1	turquoise	0.700238	0.0112177	0.854348	0.000402141							CYP2U1	grey	0.713216	0.00921186	0.764024	0.0038167
ABR	turquoise	0.846303	0.00102093	0.944384	1.2186e-05	PDZD2	yellow	0.623715	1.06115e-09	0.773807	9.91935e-17	ADAP1	turquoise	0.699955	0.0112649	0.706516	0.0102107							DNAJC18	grey	0.712927	0.00925348	0.728121	0.00725271
NPC1	turquoise	0.846294	0.00102118	0.966568	1.27423e-06	TRIM6	yellow	0.623704	1.06205e-09	0.751538	2.23758e-15	PARP10	turquoise	0.699667	0.0113129	0.704059	0.0105965							NXPE3	grey	0.712606	0.00929969	0.75186	0.00479899
SNORD12B	turquoise	0.846054	0.00102799	0.917989	6.73038e-05	GEM	yellow	0.62333	1.09394e-09	0.893519	3.8037e-28	SFXN3	turquoise	0.699289	0.0113762	0.845273	0.000535397							TRAF3IP3	grey	0.712508	0.00931391	0.748399	0.00511052
DNAJA2	turquoise	0.845931	0.00103151	0.920849	5.76119e-05	GNB5	yellow	0.623019	1.12111e-09	0.711101	2.99036e-13	TMEM41A	turquoise	0.699066	0.0114136	0.877888	0.000173596							OCIAD2	grey	0.712083	0.0093755	0.753388	0.00466609
LCP1	turquoise	0.845854	0.0010337	0.922065	5.38303e-05	NOTCH2	yellow	0.622826	1.13835e-09	0.887205	3.01157e-27	PRAG1	turquoise	0.698983	0.0114277	0.829864	0.000837416							FANCI	grey	0.711558	0.00945191	0.780293	0.00275077
ITGA4	turquoise	0.844944	0.00105999	0.932222	2.9149e-05	ENG	yellow	0.62262	1.15692e-09	0.889897	1.26587e-27	TTC7A	turquoise	0.698819	0.0114552	0.814887	0.00124315							LINC00312	grey	0.711467	0.00946528	0.770595	0.0033541
FRYL	turquoise	0.844832	0.00106325	0.95138	6.72324e-06	MRVI1	yellow	0.621858	1.22847e-09	0.812523	1.71486e-19	TICRR	turquoise	0.698688	0.0114773	0.85603	0.000380579							SNRNP27	grey	0.70999	0.00968323	0.761326	0.00402005
SMURF1	turquoise	0.84467	0.001068	0.973842	4.26851e-07	RHOBTB1	yellow	0.621437	1.26968e-09	0.840631	6.21302e-22	EHMT2	turquoise	0.698634	0.0114865	0.840645	0.000615322							SLC26A9	grey	0.709976	0.00968541	0.677177	0.0155579
FYN	turquoise	0.844593	0.00107026	0.93672	2.1543e-05	PDLIM4	yellow	0.621185	1.29506e-09	0.785899	1.56818e-17	TRIP10	turquoise	0.698586	0.0114946	0.792858	0.00209634							STEAP1B	grey	0.70995	0.00968929	0.803293	0.00164966
SBF2	turquoise	0.844357	0.00107719	0.948083	8.98879e-06	C1QTNF3	yellow	0.620585	1.35733e-09	0.806684	4.89968e-19	S100A11	turquoise	0.698512	0.011507	0.767054	0.00359778							LPCAT4	grey	0.709342	0.00978005	0.735876	0.00636655
CAPZB	turquoise	0.844098	0.00108488	0.891302	0.000229831	IL1R1	yellow	0.62004	1.41646e-09	0.849388	8.60202e-23	BAZ2A	turquoise	0.697738	0.0116386	0.855419	0.000388311							C1QTNF7	grey	0.709276	0.00978997	0.7555	0.00448704
SPAG1	turquoise	0.844005	0.00108763	0.859268	0.000700307	LAMA2	yellow	0.61998	1.42312e-09	0.821506	3.16902e-20	GPR161	turquoise	0.697639	0.0116556	0.841427	0.00060121							ID2	grey	0.709107	0.00981539	0.743771	0.00555064
TP53INP2	turquoise	0.843978	0.00108844	0.963637	1.85184e-06	CHSY3	yellow	0.618689	1.57363e-09	0.839622	7.74286e-22	CFLAR	turquoise	0.697627	0.0116576	0.855443	0.000387998							CENPW	grey	0.708788	0.00986346	0.744235	0.00550521
DTX4	turquoise	0.843925	0.00109001	0.893183	0.000213071	CRISPLD2	yellow	0.618221	1.63182e-09	0.848817	9.82207e-23	PLOD3	turquoise	0.697563	0.0116686	0.930971	1.09842e-05							PYGB	grey	0.708767	0.00986663	0.750438	0.00492521
MPZL3	turquoise	0.843802	0.00109366	0.892097	0.000222629	NEURL1B	yellow	0.617937	1.66811e-09	0.865723	1.50359e-24	H2AFY	turquoise	0.697491	0.0116808	0.817126	0.00117447							DTHD1	grey	0.708217	0.00994983	0.640529	0.0248347
MICAL1	turquoise	0.843773	0.00109455	0.954043	5.23795e-06	CBR3	yellow	0.61752	1.72286e-09	0.86274	3.27173e-24	STRIP2	turquoise	0.697485	0.0116818	0.761946	0.00397264							POPDC2	grey	0.708051	0.00997504	0.745277	0.00540439
FBRS	turquoise	0.843587	0.00110009	0.934881	2.444e-05	BBS2	yellow	0.61723	1.76191e-09	0.842007	4.59061e-22	STRN4	turquoise	0.697428	0.0116916	0.767208	0.0035869							ZNF597	grey	0.708042	0.00997655	0.761406	0.00401388
IFNAR2	turquoise	0.843505	0.00110258	0.863881	0.000607003	LRCH2	yellow	0.616649	1.84275e-09	0.90598	4.25219e-30	IRF7	turquoise	0.696597	0.0118345	0.911872	3.60521e-05							STX2	grey	0.707549	0.0100517	0.731893	0.00681088
MAPKAPK2	turquoise	0.843488	0.00110309	0.974544	3.78043e-07	LMCD1	yellow	0.616266	1.89805e-09	0.905517	5.08011e-30	RAD51AP1	turquoise	0.696581	0.0118374	0.797534	0.00188602							MILR1	grey	0.707446	0.0100675	0.721066	0.00813645
NFATC4	turquoise	0.84319	0.00111204	0.893751	0.00020819	MRAS	yellow	0.616116	1.92015e-09	0.917406	3.83508e-32	BRD2	turquoise	0.696503	0.0118507	0.775149	0.00305946							ST3GAL6	grey	0.707011	0.0101343	0.67946	0.0150807
AKAP11	turquoise	0.843169	0.00111269	0.892941	0.000215174	WWTR1	yellow	0.615948	1.94506e-09	0.809962	2.73008e-19	ARF3	turquoise	0.696482	0.0118545	0.894081	8.76725e-05							CTSL	grey	0.706439	0.0102227	0.772493	0.00322879
LASP1	turquoise	0.843153	0.00111318	0.930891	3.17521e-05	JAM3	yellow	0.614185	2.22684e-09	0.917832	3.17591e-32	PLXNB2	turquoise	0.696224	0.0118992	0.822137	0.00103134							KIAA1324L	grey	0.706199	0.0102598	0.746486	0.00528908
A2M	turquoise	0.843053	0.0011162	0.959172	3.09842e-06	THBS3	yellow	0.613448	2.35571e-09	0.828277	8.32746e-21	PPP2R2C	turquoise	0.695808	0.0119715	0.785811	0.00244662							C4A	grey	0.705471	0.0103736	0.565506	0.0553294
ANTXR2	turquoise	0.842972	0.00111866	0.95336	5.59195e-06	SLC16A14	yellow	0.613195	2.40159e-09	0.876261	8.24613e-26	SLFN5	turquoise	0.69528	0.0120637	0.893545	8.98293e-05							DHCR24	grey	0.705176	0.0104198	0.71884	0.00843133
PICK1	turquoise	0.842927	0.00112002	0.90933	0.000104387	CCDC80	yellow	0.612426	2.54637e-09	0.905146	5.85576e-30	PAK2	turquoise	0.69496	0.01212	0.925443	1.59937e-05							ABI3BP	grey	0.705162	0.0104221	0.604311	0.0374115
TRAF7	turquoise	0.8429	0.00112086	0.885599	0.000286851	HOMER1	yellow	0.612219	2.58665e-09	0.857195	1.32403e-23	KCTD5	turquoise	0.694951	0.0121215	0.921551	2.04896e-05							CCDC3	grey	0.705129	0.0104271	0.692032	0.012643
LITAF	turquoise	0.84259	0.0011303	0.988816	9.53052e-09	FMO1	yellow	0.612028	2.62455e-09	0.750147	2.68875e-15	DGKQ	turquoise	0.694015	0.012287	0.775578	0.0030327							MEDAG	grey	0.705116	0.0104292	0.758231	0.0042633
SLCO3A1	turquoise	0.842483	0.00113356	0.899003	0.000167027	PDE10A	yellow	0.611595	2.71206e-09	0.872645	2.29883e-25	ZNF703	turquoise	0.694004	0.012289	0.741565	0.00577017							PLCB4	grey	0.705057	0.0104386	0.76774	0.00354954
ARID5B	turquoise	0.842168	0.00114326	0.9411	1.56999e-05	TXLNA	yellow	0.61152	2.7275e-09	0.870857	3.7721e-25	HMMR	turquoise	0.693733	0.0123372	0.874815	0.000195515							ERO1A	grey	0.704685	0.0104971	0.763125	0.00388356
PPP6R1	turquoise	0.841929	0.00115067	0.966849	1.22714e-06	BRD3OS	yellow	0.610975	2.84241e-09	0.796306	2.90733e-18	PSMB9	turquoise	0.693546	0.0123704	0.766199	0.00365857							FAM177B	grey	0.704016	0.0106033	0.800271	0.00177066
CTTNBP2NL	turquoise	0.841685	0.00115824	0.971647	6.11519e-07	UBE2E2	yellow	0.609248	3.23771e-09	0.893004	4.52409e-28	TRIM7	turquoise	0.693408	0.0123952	0.87974	0.000161348							BRCA1	grey	0.703999	0.010606	0.76274	0.00391248
NID1	turquoise	0.840748	0.00118772	0.984014	4.72421e-08	PRKD1	yellow	0.608852	3.33558e-09	0.875746	9.56054e-26	DNAJB2	turquoise	0.693367	0.0124025	0.884942	0.00013052							MTFR2	grey	0.703922	0.0106182	0.791235	0.00217335
MYO1D	turquoise	0.840642	0.0011911	0.876252	0.000402762	GAS6	yellow	0.608046	3.54326e-09	0.743157	6.649e-15	RBCK1	turquoise	0.693336	0.0124081	0.880987	0.000153488							SRPX	grey	0.703251	0.0107256	0.607096	0.0363104
2006-09-01	turquoise	0.840581	0.00119304	0.950109	7.53675e-06	DNM3	yellow	0.607196	3.77575e-09	0.829269	6.81311e-21	DLEU2	turquoise	0.692961	0.0124753	0.891923	9.66146e-05							NET1	grey	0.703146	0.0107426	0.798967	0.00182495
KLF6	turquoise	0.839978	0.00121234	0.970897	6.86932e-07	STX2	yellow	0.606446	3.99286e-09	0.87318	1.9791e-25	NSUN5	turquoise	0.692308	0.012593	0.877641	0.000175287							LDB2	grey	0.702713	0.0108124	0.71884	0.00843134
LPIN2	turquoise	0.839922	0.00121415	0.80819	0.00260972	PDGFRA	yellow	0.605823	4.18226e-09	0.895863	1.70691e-28	TRIM41	turquoise	0.691987	0.0126512	0.944959	3.62595e-06							PAQR8	grey	0.702057	0.0109187	0.741363	0.00579059
FTL	turquoise	0.839797	0.0012182	0.967668	1.09788e-06	WASF1	yellow	0.605628	4.24325e-09	0.840409	6.52169e-22	KIF15	turquoise	0.691853	0.0126754	0.80732	0.00149839							PAX8-AS1	grey	0.70167	0.0109819	0.744509	0.00547854
PNMA1	turquoise	0.839771	0.00121906	0.90271	0.000141937	AHNAK	yellow	0.605346	4.33292e-09	0.865543	1.57654e-24	RBM33	turquoise	0.691727	0.0126984	0.790888	0.00219013							CORIN	grey	0.701571	0.010998	0.796821	0.00191698
PIP4K2A	turquoise	0.839648	0.00122302	0.948573	8.61938e-06	RCBTB2	yellow	0.605339	4.33513e-09	0.875847	9.28645e-26	HRASLS2	turquoise	0.691372	0.0127631	0.789702	0.00224812							CYFIP2	grey	0.701543	0.0110026	0.713181	0.00921688
CFH	turquoise	0.839587	0.00122501	0.924065	4.80283e-05	ZNF512	yellow	0.604924	4.47062e-09	0.83162	4.21207e-21	HMGB2	turquoise	0.691235	0.0127883	0.751135	0.00486301							LMCD1	grey	0.700286	0.0112098	0.740698	0.00585817
GREM1	turquoise	0.839365	0.00123224	0.955489	4.54598e-06	PABPC4L	yellow	0.604716	4.53996e-09	0.845362	2.16742e-22	PPP2R2A	turquoise	0.690569	0.0129106	0.756827	0.00437725							TSC22D3	grey	0.700126	0.0112363	0.714416	0.00904098
BCL2A1	turquoise	0.83917	0.00123862	0.957452	3.72129e-06	JAZF1	yellow	0.603809	4.85447e-09	0.863455	2.72024e-24	TLDC1	turquoise	0.690534	0.012917	0.884285	0.000134138							TMEM47	grey	0.69996	0.0112639	0.735507	0.00640676
HLA-DMA	turquoise	0.839061	0.00124221	0.867508	0.000540472	PDE1A	yellow	0.60335	5.02157e-09	0.888654	1.89399e-27	DNAH2	turquoise	0.689844	0.0130446	0.701993	0.0109292							PTGS2	grey	0.699782	0.0112937	0.79615	0.00194649
GALNS	turquoise	0.839047	0.00124266	0.946356	1.03889e-05	TTBK2	yellow	0.602103	5.50368e-09	0.869479	5.49883e-25	ANXA2P2	turquoise	0.689795	0.0130537	0.790536	0.00220722							IRF4	grey	0.699422	0.0113539	0.780487	0.00273959
KRT19	turquoise	0.838965	0.00124536	0.977144	2.33669e-07	WDFY3	yellow	0.601932	5.57306e-09	0.888058	2.29341e-27	HOXB7	turquoise	0.689391	0.013129	0.834388	0.000737754							APOD	grey	0.699397	0.011358	0.624655	0.0298935
SERINC5	turquoise	0.838719	0.00125348	0.968627	9.60043e-07	PRICKLE2	yellow	0.601215	5.87355e-09	0.874173	1.49628e-25	DGKA	turquoise	0.689268	0.013152	0.79564	0.00196915							ZNF155	grey	0.699354	0.0113653	0.712882	0.00925987
PNKD	turquoise	0.83849	0.00126106	0.930817	3.19025e-05	RGS4	yellow	0.601186	5.88576e-09	0.758494	8.76518e-16	XIAP	turquoise	0.68918	0.0131684	0.922055	1.98572e-05							G3BP1	grey	0.699277	0.0113782	0.774034	0.00312966
VDR	turquoise	0.838471	0.00126169	0.930679	3.21841e-05	HECTD2	yellow	0.601036	5.95079e-09	0.923293	2.578e-33	WIZ	turquoise	0.689148	0.0131743	0.828595	0.000867139							CCDC68	grey	0.6982	0.01156	0.721023	0.00814212
SERINC3	turquoise	0.838029	0.00127643	0.907751	0.000112558	SMARCA1	yellow	0.600933	5.99585e-09	0.800743	1.37532e-18	LAMP1	turquoise	0.688874	0.0132256	0.84119	0.000605461							ADAMTSL1	grey	0.697943	0.0116036	0.584604	0.0458938
TRIOBP	turquoise	0.837752	0.00128574	0.921596	5.5266e-05							MMP14	turquoise	0.688793	0.0132408	0.765094	0.00373826							BVES	grey	0.697733	0.0116395	0.715693	0.00886176
ATP6AP2	turquoise	0.837626	0.00129002	0.880457	0.000346917							IRF3	turquoise	0.68844	0.0133072	0.790581	0.00220503							NEXN	grey	0.696998	0.0117655	0.695155	0.0120856
RELL1	turquoise	0.837527	0.00129336	0.89519	0.00019622							CLIC1	turquoise	0.688406	0.0133138	0.834838	0.000728375							HLA-DQB1	grey	0.696996	0.0117657	0.711941	0.00939609
UGCG	turquoise	0.837501	0.00129422	0.93557	2.33209e-05							SEC14L4	turquoise	0.688353	0.0133236	0.841762	0.000595246							RPGRIP1L	grey	0.696475	0.0118556	0.737062	0.00623861
BMP1	turquoise	0.837477	0.00129503	0.913101	8.67064e-05							FOXD1	turquoise	0.68818	0.0133563	0.873606	0.000204703							MBOAT1	grey	0.69633	0.0118807	0.685911	0.0137903
RP11-752L20.3	turquoise	0.837211	0.00130409	0.923004	5.10435e-05							RAI1	turquoise	0.687733	0.0134409	0.700002	0.011257							CLDN18	grey	0.696172	0.0119081	0.788112	0.00232769
SEPW1	turquoise	0.837127	0.00130694	0.935599	2.32761e-05							KLHL7	turquoise	0.687479	0.0134894	0.899906	6.67463e-05							NAAA	grey	0.696014	0.0119357	0.69055	0.012914
TMSB4X	turquoise	0.836966	0.00131244	0.983171	5.94549e-08							PTBP1	turquoise	0.687191	0.0135443	0.811054	0.00136784							2004-09-01	grey	0.696008	0.0119367	0.692264	0.0126009
C3orf70	turquoise	0.836278	0.00133614	0.822096	0.0019002							RETREG2	turquoise	0.687087	0.0135641	0.896481	7.85073e-05							TMTC1	grey	0.695666	0.0119962	0.677227	0.0155474
OSBPL10	turquoise	0.83621	0.00133852	0.939509	1.766e-05							CHMP1A	turquoise	0.686936	0.013593	0.945387	3.48976e-06							CYP2C18	grey	0.695647	0.0119996	0.752002	0.0047865
PIAS3	turquoise	0.835639	0.00135846	0.855626	0.000781328							TAPBP	turquoise	0.686733	0.0136319	0.890046	0.000104959							DIO2	grey	0.695521	0.0120215	0.775138	0.00306015
IQGAP1	turquoise	0.835506	0.00136314	0.981375	9.35789e-08							DTYMK	turquoise	0.686476	0.0136812	0.926091	1.53273e-05							KIF13B	grey	0.695444	0.012035	0.640343	0.0248898
DOCK5	turquoise	0.835253	0.00137208	0.981576	8.91644e-08							PRR11	turquoise	0.686475	0.0136815	0.762732	0.00391313							B3GNT5	grey	0.695364	0.0120491	0.733727	0.00660354
SLC5A3	turquoise	0.8352	0.00137393	0.805045	0.00279431							TRADD	turquoise	0.686352	0.0137052	0.883262	0.00013992							RASA3	grey	0.695161	0.0120846	0.763128	0.0038834
DOCK11	turquoise	0.834899	0.00138463	0.770773	0.00549088							GPR157	turquoise	0.686016	0.01377	0.830217	0.000829268							FLOT2	grey	0.695018	0.0121097	0.662037	0.0190099
TMEM173	turquoise	0.834868	0.00138574	0.958968	3.16764e-06							MUC16	turquoise	0.685903	0.0137918	0.746131	0.00532271							ZNF81	grey	0.694583	0.0121863	0.715515	0.00888665
PIEZO1	turquoise	0.834356	0.00140408	0.96784	1.07205e-06							DKK1	turquoise	0.685877	0.0137969	0.737609	0.00618024							FDCSP	grey	0.694443	0.012211	0.715703	0.00886039
CTSA	turquoise	0.834354	0.00140416	0.944632	1.19474e-05							EGLN1	turquoise	0.685373	0.0138945	0.741426	0.00578418							ACSL1	grey	0.693157	0.01244	0.713084	0.00923087
MALAT1	turquoise	0.833983	0.00141756	0.983915	4.85588e-08							UBA1	turquoise	0.685257	0.0139173	0.867633	0.00025518							LRRN1	grey	0.693062	0.0124571	0.59355	0.0418909
ZFYVE26	turquoise	0.833967	0.00141815	0.973926	4.20776e-07							TK1	turquoise	0.684805	0.0140055	0.854077	0.000405706							AGR3	grey	0.69302	0.0124647	0.777607	0.00290882
SNORD99	turquoise	0.833599	0.00143153	0.909523	0.00010342							RAD9A	turquoise	0.684731	0.01402	0.793047	0.00208752							KCNK2	grey	0.692255	0.0126025	0.765458	0.00371189
RP13-88F20.1	turquoise	0.833333	0.00144126	0.880586	0.000345311							STK25	turquoise	0.684183	0.0141275	0.90079	6.39481e-05							DUSP6	grey	0.692212	0.0126103	0.779255	0.00281105
ACTR5	turquoise	0.833333	0.00144126	0.969505	8.46014e-07							CDC25B	turquoise	0.684155	0.0141332	0.870632	0.000228754							FGFBP1	grey	0.692127	0.0126258	0.774494	0.00310056
ARPC2	turquoise	0.83285	0.00145909	0.95652	4.09707e-06							DHX58	turquoise	0.684144	0.0141352	0.804321	0.00160997							CLEC1A	grey	0.691164	0.0128012	0.661418	0.0191618
MYO9B	turquoise	0.832585	0.00146892	0.950864	7.04513e-06							DCBLD2	turquoise	0.684118	0.0141403	0.741816	0.00574482							MRPL42	grey	0.69056	0.0129122	0.664645	0.0183787
GPAT4	turquoise	0.832566	0.00146963	0.884606	0.000297775							SNRPA	turquoise	0.683849	0.0141936	0.916063	2.84631e-05							SPIRE1	grey	0.69001	0.0130139	0.706056	0.0102821
RAB11A	turquoise	0.832318	0.00147889	0.9568	3.98103e-06							UBE2S	turquoise	0.683741	0.0142148	0.910626	3.85923e-05							TRIM59	grey	0.689951	0.0130247	0.757201	0.00434671
CD58	turquoise	0.832314	0.00147905	0.935621	2.32404e-05							TMEM158	turquoise	0.683611	0.0142406	0.856588	0.000373631							ZFP36	grey	0.689659	0.013079	0.70591	0.0103048
PDIA3	turquoise	0.832276	0.00148048	0.91415	8.22222e-05							ESPL1	turquoise	0.683202	0.0143218	0.898712	7.06757e-05							CCL21	grey	0.689605	0.0130892	0.599682	0.0392943
LRP10	turquoise	0.831656	0.00150383	0.926307	4.21091e-05							XYLT2	turquoise	0.683132	0.0143357	0.883807	0.000136815							TMEM100	grey	0.689477	0.0131129	0.646792	0.0230207
RNASEL	turquoise	0.831643	0.00150431	0.940275	1.66935e-05							NRP2	turquoise	0.682858	0.0143904	0.881608	0.000149689							ALG13	grey	0.68924	0.0131571	0.638198	0.0255355
BTBD1	turquoise	0.831504	0.0015096	0.788806	0.00390585							BRD7	turquoise	0.682636	0.0144346	0.804077	0.00161931							TFF2	grey	0.689085	0.0131862	0.72302	0.00788404
SLFN11	turquoise	0.831476	0.00151066	0.907325	0.000114844							MCCC2	turquoise	0.68261	0.01444	0.723124	0.00787079							RRM2	grey	0.688802	0.0132393	0.710933	0.00954364
ACAP3	turquoise	0.831351	0.00151543	0.86151	0.000653697							NEIL3	turquoise	0.682028	0.0145568	0.905168	5.14177e-05							MMP13	grey	0.688626	0.0132723	0.731491	0.00685695
IGFBP4	turquoise	0.831148	0.00152319	0.91212	9.10645e-05							NMT1	turquoise	0.681816	0.0145994	0.908418	4.34343e-05							EGLN3	grey	0.68851	0.013294	0.769173	0.0034504
CNN2	turquoise	0.831132	0.00152382	0.851177	0.000889662							F3	turquoise	0.681526	0.014658	0.787838	0.00234159							SLITRK4	grey	0.688488	0.0132983	0.776408	0.00298155
TLR4	turquoise	0.830606	0.00154403	0.868278	0.000527095							UBE2I	turquoise	0.681252	0.0147136	0.802312	0.00168822							PIM2	grey	0.688351	0.0133241	0.779206	0.00281388
CMIP	turquoise	0.830335	0.00155453	0.976973	2.41584e-07							POLD1	turquoise	0.681069	0.0147509	0.838623	0.00065302							FAM114A1	grey	0.688297	0.0133342	0.780621	0.00273192
LRRFIP1	turquoise	0.830317	0.00155523	0.98497	3.58421e-08							CCDC85C	turquoise	0.681036	0.0147576	0.838426	0.000656789							EYA4	grey	0.6882	0.0133526	0.739171	0.00601574
ACP5	turquoise	0.830071	0.0015648	0.950209	7.47019e-06							NECTIN2	turquoise	0.680893	0.0147867	0.828281	0.000874628							IQCG	grey	0.688001	0.0133901	0.755015	0.00452771
CMTM6	turquoise	0.829407	0.00159092	0.924495	4.68473e-05							HAPLN1	turquoise	0.680166	0.0149354	0.76818	0.00351885							KLRC4-KLRK1	grey	0.687913	0.0134068	0.61731	0.0324691
B4GALT5	turquoise	0.829371	0.00159234	0.935251	2.38353e-05							LOC692247	turquoise	0.67924	0.0151262	0.770756	0.00334336							ZYX	grey	0.687888	0.0134116	0.719103	0.00839607
ABL1	turquoise	0.828907	0.00161077	0.936697	2.15769e-05							RAB11FIP5	turquoise	0.679149	0.015145	0.748811	0.00507266							SERPINB2	grey	0.68784	0.0134207	0.679457	0.0150813
MAP4	turquoise	0.828688	0.00161953	0.943372	1.31962e-05							ATG16L1	turquoise	0.678888	0.0151993	0.831971	0.000789773							BCAS1	grey	0.687798	0.0134288	0.774454	0.00310307
PPP4C	turquoise	0.828492	0.0016274	0.949153	8.19729e-06							RAB1B	turquoise	0.67815	0.0153533	0.908656	4.28904e-05							CXCL5	grey	0.687603	0.0134657	0.706201	0.0102596
FCGR2A	turquoise	0.827832	0.00165407	0.965988	1.37561e-06							TMEM170A	turquoise	0.6781	0.0153637	0.759469	0.00416475							IVNS1ABP	grey	0.687201	0.0135423	0.747046	0.00523634
ERO1A	turquoise	0.827517	0.00166697	0.858643	0.00071374							LRR1	turquoise	0.678027	0.0153789	0.929037	1.25705e-05							CNTN4	grey	0.687141	0.0135537	0.700173	0.0112285
SLC35A4	turquoise	0.827188	0.00168048	0.920711	5.80543e-05							PIDD1	turquoise	0.677955	0.0153941	0.866605	0.000264769							KNTC1	grey	0.68689	0.0136017	0.739514	0.00598012
ARFRP1	turquoise	0.826956	0.00169005	0.920513	5.86912e-05							PGK1	turquoise	0.677402	0.0155105	0.88216	0.00014637							PTGS1	grey	0.686635	0.0136506	0.764359	0.00379202
MPZL1	turquoise	0.826757	0.0016983	0.972716	5.15201e-07							PIMREG	turquoise	0.676698	0.0156596	0.906611	4.7742e-05							S100A4	grey	0.686497	0.0136772	0.789655	0.00225043
COL5A3	turquoise	0.826282	0.00171808	0.96265	2.08603e-06							GPSM2	turquoise	0.676543	0.0156926	0.808887	0.00144249							PLP2	grey	0.686347	0.0137061	0.665298	0.0182231
MNDA	turquoise	0.826188	0.00172202	0.899653	0.000162404							PRR14	turquoise	0.676534	0.0156945	0.86225	0.000308534							MMP19	grey	0.686321	0.013711	0.728432	0.00721553
PPP1R2	turquoise	0.826109	0.00172537	0.965936	1.38488e-06							CCNYL1	turquoise	0.676143	0.0157777	0.820733	0.00107							ZNF730	grey	0.686095	0.0137547	0.705147	0.0104244
KIF13B	turquoise	0.825883	0.00173487	0.933526	2.67607e-05							ARHGEF18	turquoise	0.676126	0.0157814	0.826826	0.000909955							VNN2	grey	0.685816	0.0138086	0.677874	0.0154112
TMEM159	turquoise	0.825403	0.00175519	0.824405	0.00179805							RNPS1	turquoise	0.676029	0.0158021	0.827846	0.000885075							SLC9A1	grey	0.685632	0.0138443	0.74497	0.00543396
PICALM	turquoise	0.825345	0.00175766	0.924953	4.56127e-05							BIRC5	turquoise	0.675774	0.0158568	0.916846	2.71962e-05							HELB	grey	0.685583	0.0138538	0.708326	0.00993331
C15orf39	turquoise	0.825198	0.00176392	0.922711	5.19014e-05							HGH1	turquoise	0.675524	0.0159104	0.70354	0.0106794							SLCO2B1	grey	0.685573	0.0138557	0.640912	0.0247207
RIN2	turquoise	0.824864	0.00177826	0.880947	0.000340818							JADE2	turquoise	0.675454	0.0159256	0.724451	0.00770297							MAP3K8	grey	0.685308	0.0139074	0.707842	0.0100069
EHD2	turquoise	0.824807	0.00178071	0.979387	1.47306e-07							ESYT2	turquoise	0.675305	0.0159576	0.770102	0.00338726							DONSON	grey	0.684315	0.0141015	0.646959	0.0229737
TES	turquoise	0.824668	0.00178666	0.955196	4.6801e-06							ZNF696	turquoise	0.675193	0.0159818	0.778872	0.00283353							STAC	grey	0.684053	0.0141531	0.804188	0.00161506
COL4A1	turquoise	0.824626	0.00178849	0.941963	1.47101e-05							FADD	turquoise	0.674987	0.0160262	0.821176	0.00105769							TMEM86A	grey	0.683927	0.0141781	0.670758	0.0169597
TRIP12	turquoise	0.824279	0.00180352	0.932078	2.94224e-05							LINC01943	turquoise	0.674977	0.0160284	0.827801	0.000886169							NEIL3	grey	0.683847	0.0141939	0.695085	0.012098
ADAMTS10	turquoise	0.823713	0.00182823	0.922858	5.14696e-05							HOXA10	turquoise	0.674928	0.016039	0.888418	0.000112642							TNFAIP8	grey	0.683841	0.0141951	0.732114	0.0067857
ADAMTSL4	turquoise	0.823302	0.00184632	0.926922	4.05854e-05							GSS	turquoise	0.674871	0.0160513	0.887341	0.000117962							HSPB6	grey	0.682831	0.0143957	0.657941	0.0200328
SESN3	turquoise	0.82315	0.00185304	0.853822	0.000823972							IFITM1	turquoise	0.674689	0.0160909	0.707567	0.0100489							PRR16	grey	0.682827	0.0143966	0.659552	0.0196258
CASP8	turquoise	0.823084	0.00185596	0.876689	0.000396665							ULBP2	turquoise	0.674297	0.0161759	0.846246	0.000519659							TMEM156	grey	0.682311	0.0144998	0.744229	0.00550586
MIR222HG	turquoise	0.822979	0.00186061	0.842871	0.00112172							BAIAP2	turquoise	0.673831	0.0162776	0.884156	0.000134857							IRF8	grey	0.682026	0.0145572	0.734977	0.0064649
LIPG	turquoise	0.822891	0.00186453	0.974496	3.81264e-07							POLB	turquoise	0.67344	0.0163631	0.734773	0.0064874							STYK1	grey	0.681484	0.0146667	0.753788	0.00463184
GNG12	turquoise	0.822882	0.00186495	0.956448	4.12694e-06							DSG3	turquoise	0.672762	0.0165124	0.851569	0.000439834							TRIM31	grey	0.681476	0.0146683	0.741492	0.00577751
ABHD17C	turquoise	0.822829	0.00186732	0.968522	9.74407e-07							TIMELESS	turquoise	0.672603	0.0165477	0.860182	0.000331192							PMS2P1	grey	0.681188	0.0147267	0.795256	0.00198634
DAPK3	turquoise	0.822432	0.00188505	0.96392	1.7886e-06							KMT2B	turquoise	0.672547	0.0165601	0.830877	0.000814252							FILIP1L	grey	0.681147	0.0147349	0.726896	0.00740075
CLSTN3	turquoise	0.822348	0.00188881	0.890547	0.000236837							C2	turquoise	0.672501	0.0165704	0.836756	0.000689387							CENPI	grey	0.680922	0.0147808	0.752159	0.00477281
B3GNT3	turquoise	0.822161	0.00189726	0.879022	0.000365267							IL20RB	turquoise	0.672413	0.0165898	0.909954	4.00188e-05							PSMB3	grey	0.680759	0.0148139	0.712229	0.00935423
ZMIZ1	turquoise	0.821968	0.00190597	0.956863	3.95562e-06							TMSB10	turquoise	0.672299	0.016615	0.860077	0.00033238							ANXA10	grey	0.680471	0.0148728	0.73026	0.00699963
GPC6	turquoise	0.821895	0.00190928	0.927358	3.95331e-05							INTS5	turquoise	0.672238	0.0166287	0.857047	0.000367995							TM4SF1	grey	0.680216	0.0149251	0.720849	0.00816496
FAM214B	turquoise	0.82158	0.00192359	0.972857	5.034e-07							ARHGEF2	turquoise	0.672129	0.0166528	0.677471	0.015496							PLA2G4A	grey	0.680138	0.014941	0.757452	0.00432628
PLEKHM1	turquoise	0.821485	0.00192793	0.962649	2.08638e-06							DHFR	turquoise	0.671623	0.0167656	0.869395	0.000239382							APOBEC3C	grey	0.679787	0.0150132	0.721955	0.00802095
MIR4435-2HG	turquoise	0.821406	0.00193152	0.954833	4.85048e-06							AIMP2	turquoise	0.671568	0.0167779	0.753101	0.00469084							SERINC2	grey	0.679589	0.0150541	0.711359	0.00948116
EGLN2	turquoise	0.821324	0.00193529	0.963488	1.88593e-06							AK4	turquoise	0.671419	0.0168111	0.648684	0.0224922							DMXL2	grey	0.679213	0.0151318	0.731893	0.00681086
GGT5	turquoise	0.821133	0.00194406	0.835811	0.00135241							TOB2	turquoise	0.671242	0.016851	0.710024	0.00967818							NDUFB3	grey	0.679063	0.0151629	0.709389	0.0097731
MGST3	turquoise	0.821043	0.00194816	0.931417	3.07028e-05							ANKRD11	turquoise	0.6711	0.0168828	0.674127	0.0162129							TREM2	grey	0.678926	0.0151914	0.643404	0.0239893
LIMK1	turquoise	0.820652	0.00196623	0.911092	9.58114e-05							ATG2A	turquoise	0.671021	0.0169005	0.759239	0.00418288							AGMO	grey	0.678876	0.0152017	0.68335	0.0142924
ARL6IP5	turquoise	0.820642	0.00196667	0.888051	0.000261158							GOLGA2	turquoise	0.670924	0.0169224	0.844427	0.000549362							TNFRSF17	grey	0.678864	0.0152042	0.76554	0.00370596
CAPN2	turquoise	0.820488	0.00197383	0.981752	8.54173e-08							TMPO	turquoise	0.670614	0.0169922	0.905767	4.98657e-05							GPR21	grey	0.678586	0.015262	0.721676	0.00805703
PHLDA3	turquoise	0.820108	0.00199153	0.964043	1.76178e-06							KMT2D	turquoise	0.669901	0.0171535	0.724034	0.00775549							P2RY14	grey	0.678054	0.0153735	0.714969	0.00896305
CTSC	turquoise	0.819834	0.00200438	0.927597	3.89651e-05							TPI1	turquoise	0.669579	0.0172269	0.902228	5.95937e-05							ALDOC	grey	0.677975	0.0153899	0.785844	0.00244485
CEP170	turquoise	0.81973	0.00200925	0.901969	0.000146709							MARK4	turquoise	0.669355	0.017278	0.889483	0.000107567							KLRD1	grey	0.67717	0.0155595	0.699375	0.0113618
PON2	turquoise	0.819705	0.00201043	0.956695	4.02435e-06							CST3	turquoise	0.668995	0.0173604	0.774521	0.00309886							DUOX2	grey	0.677164	0.0155609	0.73544	0.00641415
SEC23A	turquoise	0.819328	0.00202826	0.978253	1.87111e-07							ASF1B	turquoise	0.668906	0.0173808	0.90362	5.56059e-05							CAVIN4	grey	0.676923	0.0156119	0.736481	0.00630099
APOE	turquoise	0.819231	0.00203285	0.784075	0.00428371							DUOX1	turquoise	0.668325	0.0175145	0.864515	0.000285118							PIGW	grey	0.676803	0.0156373	0.668307	0.0175185
ESYT2	turquoise	0.81894	0.00204674	0.921806	5.462e-05							BDH1	turquoise	0.668286	0.0175234	0.76383	0.00383105							C21orf91	grey	0.676673	0.0156648	0.687598	0.0134667
KCTD10	turquoise	0.818826	0.00205216	0.883617	0.000308981							ARHGAP1	turquoise	0.668077	0.0175717	0.753895	0.0046227							KIT	grey	0.676336	0.0157367	0.622112	0.030768
ZCCHC6	turquoise	0.818736	0.00205649	0.946424	1.03305e-05							LZTS2	turquoise	0.667482	0.0177096	0.788976	0.00228419							STK10	grey	0.67603	0.0158019	0.722275	0.00797968
COTL1	turquoise	0.81871	0.00205772	0.938378	1.91629e-05							PSMB2	turquoise	0.66701	0.0178197	0.816967	0.00117924							SERTAD4	grey	0.675632	0.0158874	0.750919	0.00488218
CAPG	turquoise	0.818465	0.0020695	0.975493	3.19083e-07							PFKP	turquoise	0.666872	0.017852	0.902151	5.98202e-05							ST6GALNAC5	grey	0.675215	0.0159771	0.786868	0.0023914
CTSS	turquoise	0.818401	0.00207257	0.940836	1.60124e-05							FUCA2	turquoise	0.66674	0.0178829	0.791408	0.00216507							NRG1	grey	0.675118	0.0159979	0.720239	0.00824519
PELI1	turquoise	0.818125	0.00208588	0.970374	7.43773e-07							PHF20L1	turquoise	0.666301	0.0179859	0.666572	0.0179224							ABL2	grey	0.674927	0.0160393	0.737045	0.00624043
TSKU	turquoise	0.818115	0.00208636	0.842214	0.00114185							MTFR2	turquoise	0.666224	0.0180042	0.902014	6.02277e-05							KCNJ2	grey	0.674426	0.0161478	0.753992	0.00461438
ZDHHC20	turquoise	0.818069	0.00208862	0.944034	1.25289e-05							BCL2L12	turquoise	0.665454	0.0181861	0.829809	0.000838688							REL	grey	0.67381	0.0162821	0.760346	0.00409589
CPT1C	turquoise	0.817913	0.00209618	0.583585	0.059457							NUDT19	turquoise	0.665292	0.0182246	0.658354	0.0199277							EREG	grey	0.67223	0.0166304	0.525505	0.0793217
PLXNB2	turquoise	0.817698	0.00210662	0.937217	2.08063e-05							ABTB2	turquoise	0.665135	0.0182619	0.774703	0.00308739							DSG3	grey	0.671754	0.0167365	0.701967	0.0109334
SH3GL1	turquoise	0.817368	0.00212279	0.947121	9.74921e-06							SLC4A2	turquoise	0.66475	0.0183536	0.749809	0.00498184							ELOVL4	grey	0.671731	0.0167414	0.739241	0.00600849
TRANK1	turquoise	0.81728	0.00212709	0.982867	6.44211e-08							UQCC3	turquoise	0.664268	0.018469	0.879685	0.000161699							FAM83D	grey	0.671599	0.016771	0.741152	0.00581203
ARRDC1	turquoise	0.81723	0.00212957	0.94779	9.21569e-06							PLXNA3	turquoise	0.664133	0.0185014	0.913541	3.28601e-05							ESCO1	grey	0.67056	0.0170043	0.758469	0.00424426
TNFRSF10B	turquoise	0.81722	0.00213007	0.9211	5.68154e-05							DNPEP	turquoise	0.664105	0.018508	0.935627	7.80888e-06							KIF15	grey	0.670411	0.0170379	0.713986	0.00910197
HLA-DRB1	turquoise	0.8172	0.00213105	0.73205	0.0104273							GNA15	turquoise	0.662872	0.018806	0.870238	0.0002321							ZNF230	grey	0.669863	0.0171623	0.701406	0.0110251
HTATIP2	turquoise	0.816873	0.00214714	0.752858	0.00749015							ACTN1	turquoise	0.661753	0.0190795	0.841304	0.000603414							S100B	grey	0.669577	0.0172274	0.618603	0.0320049
PEA15	turquoise	0.816647	0.00215837	0.941156	1.56338e-05							RASSF7	turquoise	0.661505	0.0191404	0.80694	0.00151219							TEFM	grey	0.669515	0.0172416	0.646053	0.0232295
EZR	turquoise	0.816582	0.00216159	0.984504	4.10874e-08							TSPO	turquoise	0.661013	0.0192619	0.793261	0.00207755							KLHL3	grey	0.66788	0.0176173	0.672317	0.0166112
KLHL6	turquoise	0.816539	0.00216371	0.787722	0.0039902							CSNK1E	turquoise	0.660939	0.0192802	0.713454	0.00917787							BCL10	grey	0.667134	0.0177908	0.769941	0.00339812
ARHGEF7	turquoise	0.81574	0.00220374	0.934008	2.59173e-05							AP2B1	turquoise	0.660456	0.0194001	0.796778	0.00191888							SVEP1	grey	0.667032	0.0178146	0.699436	0.0113515
FOXL1	turquoise	0.815673	0.00220713	0.857331	0.000742569							ALDH3A1	turquoise	0.660441	0.0194037	0.670168	0.017093							MUCL3	grey	0.666866	0.0178534	0.693969	0.0122951
RAP1A	turquoise	0.81556	0.00221286	0.969062	9.02181e-07							ARRDC1	turquoise	0.660293	0.0194405	0.946018	3.29608e-06							RGS7BP	grey	0.666401	0.0179624	0.621073	0.0311306
DEGS1	turquoise	0.815537	0.00221399	0.982181	7.67775e-08							MON1B	turquoise	0.660094	0.0194902	0.863354	0.00029694							CC2D2B	grey	0.665608	0.0181497	0.656007	0.0205296
DSE	turquoise	0.815109	0.00223575	0.905589	0.000124524							PAK1	turquoise	0.659425	0.0196576	0.678961	0.0151842							MSMO1	grey	0.664737	0.0183566	0.686247	0.0137254
VPS72	turquoise	0.815006	0.002241	0.837907	0.00128055							PLOD1	turquoise	0.65912	0.0197343	0.924064	1.74872e-05							MS4A1	grey	0.664435	0.018429	0.679076	0.0151603
SUSD1	turquoise	0.814629	0.0022603	0.91023	9.99355e-05							DNAJA3	turquoise	0.658716	0.0198363	0.882192	0.000146178							RMC1	grey	0.664414	0.0184339	0.733184	0.00666435
PLCG1	turquoise	0.813957	0.00229503	0.911337	9.46651e-05							FAM3A	turquoise	0.658227	0.01996	0.78318	0.00258821							PNPLA8	grey	0.664168	0.0184928	0.76785	0.00354184
TRAF3	turquoise	0.813932	0.00229636	0.820799	0.00195943							MTRF1	turquoise	0.658121	0.0199869	0.813952	0.00127274							DNAJB6	grey	0.663846	0.0185703	0.752663	0.00472885
TBXAS1	turquoise	0.813838	0.00230125	0.919022	6.36705e-05							PAQR4	turquoise	0.658113	0.0199891	0.890087	0.000104767							RGS4	grey	0.663412	0.0186752	0.700348	0.0111995
AGPAT4	turquoise	0.813696	0.00230863	0.976167	2.81712e-07							RASA3	turquoise	0.658029	0.0200104	0.676809	0.0156361							RGS5	grey	0.66289	0.0188018	0.617224	0.0325002
OSBPL3	turquoise	0.813631	0.00231207	0.979625	1.39834e-07							GTSE1	turquoise	0.657974	0.0200244	0.914568	3.1009e-05							MXD1	grey	0.662395	0.0189223	0.747587	0.00518578
MMD	turquoise	0.813627	0.00231227	0.886359	0.000278687							ACTN4	turquoise	0.657339	0.0201864	0.833464	0.000757324							KLRA1P	grey	0.662387	0.0189242	0.660409	0.0194118
TRIM47	turquoise	0.813501	0.00231887	0.825583	0.00174755							COQ4	turquoise	0.65706	0.0202579	0.868048	0.000251389							PPIP5K1	grey	0.662251	0.0189574	0.716157	0.00879733
LMO4	turquoise	0.81331	0.00232886	0.927826	3.84259e-05							CDKN3	turquoise	0.656925	0.0202926	0.87153	0.000221275							RAB3B	grey	0.661815	0.0190641	0.726721	0.00742211
SLC22A18	turquoise	0.812988	0.00234584	0.858848	0.000709311							CDK2	turquoise	0.656853	0.0203111	0.850134	0.000460343							HOXB3	grey	0.661077	0.0192459	0.609829	0.0352523
SLC9A3R2	turquoise	0.812458	0.00237399	0.931841	2.98766e-05							IGF2R	turquoise	0.656733	0.0203419	0.685026	0.0139623							CLTB	grey	0.661054	0.0192516	0.787995	0.00233364
FBLIM1	turquoise	0.81158	0.00242112	0.894154	0.000204783							DBF4B	turquoise	0.656654	0.0203623	0.854982	0.000393909							NPR3	grey	0.6606	0.0193641	0.788502	0.00230797
LAMC2	turquoise	0.811502	0.00242536	0.917488	6.91242e-05							MYD88	turquoise	0.655782	0.0205878	0.874897	0.000194903							HEG1	grey	0.660579	0.0193695	0.659759	0.0195738
PTBP3	turquoise	0.811339	0.00243418	0.943365	1.32035e-05							CENPN	turquoise	0.655649	0.0206223	0.88251	0.000144297							TCF7L2	grey	0.660211	0.0194609	0.695946	0.0119475
ZNF469	turquoise	0.811137	0.00244515	0.913951	8.30596e-05							AP1S1	turquoise	0.655136	0.0207561	0.824493	0.000968872							GOLM1	grey	0.660013	0.0195104	0.692109	0.0126291
GPR183	turquoise	0.810554	0.00247709	0.769755	0.00559252							NAV1	turquoise	0.655079	0.0207709	0.823496	0.000994954							SPTBN1	grey	0.659438	0.0196544	0.580023	0.0480447
ZBTB17	turquoise	0.810313	0.00249038	0.835919	0.00134864							PAFAH1B1	turquoise	0.654809	0.0208418	0.777732	0.00290128							CR2	grey	0.659218	0.0197097	0.65207	0.0215683
SSC5D	turquoise	0.810273	0.00249259	0.797147	0.00330055							UBN1	turquoise	0.654189	0.0210047	0.684425	0.0140799							NCR3LG1	grey	0.659027	0.0197576	0.686261	0.0137226
CSTB	turquoise	0.810186	0.00249739	0.946284	1.04502e-05							MRPS15	turquoise	0.654042	0.0210433	0.808549	0.00145442							PCYT1A	grey	0.658905	0.0197885	0.706549	0.0102056
GDI1	turquoise	0.809912	0.00251261	0.975911	2.95514e-07							KATNB1	turquoise	0.653447	0.0212007	0.913822	3.23458e-05							SCN2A	grey	0.65845	0.0199036	0.66527	0.0182297
FAM126A	turquoise	0.809899	0.00251334	0.937545	2.03313e-05							HSD11B2	turquoise	0.653412	0.0212101	0.772131	0.00325239							CLEC4D	grey	0.655609	0.0206329	0.724961	0.00763921
AHR	turquoise	0.809715	0.00252356	0.961653	2.34516e-06							BATF2	turquoise	0.653222	0.0212605	0.702995	0.0107668							KLF4	grey	0.655471	0.0206686	0.750615	0.00490932
FASN	turquoise	0.809678	0.00252564	0.962702	2.0733e-06							SHKBP1	turquoise	0.652511	0.02145	0.859529	0.000338606							VSIG1	grey	0.65539	0.02069	0.743935	0.00553455
FAM102A	turquoise	0.809132	0.00255627	0.905892	0.000122788							FXYD5	turquoise	0.652089	0.0215632	0.792085	0.00213274							ARL4A	grey	0.655204	0.0207385	0.713619	0.00915427
TNRC18	turquoise	0.809078	0.0025593	0.979374	1.47719e-07							SHB	turquoise	0.652082	0.0215653	0.729115	0.00713425							IFNK	grey	0.65495	0.0208046	0.646958	0.022974
PECAM1	turquoise	0.809072	0.00255967	0.928008	3.8003e-05							DNASE1L1	turquoise	0.65205	0.0215739	0.855503	0.000387235							BHLHE40	grey	0.654775	0.0208505	0.718984	0.00841206
RTN4	turquoise	0.808941	0.00256706	0.927804	3.84779e-05							ENO1	turquoise	0.652019	0.0215822	0.861542	0.000316149							LIF	grey	0.654613	0.0208931	0.743366	0.0055904
CALM2	turquoise	0.808893	0.00256975	0.946137	1.05776e-05							MAD1L1	turquoise	0.651764	0.0216507	0.861158	0.000320345							ANKRD29	grey	0.654558	0.0209075	0.701704	0.0109762
RASSF5	turquoise	0.808466	0.00259399	0.915563	7.64668e-05							RNF126	turquoise	0.651395	0.0217502	0.839404	0.000638266							NDNF	grey	0.654545	0.020911	0.76555	0.00370524
CDH3	turquoise	0.80846	0.00259431	0.861169	0.000660647							CSTB	turquoise	0.651113	0.0218265	0.75748	0.00432398							ABCC3	grey	0.654018	0.0210498	0.578413	0.0488176
SPP1	turquoise	0.808246	0.00260655	0.912543	8.91669e-05							APOL2	turquoise	0.651083	0.0218346	0.731391	0.00686848							PITPNA	grey	0.653302	0.0212392	0.713179	0.00921724
MAF	turquoise	0.80824	0.0026069	0.971071	6.68896e-07							TBL1XR1	turquoise	0.650906	0.0218828	0.837632	0.000672128							TCN1	grey	0.651727	0.0216608	0.638989	0.0252961
GNA13	turquoise	0.807993	0.00262104	0.937013	2.11065e-05							VAC14	turquoise	0.650867	0.0218933	0.928928	1.26644e-05							SERTAD3	grey	0.651438	0.0217386	0.70399	0.0106075
ARHGAP31	turquoise	0.807697	0.00263806	0.893625	0.000209261							PPP1R14C	turquoise	0.650223	0.0220688	0.752237	0.00476592							IFNE	grey	0.651346	0.0217635	0.648633	0.0225062
MNT	turquoise	0.807446	0.00265257	0.96813	1.02969e-06							CD80	turquoise	0.649603	0.0222385	0.716594	0.00873696							CDH17	grey	0.650974	0.0218644	0.691403	0.0127575
WWTR1	turquoise	0.80698	0.00267962	0.70814	0.0147449							IFIH1	turquoise	0.649304	0.0223208	0.687485	0.0134882							NRG3	grey	0.650586	0.0219698	0.518627	0.0840619
CXCR4	turquoise	0.806801	0.00269008	0.854568	0.00080614							VPS37B	turquoise	0.649151	0.0223631	0.799924	0.001785							FAM57A	grey	0.649749	0.0221985	0.714754	0.00899332
GTF2B	turquoise	0.806462	0.00270999	0.776248	0.00496719							SLC10A3	turquoise	0.649143	0.0223653	0.879398	0.000163558							DSC2	grey	0.64894	0.0224212	0.605308	0.0370147
BCL6	turquoise	0.806345	0.00271689	0.941914	1.47644e-05							OSBPL5	turquoise	0.648348	0.0225853	0.836404	0.00069642							B3GALT2	grey	0.648533	0.022534	0.69062	0.0129011
TMEM184B	turquoise	0.806185	0.00272634	0.979617	1.40075e-07							SPC25	turquoise	0.648014	0.0226783	0.88187	0.000148105							CCL13	grey	0.648025	0.0226753	0.729798	0.00705375
HRH1	turquoise	0.806081	0.00273245	0.880764	0.000343085							EMC8	turquoise	0.647732	0.0227569	0.887322	0.000118059							CREB5	grey	0.647804	0.0227369	0.63675	0.0259777
DYNC1H1	turquoise	0.80599	0.00273785	0.969131	8.9319e-07							MAP3K11	turquoise	0.647355	0.0228624	0.835135	0.000722232							CYP2C9	grey	0.645695	0.0233312	0.686082	0.0137571
ARRB2	turquoise	0.805585	0.00276194	0.935143	2.40095e-05							ARHGAP23	turquoise	0.647223	0.0228994	0.649566	0.0222488							ERV3-1	grey	0.645631	0.0233493	0.573664	0.051147
TMEM219	turquoise	0.805546	0.00276428	0.95281	5.89044e-06							LAMA5	turquoise	0.647218	0.0229009	0.755271	0.00450621							LAD1	grey	0.645266	0.0234534	0.712752	0.00927862
ORAI2	turquoise	0.805419	0.00277188	0.936079	2.25201e-05							UBE2L3	turquoise	0.647093	0.0229358	0.751882	0.00479704							ID3	grey	0.64481	0.0235838	0.720976	0.00814825
ZC3H12A	turquoise	0.805398	0.00277313	0.856808	0.000754297							PRELID3B	turquoise	0.646908	0.022988	0.869264	0.000240532							REP15	grey	0.644582	0.0236494	0.693218	0.0124292
GPX1	turquoise	0.804862	0.00280535	0.932127	2.93295e-05							SLC13A5	turquoise	0.646781	0.0230237	0.876263	0.00018493							SLC17A5	grey	0.644366	0.0237114	0.716617	0.0087337
PLIN3	turquoise	0.80465	0.00281813	0.969349	8.65456e-07							HSD17B1	turquoise	0.646705	0.0230451	0.934145	8.72821e-06							ZNF284	grey	0.643617	0.0239277	0.606985	0.036354
NCEH1	turquoise	0.80446	0.00282967	0.836557	0.00132652							TRAIP	turquoise	0.64635	0.0231454	0.839529	0.000635925							LGR5	grey	0.64294	0.0241244	0.70204	0.0109215
SRSF2	turquoise	0.804445	0.00283062	0.917401	6.94416e-05							SCYL1	turquoise	0.646143	0.0232039	0.90197	6.03582e-05							CDC6	grey	0.640454	0.0248568	0.677485	0.0154931
UVRAG	turquoise	0.804353	0.0028362	0.895219	0.000195989							CDC25A	turquoise	0.645949	0.023259	0.863262	0.0002979							DBN1	grey	0.639375	0.0251796	0.669295	0.0172917
RIOK3	turquoise	0.804259	0.00284193	0.896422	0.000186397							ZNRF1	turquoise	0.645476	0.0233934	0.871622	0.000220519							BACE2	grey	0.637856	0.0256395	0.579137	0.0484688
DOCK2	turquoise	0.803882	0.00286494	0.953137	5.71174e-06							RUVBL1	turquoise	0.645429	0.0234068	0.856118	0.000379476							PLN	grey	0.63742	0.0257724	0.653037	0.0213096
EFNA1	turquoise	0.803777	0.00287143	0.926799	4.08876e-05							SBF1	turquoise	0.645403	0.0234142	0.69423	0.0122488							GRAP	grey	0.6373	0.0258092	0.56974	0.0531301
CDR2	turquoise	0.802935	0.00292345	0.943073	1.35077e-05							IRF1	turquoise	0.645134	0.023491	0.818418	0.00113619							ATP6V0D1	grey	0.636978	0.0259077	0.692638	0.0125333
ADAM9	turquoise	0.802814	0.00293098	0.918834	6.43211e-05							SHC1	turquoise	0.645119	0.0234954	0.821736	0.00104225							HCST	grey	0.636476	0.0260623	0.696409	0.0118671
CBLB	turquoise	0.802377	0.00295832	0.958155	3.45595e-06							CHPF2	turquoise	0.645059	0.0235125	0.886598	0.000121747							SNRPD1	grey	0.636015	0.0262046	0.739367	0.00599533
FAM177A1	turquoise	0.802316	0.00296216	0.893323	0.000211855							ADAM19	turquoise	0.644749	0.0236012	0.626524	0.0292626							RGS13	grey	0.635901	0.02624	0.566748	0.0546774
IL7R	turquoise	0.801903	0.00298822	0.910464	9.88048e-05							HOXC9	turquoise	0.644696	0.0236166	0.755776	0.00446405							FANCD2	grey	0.635645	0.0263193	0.758701	0.00422571
GALNT10	turquoise	0.801759	0.00299732	0.892408	0.00021986							KLK8	turquoise	0.644528	0.0236648	0.779256	0.00281098							PTPRR	grey	0.635154	0.026472	0.716595	0.00873678
TGFBR1	turquoise	0.80011	0.00310327	0.931793	2.99698e-05							FTSJ1	turquoise	0.644362	0.0237126	0.889077	0.00010948							SVBP	grey	0.634287	0.0267434	0.575906	0.0500379
PHACTR2	turquoise	0.799989	0.00311115	0.917303	6.98065e-05							CDC25C	turquoise	0.644135	0.0237781	0.911068	3.76763e-05							SERPINE1	grey	0.63401	0.0268303	0.655845	0.0205716
PLK2	turquoise	0.799977	0.0031119	0.979409	1.46589e-07							LONP1	turquoise	0.643841	0.0238628	0.837886	0.000667198							HIST1H1A	grey	0.633981	0.0268396	0.690828	0.0128629
TSC22D1	turquoise	0.799946	0.00311395	0.936498	2.1878e-05							SKA3	turquoise	0.643836	0.0238642	0.81754	0.00116207							ALDH2	grey	0.632821	0.0272066	0.719543	0.0083374
ANKRD10	turquoise	0.798873	0.0031845	0.914108	8.23975e-05							SLC1A5	turquoise	0.643053	0.0240915	0.844258	0.000552181							NFYB	grey	0.632704	0.0272436	0.671048	0.0168944
YWHAZ	turquoise	0.79856	0.00320531	0.913473	8.50962e-05							WDR54	turquoise	0.643027	0.024099	0.917173	2.66803e-05							SIRPG	grey	0.632413	0.0273364	0.633366	0.0270337
CORO1A	turquoise	0.798416	0.00321497	0.885277	0.000290354							STK26	turquoise	0.642964	0.0241174	0.679139	0.0151471							HIST2H2BE	grey	0.632256	0.0273865	0.696034	0.0119322
P4HA1	turquoise	0.798276	0.00322431	0.908492	0.000108664							PSMD2	turquoise	0.642944	0.0241232	0.92494	1.65267e-05							BORA	grey	0.631567	0.0276073	0.617456	0.0324164
RAB7B	turquoise	0.798149	0.00323279	0.797008	0.00331001							WASL	turquoise	0.642741	0.0241824	0.715185	0.00893273							CSGALNACT1	grey	0.631487	0.027633	0.579077	0.0484977
NCF4	turquoise	0.797993	0.00324331	0.842211	0.00114195							NAPRT	turquoise	0.64272	0.0241885	0.650562	0.0219763							CNN1	grey	0.630595	0.027921	0.675882	0.0158337
CFI	turquoise	0.797856	0.00325248	0.886118	0.000281256							KCNK6	turquoise	0.642576	0.0242307	0.819733	0.00109822							ADAMTS9	grey	0.629914	0.0281422	0.618995	0.0318647
NFE2L2	turquoise	0.797781	0.00325753	0.928727	3.6363e-05							PSMB8	turquoise	0.642483	0.0242578	0.802017	0.00169994							LINC00597	grey	0.629407	0.0283077	0.622422	0.0306606
TGFBI	turquoise	0.797421	0.00328192	0.942817	1.37773e-05							TRIP6	turquoise	0.642174	0.0243483	0.831843	0.00079262							MRPL15	grey	0.629346	0.0283278	0.61086	0.034859
XYLT1	turquoise	0.797341	0.00328736	0.899556	0.000163087							ABHD11	turquoise	0.642124	0.0243632	0.87224	0.000215496							ANKRD22	grey	0.629164	0.0283875	0.650776	0.0219179
MRC1	turquoise	0.797258	0.00329299	0.980904	1.0466e-07							MBD6	turquoise	0.641239	0.0246238	0.739093	0.00602387							BPNT1	grey	0.629111	0.0284048	0.706866	0.0101566
NHS	turquoise	0.796634	0.00333562	0.811858	0.00240612							DGUOK	turquoise	0.64106	0.0246767	0.923734	1.78603e-05							DHRS9	grey	0.629013	0.0284367	0.689136	0.0131766
HOMER1	turquoise	0.796522	0.00334332	0.945776	1.08946e-05							ITCH	turquoise	0.640924	0.0247171	0.914776	3.06452e-05							BLVRA	grey	0.628818	0.028501	0.705183	0.0104186
STK24	turquoise	0.796203	0.00336526	0.970626	7.15957e-07							DVL1	turquoise	0.640727	0.0247756	0.662643	0.0188617							ZG16B	grey	0.627652	0.0288862	0.710034	0.00967676
SPSB1	turquoise	0.796191	0.00336611	0.8985	0.000170673							KDM4B	turquoise	0.640583	0.0248184	0.722164	0.00799388							TGIF1	grey	0.62764	0.0288902	0.650216	0.0220707
CD59	turquoise	0.795666	0.00340256	0.951979	6.36395e-06							ST3GAL1	turquoise	0.640488	0.0248468	0.699676	0.0113113							BMP6	grey	0.626605	0.0292353	0.709558	0.00974778
2010-09-01	turquoise	0.795494	0.00341453	0.794758	0.00346626							MTA1	turquoise	0.640068	0.0249721	0.800031	0.00178055							CD22	grey	0.625456	0.0296219	0.629587	0.0282489
VCL	turquoise	0.795445	0.003418	0.986764	2.02798e-08							LACTB	turquoise	0.639838	0.0250408	0.757924	0.00428803							LRRC31	grey	0.624927	0.0298011	0.700715	0.0111388
SORCS2	turquoise	0.795423	0.00341951	0.834172	0.00141073							PLP2	turquoise	0.638991	0.0252955	0.910086	3.97343e-05							PDCL3	grey	0.624491	0.0299495	0.671687	0.0167512
JAK3	turquoise	0.795278	0.00342968	0.769411	0.00562724							USP18	turquoise	0.638947	0.0253087	0.772682	0.00321651							AVPR1A	grey	0.624007	0.0301146	0.566334	0.0548943
TUG1	turquoise	0.795089	0.00344292	0.93183	2.9899e-05							ZFP41	turquoise	0.637817	0.0256512	0.852991	0.000420221							ABCB1	grey	0.623326	0.0303483	0.547332	0.0654932
PPFIA1	turquoise	0.794927	0.00345429	0.903999	0.000133925							LPP	turquoise	0.637375	0.0257863	0.761084	0.00403867							TNFRSF10D	grey	0.622383	0.0306741	0.678994	0.0151773
HGS	turquoise	0.794926	0.00345441	0.94295	1.36371e-05							SLC6A8	turquoise	0.637217	0.0258345	0.870527	0.00022964							TFRC	grey	0.622203	0.0307364	0.745239	0.00540807
C18orf54	turquoise	0.794458	0.00348747	0.798468	0.00321148							HMGA2	turquoise	0.637116	0.0258654	0.826234	0.000924644							EFL1	grey	0.621805	0.0308749	0.694603	0.0121829
KCNT2	turquoise	0.794458	0.00348747	0.793991	0.00352075							CDCA2	turquoise	0.63693	0.0259226	0.863378	0.000296697							C1D	grey	0.620967	0.0311677	0.546605	0.065925
TNK2	turquoise	0.794458	0.00348747	0.938602	1.88578e-05							RAB10	turquoise	0.636785	0.0259671	0.743033	0.00562334							FAM180A	grey	0.620714	0.0312566	0.690209	0.012977
TMEM26	turquoise	0.794458	0.00348747	0.762849	0.00631924							GJB2	turquoise	0.636703	0.0259923	0.814156	0.00126622							PDE4D	grey	0.620642	0.031282	0.719709	0.00831537
ADAM10	turquoise	0.794084	0.00351412	0.980306	1.20121e-07							WDR66	turquoise	0.636629	0.0260152	0.779409	0.00280205							HBEGF	grey	0.620604	0.0312953	0.725871	0.00752638
BTN2A3P	turquoise	0.794011	0.00351929	0.815267	0.00222772							ADGRF4	turquoise	0.636324	0.0261091	0.812016	0.0013357							TAS2R20	grey	0.620584	0.0313024	0.619721	0.0316069
SPHK1	turquoise	0.792716	0.00361271	0.924428	4.70308e-05							SCRIB	turquoise	0.636096	0.0261797	0.803932	0.00162492							TFF1	grey	0.62045	0.0313493	0.686281	0.0137187
ZDHHC7	turquoise	0.792625	0.00361935	0.955193	4.68114e-06							GMPS	turquoise	0.635977	0.0262163	0.86518	0.000278516							CD44	grey	0.619797	0.0315799	0.54778	0.0652286
HIF1A	turquoise	0.792556	0.00362435	0.924265	4.74771e-05							TTC9	turquoise	0.635685	0.0263067	0.744682	0.00546182							RASSF9	grey	0.618515	0.0320362	0.637487	0.025752
SEMA4A	turquoise	0.792178	0.00365201	0.907544	0.000113661							IER5	turquoise	0.635537	0.0263528	0.807929	0.00147646							MTBP	grey	0.617984	0.0322264	0.678405	0.0152998
PLEKHG1	turquoise	0.79187	0.00367471	0.883631	0.000308824							TYMP	turquoise	0.635535	0.0263535	0.831316	0.000804366							TOX3	grey	0.617828	0.0322826	0.692443	0.0125686
MFSD1	turquoise	0.79163	0.00369245	0.919627	6.16115e-05							SAC3D1	turquoise	0.635189	0.0264613	0.870338	0.000231244							MMP1	grey	0.617724	0.0323199	0.618045	0.0322047
SUN1	turquoise	0.791563	0.00369737	0.960641	2.63291e-06							ABCB6	turquoise	0.635161	0.0264698	0.79653	0.00192974							IDH1	grey	0.617697	0.0323297	0.661767	0.019076
NOD1	turquoise	0.791485	0.0037032	0.849611	0.00093037							TROAP	turquoise	0.635143	0.0264756	0.83162	0.000797574							RIMKLB	grey	0.617601	0.0323643	0.588197	0.0442549
TPR	turquoise	0.791413	0.0037085	0.942818	1.3777e-05							SOWAHC	turquoise	0.635081	0.0264947	0.608391	0.0358061							CCL11	grey	0.617241	0.0324943	0.597616	0.0401559
EPS8L2	turquoise	0.791398	0.00370963	0.981581	8.90385e-08							SMARCA4	turquoise	0.6349	0.0265513	0.827847	0.000885042							DMBT1	grey	0.616728	0.0326797	0.647482	0.0228268
GPATCH8	turquoise	0.791342	0.00371378	0.969559	8.39344e-07							SQOR	turquoise	0.634749	0.0265985	0.754157	0.00460031							PHLDA1	grey	0.61648	0.0327698	0.639213	0.0252284
BCL3	turquoise	0.790915	0.00374561	0.858694	0.000712636							TNNT1	turquoise	0.634083	0.0268074	0.853925	0.000407717							KRT8	grey	0.615069	0.0332856	0.595564	0.041025
NEAT1	turquoise	0.790788	0.00375514	0.969728	8.18737e-07							NRIP3	turquoise	0.633801	0.0268964	0.849447	0.000470427							HILPDA	grey	0.614192	0.0336094	0.691353	0.0127666
CASP10	turquoise	0.79062	0.00376774	0.970138	7.70478e-07							HNF4A	turquoise	0.633778	0.0269036	0.570516	0.0527335							AKR1B10	grey	0.613909	0.0337143	0.615687	0.033059
PRPF4	turquoise	0.790184	0.00380064	0.909228	0.0001049							CDCA5	turquoise	0.633702	0.0269274	0.895946	8.04809e-05							CDCA7	grey	0.613767	0.033767	0.689756	0.0130609
EHD1	turquoise	0.78988	0.00382367	0.905817	0.000123216							UBALD2	turquoise	0.633377	0.0270301	0.860364	0.000329148							CASP5	grey	0.613696	0.0337934	0.638696	0.0253845
NOTCH3	turquoise	0.789639	0.003842	0.951454	6.67814e-06							CDK6	turquoise	0.633341	0.0270417	0.872303	0.000214982							S100Z	grey	0.613459	0.0338813	0.624944	0.0297953
ZBTB7A	turquoise	0.789587	0.00384592	0.953886	5.31794e-06							LINC00857	turquoise	0.633109	0.0271151	0.815108	0.00123623							ADGRE3	grey	0.613289	0.0339448	0.711002	0.00953346
CSF2RB	turquoise	0.789499	0.00385264	0.920451	5.88907e-05							HLA-G	turquoise	0.632885	0.0271861	0.796936	0.00191198							GPR18	grey	0.61324	0.0339631	0.573662	0.0511479
CD93	turquoise	0.789342	0.00386472	0.904131	0.000133127							UNG	turquoise	0.632643	0.0272631	0.78205	0.00265092							TSPAN11	grey	0.612882	0.0340969	0.546167	0.0661859
CD300A	turquoise	0.788948	0.00389495	0.962505	2.1224e-06							PSRC1	turquoise	0.631141	0.0277445	0.903372	5.62991e-05							IFNG	grey	0.612016	0.0344217	0.710227	0.00964804
BAX	turquoise	0.788751	0.00391014	0.963793	1.81691e-06							SMC4	turquoise	0.631069	0.0277678	0.821345	0.00105302							EFTUD2	grey	0.611946	0.0344481	0.633409	0.02702
ARHGEF1	turquoise	0.788745	0.00391062	0.93709	2.0992e-05							BMP2	turquoise	0.630881	0.0278285	0.740579	0.0058704							CNTN1	grey	0.611777	0.0345119	0.692256	0.0126023
CXorf38	turquoise	0.788333	0.0039425	0.962679	2.07883e-06							SPPL3	turquoise	0.630756	0.0278688	0.858843	0.000346546							GSTP1	grey	0.610903	0.0348428	0.664833	0.0183338
DBNL	turquoise	0.788156	0.00395625	0.947517	9.4307e-06							SLC52A3	turquoise	0.630583	0.027925	0.788579	0.00230407							LOC105371030	grey	0.610467	0.0350085	0.635116	0.026484
CHMP4B	turquoise	0.787864	0.00397907	0.949387	8.03201e-06							EIF4G1	turquoise	0.630508	0.0279492	0.867138	0.000259759							CYP2C19	grey	0.610463	0.03501	0.674091	0.0162208
EMB	turquoise	0.787626	0.00399772	0.793797	0.00353459							ILF3	turquoise	0.629906	0.0281447	0.758487	0.00424279							ESM1	grey	0.610426	0.0350243	0.71555	0.00888176
CASP2	turquoise	0.787154	0.00403487	0.930616	3.23126e-05							KNSTRN	turquoise	0.62971	0.0282086	0.873453	0.000205896							GEN1	grey	0.60917	0.0355056	0.650115	0.0220982
CBLC	turquoise	0.786892	0.00405564	0.942124	1.45298e-05							ALKBH6	turquoise	0.629407	0.0283077	0.891987	9.63376e-05							KERA	grey	0.608879	0.0356177	0.704968	0.0104526
RELB	turquoise	0.786765	0.00406574	0.921412	5.58376e-05							EHD1	turquoise	0.629359	0.0283236	0.814841	0.0012446							SCRG1	grey	0.607834	0.0360224	0.590053	0.0434248
SORL1	turquoise	0.785734	0.0041483	0.907489	0.00011396							ORC6	turquoise	0.629276	0.0283507	0.76377	0.00383554							TMPRSS3	grey	0.606694	0.036468	0.69568	0.0119937
DUSP3	turquoise	0.785717	0.00414966	0.966607	1.2675e-06							HPCAL1	turquoise	0.629183	0.028381	0.811905	0.00133938							DDX58	grey	0.606315	0.0366169	0.540857	0.0694069
FRRS1	turquoise	0.785595	0.00415946	0.893078	0.000213977							ITPRIPL2	turquoise	0.628019	0.0287644	0.510087	0.0902098							CAVIN3	grey	0.603714	0.0376505	0.667188	0.0177783
ASAP2	turquoise	0.785594	0.00415957	0.870964	0.000482367							NR2F6	turquoise	0.62763	0.0288934	0.691859	0.0126745							MCL1	grey	0.602251	0.0382414	0.641872	0.0244371
AIM1L	turquoise	0.78555	0.00416315	0.970447	7.35586e-07							SIAH2	turquoise	0.627589	0.0289071	0.715089	0.00894619							TNIP3	grey	0.601409	0.0385843	0.629526	0.0282688
VAMP3	turquoise	0.784724	0.00423033	0.946623	1.01622e-05							MAP2K1	turquoise	0.627534	0.0289255	0.751798	0.00480445							VSNL1	grey	0.600543	0.0389393	0.702254	0.0108867
MEGF6	turquoise	0.784719	0.00423075	0.860806	0.00066807							BAG6	turquoise	0.627127	0.029061	0.833141	0.000764246							C1S	turquoise	0.991412	3.62644e-10	0.982788	1.15591e-08
SPINT1	turquoise	0.784578	0.00424232	0.880359	0.000348157							VPS9D1	turquoise	0.626656	0.0292182	0.86134	0.000318349							POSTN	turquoise	0.990967	4.66577e-10	0.969187	2.0771e-07
SLC25A24	turquoise	0.784382	0.00425838	0.969277	8.74601e-07							MLC1	turquoise	0.626319	0.0293311	0.642313	0.0243077							S100A11	turquoise	0.990222	6.92394e-10	0.967025	2.90516e-07
IFNGR2	turquoise	0.784382	0.00425843	0.938016	1.96639e-05							PSMD3	turquoise	0.626024	0.0294302	0.885772	0.000126062							WIPF1	turquoise	0.986093	4.0023e-09	0.985194	5.46631e-09
C11orf96	turquoise	0.784029	0.00428752	0.913758	8.38757e-05							EPHA1	turquoise	0.6256	0.0295733	0.754306	0.00458767							LAMC2	turquoise	0.985155	5.53789e-09	0.990999	4.58388e-10
RNU4-2	turquoise	0.78401	0.00428906	0.968061	1.03961e-06							IL1RAP	turquoise	0.625584	0.0295788	0.877888	0.000173599							SULF1	turquoise	0.984154	7.66129e-09	0.978319	3.63857e-08
SLC36A1	turquoise	0.783321	0.00434637	0.786441	0.00409154							FOXC1	turquoise	0.625165	0.0297205	0.648022	0.022676							MMP2	turquoise	0.981877	1.49357e-08	0.98478	6.26947e-09
ENG	turquoise	0.783194	0.00435691	0.962099	2.22641e-06							APBA2	turquoise	0.625135	0.0297307	0.668637	0.0174425							LUM	turquoise	0.98132	1.73596e-08	0.965288	3.74426e-07
TMOD3	turquoise	0.782385	0.00442504	0.958816	3.22013e-06							SHISA5	turquoise	0.624756	0.0298594	0.848727	0.000481166							ITGAV	turquoise	0.979893	2.50256e-08	0.976333	5.62076e-08
ITGB2	turquoise	0.782328	0.00442984	0.939619	1.75186e-05							TMEM54	turquoise	0.624755	0.0298598	0.84912	0.000475284							FN1	turquoise	0.979845	2.5322e-08	0.974615	7.95484e-08
CRABP2	turquoise	0.782192	0.0044414	0.875578	0.000412321							AGAP2-AS1	turquoise	0.624722	0.0298708	0.742524	0.00567388							TGM2	turquoise	0.979771	2.579e-08	0.97139	1.43884e-07
WNT7A	turquoise	0.781736	0.00448018	0.860713	0.000670005							DNAJC9	turquoise	0.624674	0.0298872	0.842829	0.000576526							EPSTI1	turquoise	0.979235	2.93622e-08	0.987833	2.05785e-09
TULP3	turquoise	0.781178	0.00452803	0.862128	0.000641278							ZMYND8	turquoise	0.624429	0.0299707	0.743124	0.00561437							CTSK	turquoise	0.979041	3.07552e-08	0.981078	1.85085e-08
ERG	turquoise	0.781022	0.00454144	0.856362	0.000764426							MVP	turquoise	0.624411	0.0299766	0.876072	0.000186303							PLAT	turquoise	0.978437	3.54119e-08	0.969981	1.82561e-07
CANT1	turquoise	0.780969	0.004546	0.974546	3.77925e-07							TNKS1BP1	turquoise	0.624149	0.0300662	0.88052	0.000156395							B2M	turquoise	0.978275	3.67498e-08	0.964751	4.03936e-07
CLDN7	turquoise	0.780764	0.00456379	0.896297	0.000187377							CBR1	turquoise	0.623848	0.0301692	0.833287	0.000761113							BGN	turquoise	0.977891	4.00903e-08	0.983038	1.07486e-08
HDAC9	turquoise	0.780497	0.00458692	0.936075	2.25265e-05							PTK2	turquoise	0.623636	0.0302419	0.787394	0.00236431							COL6A3	turquoise	0.977332	4.53723e-08	0.97326	1.02948e-07
BTG3	turquoise	0.780154	0.00461673	0.842518	0.0011325							CCHCR1	turquoise	0.623559	0.0302684	0.847454	0.000500633							SPARC	turquoise	0.976741	5.15595e-08	0.981828	1.51397e-08
DNM2	turquoise	0.780072	0.00462393	0.969297	8.71988e-07							FLYWCH1	turquoise	0.622701	0.0305638	0.675195	0.0159814							TMEM43	turquoise	0.97605	5.96176e-08	0.973537	9.77641e-08
CCL18	turquoise	0.779945	0.00463505	0.948541	8.64312e-06							2009-03-01	turquoise	0.62266	0.0305781	0.763086	0.00388651							IFI44	turquoise	0.975747	6.34547e-08	0.95086	2.07747e-06
ARAP1	turquoise	0.779849	0.00464345	0.910006	0.000101033							UNC93B1	turquoise	0.622574	0.0306079	0.792511	0.00211264							PDGFRB	turquoise	0.97554	6.61882e-08	0.968721	2.23751e-07
SLFN12	turquoise	0.779433	0.00468001	0.796004	0.00337907							MCM10	turquoise	0.622219	0.030731	0.877292	0.000177689							RAB31	turquoise	0.974889	7.53826e-08	0.988651	1.45451e-09
CHSY1	turquoise	0.779267	0.00469465	0.959569	2.96679e-06							PUF60	turquoise	0.621501	0.0309808	0.856747	0.000371665							VCAN	turquoise	0.974888	7.5408e-08	0.981623	1.60043e-08
SOCS4	turquoise	0.7792	0.00470065	0.949526	7.93463e-06							FUT4	turquoise	0.620798	0.0312271	0.80912	0.00143431							IFITM2	turquoise	0.974794	7.68088e-08	0.97907	3.0539e-08
PTTG1IP	turquoise	0.779115	0.00470819	0.930212	3.31489e-05							BRD4	turquoise	0.62073	0.0312508	0.688014	0.0133877							C1R	turquoise	0.974477	8.1719e-08	0.98416	7.64733e-09
POLG	turquoise	0.779088	0.00471056	0.915215	7.78525e-05							TUBB	turquoise	0.620685	0.0312669	0.801067	0.00173815							F2R	turquoise	0.974148	8.70779e-08	0.942198	4.60968e-06
SDC3	turquoise	0.778905	0.00472676	0.957274	3.79095e-06							DCTN5	turquoise	0.620605	0.0312948	0.821728	0.00104247							CD58	turquoise	0.973872	9.17925e-08	0.974795	7.68031e-08
UGT8	turquoise	0.77852	0.00476103	0.843542	0.00110144							TPD52L2	turquoise	0.620238	0.0314241	0.852725	0.000423843							APLP2	turquoise	0.973822	9.26632e-08	0.955056	1.33909e-06
IL4R	turquoise	0.778446	0.00476771	0.906701	0.00011825							PTGES	turquoise	0.620161	0.0314512	0.810316	0.00139293							NOX4	turquoise	0.973649	9.5726e-08	0.971694	1.36465e-07
SGIP1	turquoise	0.778439	0.0047683	0.879927	0.000353622							JAG1	turquoise	0.619969	0.0315193	0.681464	0.0146707							SFRP4	turquoise	0.973286	1.0245e-07	0.945489	3.45783e-06
NT5C	turquoise	0.778191	0.00479053	0.777718	0.00483309							DIDO1	turquoise	0.619956	0.0315238	0.757571	0.00431656							CAMSAP2	turquoise	0.973237	1.03387e-07	0.949814	2.30392e-06
ABCC1	turquoise	0.778062	0.00480206	0.935356	2.36641e-05							NMRAL2P	turquoise	0.619522	0.0316773	0.866176	0.00026885							LXN	turquoise	0.973214	1.03816e-07	0.948449	2.62871e-06
PFKP	turquoise	0.77804	0.00480405	0.923442	4.97829e-05							GDI1	turquoise	0.619492	0.0316881	0.865126	0.000279046							ASPN	turquoise	0.97318	1.04477e-07	0.954072	1.48963e-06
GUK1	turquoise	0.777997	0.00480794	0.871066	0.000480727							SLC35E4	turquoise	0.619389	0.0317246	0.773052	0.00319259							DDX60	turquoise	0.973088	1.06274e-07	0.959479	8.03703e-07
CERS6	turquoise	0.777888	0.00481776	0.953571	5.48056e-06							SSBP3	turquoise	0.619184	0.0317974	0.757185	0.00434802							TNFAIP6	turquoise	0.972954	1.08909e-07	0.988492	1.55922e-09
C1QTNF6	turquoise	0.777658	0.0048385	0.888343	0.000258215							LMNB1	turquoise	0.619138	0.0318139	0.771349	0.00330387							CD53	turquoise	0.972938	1.09234e-07	0.984637	6.56851e-09
SYNGAP1	turquoise	0.777231	0.00487718	0.860902	0.000666111							EHBP1L1	turquoise	0.61903	0.0318522	0.854924	0.000394661							PLXDC2	turquoise	0.972714	1.13787e-07	0.964708	4.0636e-07
RP11-676M6.1	turquoise	0.776987	0.0048994	0.896243	0.000187795							SLC29A2	turquoise	0.618814	0.0319292	0.826604	0.000915435							CDH11	turquoise	0.972688	1.14331e-07	0.991767	2.93784e-10
CSK	turquoise	0.776847	0.0049122	0.963642	1.85086e-06							NT5E	turquoise	0.618769	0.0319454	0.757001	0.00436304							TIMP1	turquoise	0.972445	1.19461e-07	0.944482	3.78264e-06
ATL3	turquoise	0.776777	0.00491862	0.819163	0.0020361							WDHD1	turquoise	0.618441	0.0320625	0.690164	0.0129853							LEF1	turquoise	0.971922	1.31116e-07	0.983065	1.06625e-08
DPYSL2	turquoise	0.776581	0.00493654	0.941582	1.51412e-05							ACE	turquoise	0.618262	0.0321268	0.884723	0.000131718							MSN	turquoise	0.971748	1.35185e-07	0.982603	1.21887e-08
AP2B1	turquoise	0.776376	0.00495541	0.941825	1.48642e-05							RANGAP1	turquoise	0.618252	0.0321303	0.838868	0.000648371							MAP4K4	turquoise	0.971734	1.35512e-07	0.973732	9.42434e-08
EPHA2	turquoise	0.775689	0.0050189	0.955945	4.34292e-06							UPF1	turquoise	0.618212	0.0321447	0.732527	0.00673864							ANTXR1	turquoise	0.971534	1.40332e-07	0.973847	9.22301e-08
ANXA2P2	turquoise	0.775556	0.00503124	0.902481	0.000143399							C5orf34	turquoise	0.617719	0.0323219	0.808758	0.00144705							CTTNBP2NL	turquoise	0.971357	1.44711e-07	0.977944	3.96101e-08
ID3	turquoise	0.775365	0.00504902	0.932623	2.83968e-05							RILPL1	turquoise	0.617636	0.0323518	0.78176	0.00266721							PMP22	turquoise	0.97119	1.48938e-07	0.989335	1.06738e-09
MYADM	turquoise	0.775317	0.00505355	0.941031	1.57812e-05							RNF187	turquoise	0.61745	0.0324187	0.745764	0.00535775							GPR137B	turquoise	0.970895	1.56646e-07	0.982122	1.39575e-08
GBA	turquoise	0.775312	0.00505402	0.905645	0.000124204							CBX4	turquoise	0.617408	0.0324339	0.721239	0.00811389							ANXA1	turquoise	0.970891	1.56759e-07	0.966178	3.29333e-07
VPS18	turquoise	0.77524	0.00506069	0.930217	3.31368e-05							WRAP73	turquoise	0.617399	0.032437	0.844285	0.000551739							PARP14	turquoise	0.97044	1.6913e-07	0.932858	9.59378e-06
KCNN4	turquoise	0.774928	0.0050899	0.908033	0.000111063							LINC00525	turquoise	0.617384	0.0324426	0.753795	0.00463119							GPNMB	turquoise	0.970391	1.70532e-07	0.97161	1.38486e-07
THSD4	turquoise	0.774815	0.00510052	0.855233	0.000790489							COPS7B	turquoise	0.617092	0.032548	0.803614	0.0016372							BIRC3	turquoise	0.969688	1.91551e-07	0.949682	2.33387e-06
LIMS1	turquoise	0.774773	0.00510451	0.913929	8.31498e-05							LY6D	turquoise	0.616952	0.0325987	0.825927	0.000932324							RNF213	turquoise	0.96954	1.96204e-07	0.935547	7.8568e-06
DGKH	turquoise	0.774623	0.00511856	0.92277	5.1729e-05							MBOAT7	turquoise	0.616615	0.032721	0.810946	0.0013715							CD74	turquoise	0.969452	1.99018e-07	0.975174	7.12413e-08
MAP3K12	turquoise	0.774597	0.00512107	0.879101	0.00036424							KLHDC7B	turquoise	0.616103	0.0329071	0.833818	0.000749787							IFITM3	turquoise	0.968895	2.17654e-07	0.945162	3.56073e-06
ALS2CL	turquoise	0.774222	0.00515647	0.967817	1.07542e-06							ZNF777	turquoise	0.615925	0.0329723	0.812666	0.00131427							ANTXR2	turquoise	0.968879	2.18218e-07	0.969394	2.00922e-07
IER3	turquoise	0.774007	0.0051769	0.852167	0.000864641							SHARPIN	turquoise	0.615796	0.0330193	0.838712	0.000651317							PLEKHG1	turquoise	0.968509	2.31341e-07	0.956703	1.11415e-06
RHOA	turquoise	0.773984	0.00517907	0.963539	1.87428e-06							FARP2	turquoise	0.615788	0.0330221	0.708055	0.00997442							CAP1	turquoise	0.968428	2.3431e-07	0.995925	8.78624e-12
SFMBT2	turquoise	0.773864	0.00519044	0.918162	6.66867e-05							NAT14	turquoise	0.61518	0.0332448	0.686165	0.0137412							SERPINB8	turquoise	0.968425	2.34416e-07	0.948389	2.64387e-06
RIN3	turquoise	0.773622	0.00521357	0.970081	7.7712e-07							DDX56	turquoise	0.614895	0.0333497	0.80681	0.00151692							DGKH	turquoise	0.967865	2.55688e-07	0.933579	9.10067e-06
SRGAP2	turquoise	0.773239	0.00525022	0.940316	1.66438e-05							EIF3B	turquoise	0.614883	0.0333541	0.818257	0.0011409							GNB4	turquoise	0.967847	2.56397e-07	0.972449	1.1936e-07
ICAM1	turquoise	0.772887	0.00528407	0.901483	0.000149901							NSDHL	turquoise	0.614839	0.0333706	0.863605	0.000294359							IRAK3	turquoise	0.967402	2.74458e-07	0.972319	1.22183e-07
C19orf33	turquoise	0.772744	0.00529784	0.951787	6.47764e-06							RABEP2	turquoise	0.614722	0.0334134	0.724469	0.00770074							RBMS1	turquoise	0.967363	2.76081e-07	0.949862	2.29312e-06
BPGM	turquoise	0.772589	0.00531282	0.959998	2.82943e-06							PLXNA2	turquoise	0.614359	0.0335474	0.706537	0.0102075							ZNFX1	turquoise	0.96689	2.96433e-07	0.983843	8.43868e-09
CCM2	turquoise	0.772405	0.00533066	0.917005	7.09111e-05							LAMP3	turquoise	0.614309	0.0335659	0.706314	0.010242							EDNRA	turquoise	0.966882	2.96803e-07	0.968145	2.4489e-07
EVA1C	turquoise	0.772222	0.00534846	0.804524	0.00282577							AHNAK	turquoise	0.614292	0.0335722	0.869171	0.000241347							MYOF	turquoise	0.966769	3.01821e-07	0.972782	1.12381e-07
CYB5R3	turquoise	0.771656	0.00540378	0.954164	5.17713e-06							NEMP2	turquoise	0.614174	0.033616	0.762599	0.00392315							PI15	turquoise	0.966751	3.0266e-07	0.937582	6.71524e-06
NUP188	turquoise	0.771398	0.0054291	0.928276	3.73841e-05							IRF9	turquoise	0.614091	0.0336469	0.640918	0.0247188							KIAA1551	turquoise	0.966637	3.0778e-07	0.973677	9.52359e-08
IFNGR1	turquoise	0.77128	0.00544074	0.924989	4.55168e-05							PTMA	turquoise	0.613532	0.0338542	0.819289	0.00111091							TFPI	turquoise	0.966527	3.12838e-07	0.941275	4.98175e-06
IVNS1ABP	turquoise	0.770802	0.00548798	0.967873	1.06713e-06							GINS2	turquoise	0.613176	0.0339869	0.821128	0.00105902							MOXD1	turquoise	0.965743	3.50792e-07	0.966097	3.33207e-07
PILRA	turquoise	0.770714	0.00549671	0.804023	0.00285631							MCM5	turquoise	0.613	0.0340527	0.859544	0.000338439							SULF2	turquoise	0.965613	3.57399e-07	0.978637	3.38057e-08
BNC2	turquoise	0.770444	0.00552359	0.900123	0.000159119							SHCBP1	turquoise	0.612759	0.0341428	0.735685	0.00638738							KLF7	turquoise	0.965557	3.60302e-07	0.913348	3.32168e-05
PSMD1	turquoise	0.770407	0.00552724	0.945524	1.11199e-05							WARS	turquoise	0.612541	0.0342246	0.642136	0.0243596							COL4A1	turquoise	0.965231	3.77464e-07	0.958364	9.18791e-07
HIP1	turquoise	0.769735	0.00559457	0.862319	0.000637464							NUDCD3	turquoise	0.612431	0.0342657	0.819795	0.00109644							RASAL2	turquoise	0.964548	4.15529e-07	0.94764	2.83775e-06
LAMA5	turquoise	0.769426	0.00562572	0.902743	0.000141728							FGFBP1	turquoise	0.612101	0.0343899	0.80179	0.00170903							TSHZ2	turquoise	0.9644	4.24205e-07	0.932214	1.00519e-05
HMOX1	turquoise	0.76893	0.00567589	0.889483	0.000246981							MAPK14	turquoise	0.612036	0.0344143	0.814068	0.00126904							ZNF532	turquoise	0.964375	4.25645e-07	0.952193	1.81471e-06
DOCK6	turquoise	0.768669	0.00570256	0.981019	1.01863e-07							RRAS	turquoise	0.611883	0.0344718	0.812065	0.00133408							MOB1A	turquoise	0.964312	4.29407e-07	0.982989	1.09024e-08
LGALS3	turquoise	0.76809	0.00576182	0.880918	0.000341176							MEN1	turquoise	0.611747	0.034523	0.863812	0.00029224							RAP1A	turquoise	0.964192	4.36563e-07	0.93376	8.98065e-06
ACBD3	turquoise	0.767855	0.00578597	0.942119	1.4536e-05							ASPHD1	turquoise	0.611604	0.0345773	0.824258	0.00097498							PON2	turquoise	0.963979	4.49578e-07	0.91584	2.88308e-05
BHLHE40	turquoise	0.767676	0.0058045	0.875378	0.000415189							CNPPD1	turquoise	0.611598	0.0345795	0.869981	0.000234306							FBN1	turquoise	0.963978	4.49607e-07	0.972527	1.17709e-07
HERC4	turquoise	0.767526	0.00582	0.934963	2.43044e-05							KCTD1	turquoise	0.611473	0.0346266	0.802495	0.00168098							SLC16A4	turquoise	0.963833	4.58589e-07	0.945647	3.40897e-06
PLP2	turquoise	0.767482	0.00582456	0.931185	3.11619e-05							SERPINB4	turquoise	0.610778	0.0348904	0.684823	0.014002							IGFBP7	turquoise	0.963545	4.76949e-07	0.921917	2.00285e-05
LRCH1	turquoise	0.76676	0.00589969	0.856982	0.000750377							MNT	turquoise	0.610373	0.0350446	0.681281	0.0147077							OLFML2B	turquoise	0.963344	4.90099e-07	0.948489	2.61865e-06
BACE2	turquoise	0.766648	0.00591143	0.961761	2.31598e-06							TRIM59	turquoise	0.610319	0.0350651	0.778805	0.00283748							MELK	turquoise	0.96303	5.11159e-07	0.9773	4.56962e-08
LPCAT4	turquoise	0.766395	0.00593792	0.908931	0.000106404							TNIP1	turquoise	0.610148	0.0351302	0.829357	0.000849189							HLA-F	turquoise	0.963029	5.11184e-07	0.993749	7.43735e-11
BLACAT1	turquoise	0.766064	0.00597278	0.789852	0.00382582							KRT13	turquoise	0.609301	0.035455	0.879751	0.000161274							CFH	turquoise	0.962826	5.25206e-07	0.949314	2.41899e-06
RANBP9	turquoise	0.766034	0.00597595	0.933259	2.72374e-05							CD82	turquoise	0.609196	0.0354956	0.750296	0.00493793							KPNA2	turquoise	0.962672	5.36078e-07	0.974561	8.04031e-08
MVP	turquoise	0.766032	0.00597615	0.959578	2.96403e-06							AP3D1	turquoise	0.609062	0.0355471	0.776273	0.00298984							ROBO1	turquoise	0.962635	5.38709e-07	0.957901	9.70304e-07
ATP8B2	turquoise	0.765598	0.00602212	0.901646	0.000148825							SGPL1	turquoise	0.608742	0.0356705	0.755749	0.00446633							FYB1	turquoise	0.962204	5.7003e-07	0.955531	1.27079e-06
DNAJC13	turquoise	0.765573	0.00602484	0.908317	0.000109573							RNF26	turquoise	0.608741	0.035671	0.873814	0.000203102							SFMBT2	turquoise	0.962105	5.77486e-07	0.931492	1.05854e-05
GRAMD1B	turquoise	0.76528	0.00605602	0.799623	0.00313506							PLK4	turquoise	0.608535	0.0357504	0.690886	0.0128522							TUBA1A	turquoise	0.961836	5.97977e-07	0.969644	1.92929e-07
CSNK1G2	turquoise	0.763778	0.00621763	0.923116	5.07177e-05							UBE2M	turquoise	0.608383	0.0358095	0.832357	0.000781299							DDX60L	turquoise	0.961654	6.12219e-07	0.950782	2.09365e-06
PLEKHM1P	turquoise	0.763704	0.00622574	0.930313	3.29367e-05							ATL3	turquoise	0.60817	0.0358918	0.80865	0.00145085							ACVR1	turquoise	0.96158	6.18028e-07	0.963512	4.7906e-07
SCARA3	turquoise	0.763646	0.00623205	0.854899	0.00079831							ATP6V1H	turquoise	0.608129	0.0359078	0.745321	0.00540015							SLC4A7	turquoise	0.961487	6.25456e-07	0.949801	2.30705e-06
SP100	turquoise	0.763571	0.00624018	0.788162	0.00395581							RBM42	turquoise	0.607909	0.0359934	0.903311	5.64713e-05							ABRACL	turquoise	0.961446	6.28728e-07	0.948698	2.56698e-06
IL1R1	turquoise	0.763337	0.00626573	0.866274	0.000562461							TMCO6	turquoise	0.6078	0.0360357	0.920461	2.19126e-05							MITD1	turquoise	0.961122	6.55303e-07	0.955227	1.3142e-06
STAT5A	turquoise	0.763207	0.00627996	0.955845	4.38679e-06							ITGB8	turquoise	0.607615	0.0361076	0.741881	0.0057383							CDH2	turquoise	0.960902	6.73775e-07	0.966647	3.07356e-07
RELT	turquoise	0.763015	0.00630096	0.908457	0.000108847							GMPPA	turquoise	0.607609	0.0361101	0.881944	0.000147661							LOX	turquoise	0.960859	6.77456e-07	0.989665	9.12597e-10
KCND2	turquoise	0.762935	0.00630976	0.818021	0.00209095							BAK1	turquoise	0.607486	0.0361579	0.877137	0.000178765							TRIM22	turquoise	0.960855	6.77733e-07	0.953998	1.5016e-06
ST8SIA4	turquoise	0.762568	0.00635014	0.845283	0.00105015							BAG4	turquoise	0.606008	0.0367379	0.729978	0.00703267							SLCO3A1	turquoise	0.960537	7.05401e-07	0.948867	2.52581e-06
TMEM204	turquoise	0.762313	0.00637836	0.854135	0.000816465							CD109	turquoise	0.605619	0.0368915	0.742872	0.00563934							MPZL1	turquoise	0.960453	7.12826e-07	0.948401	2.64085e-06
S100A16	turquoise	0.762205	0.00639033	0.939931	1.71228e-05							INPPL1	turquoise	0.605148	0.0370781	0.709961	0.00968754							ITGA2	turquoise	0.9603	7.26536e-07	0.964992	3.90476e-07
MED15	turquoise	0.762204	0.00639042	0.967202	1.17001e-06							DDX49	turquoise	0.605132	0.0370844	0.901849	6.07186e-05							S100A6	turquoise	0.959792	7.73562e-07	0.965792	3.48322e-07
SFXN3	turquoise	0.762105	0.00640148	0.935267	2.38092e-05							MRPL4	turquoise	0.6051	0.0370973	0.900707	6.42065e-05							ADAM9	turquoise	0.959493	8.0237e-07	0.963466	4.82063e-07
GMIP	turquoise	0.761891	0.00642528	0.886523	0.000276949							SGO2	turquoise	0.604948	0.0371578	0.802128	0.00169552							IL2RG	turquoise	0.95945	8.06566e-07	0.980711	2.03595e-08
SLC12A4	turquoise	0.761581	0.00645988	0.951905	6.40747e-06							HSPBP1	turquoise	0.604587	0.0373016	0.759148	0.00419013							COL1A2	turquoise	0.959404	8.11021e-07	0.975268	6.99145e-08
TRIM37	turquoise	0.761493	0.0064697	0.942737	1.38624e-05							RELA	turquoise	0.603979	0.0375446	0.770924	0.0033321							LRCH2	turquoise	0.959343	8.17093e-07	0.934586	8.44591e-06
TINAGL1	turquoise	0.761403	0.00647974	0.839033	0.00124313							DDIAS	turquoise	0.603658	0.037673	0.747529	0.00519118							NMI	turquoise	0.959305	8.20907e-07	0.971579	1.39235e-07
CCDC36	turquoise	0.761394	0.00648074	0.831179	0.00152201							RAE1	turquoise	0.603173	0.0378682	0.788236	0.00232141							TSPAN1	turquoise	0.959284	8.22915e-07	0.97189	1.31853e-07
TRIM14	turquoise	0.761334	0.0064875	0.949404	8.02029e-06							RELB	turquoise	0.602405	0.038179	0.791201	0.002175							S100A10	turquoise	0.959207	8.30637e-07	0.936249	7.44702e-06
LMNA	turquoise	0.761242	0.00649784	0.969878	8.00875e-07							EPHB2	turquoise	0.602305	0.0382194	0.771674	0.00328244							PATL1	turquoise	0.959205	8.30898e-07	0.953303	1.61664e-06
MKL1	turquoise	0.761229	0.00649932	0.941376	1.53774e-05							ZNF282	turquoise	0.602214	0.0382564	0.916706	2.74197e-05							CCDC80	turquoise	0.958992	8.52416e-07	0.970941	1.55423e-07
PPP1R13L	turquoise	0.761208	0.0065016	0.939915	1.71428e-05							HPS3	turquoise	0.602174	0.0382727	0.83719	0.000680794							EFR3A	turquoise	0.958859	8.66151e-07	0.955188	1.31981e-06
SMG5	turquoise	0.761044	0.00652002	0.960658	2.62807e-06							DDIT3	turquoise	0.602155	0.0382802	0.787233	0.00237259							ATP2B4	turquoise	0.958681	8.84809e-07	0.938712	6.14112e-06
MAFF	turquoise	0.760917	0.00653441	0.896822	0.000183283							TES	turquoise	0.602098	0.0383036	0.769036	0.00345982							GNAQ	turquoise	0.958672	8.8581e-07	0.967903	2.54199e-07
SGPL1	turquoise	0.760832	0.00654401	0.914194	8.20364e-05							GATAD2A	turquoise	0.601957	0.0383606	0.753042	0.00469596							EFEMP1	turquoise	0.958652	8.87874e-07	0.983359	9.77459e-09
ATP11A	turquoise	0.760413	0.00659138	0.896594	0.000185053							HGS	turquoise	0.601763	0.0384399	0.899047	6.9558e-05							GBP2	turquoise	0.958001	9.59e-07	0.953987	1.50329e-06
JUP	turquoise	0.760278	0.00660671	0.934139	2.569e-05							VEGFA	turquoise	0.601317	0.0386219	0.683271	0.014308							ARHGAP26	turquoise	0.957871	9.73632e-07	0.940776	5.19264e-06
SLC35C1	turquoise	0.759885	0.00665143	0.953227	5.66297e-06							HRH1	turquoise	0.601046	0.0387327	0.601231	0.038657							KLHL6	turquoise	0.957771	9.85107e-07	0.969847	1.86623e-07
ADAMTS7	turquoise	0.759555	0.00668929	0.855881	0.000775445							OBSL1	turquoise	0.6008	0.0388334	0.6666	0.0179158							NRP2	turquoise	0.95769	9.94445e-07	0.972442	1.19526e-07
MYD88	turquoise	0.759134	0.00673761	0.854777	0.000801197							PPDPF	turquoise	0.60069	0.0388789	0.803125	0.00165621							LGMN	turquoise	0.957591	1.00595e-06	0.962762	5.2971e-07
ACTBP11	turquoise	0.759041	0.00674838	0.879296	0.000361715							CCDC88C	turquoise	0.600358	0.0390151	0.808397	0.00145978							DNAJC13	turquoise	0.957014	1.07528e-06	0.970511	1.67128e-07
ZDHHC3	turquoise	0.758716	0.00678592	0.906252	0.000120753							TEDC2	turquoise	0.60004	0.0391466	0.821882	0.00103827							GNPTAB	turquoise	0.956811	1.10047e-06	0.961708	6.07955e-07
PRRC2C	turquoise	0.758629	0.00679606	0.952622	5.99479e-06							KLK10	yellow	0.986033	4.08857e-09	0.866389	0.000266817							ACTB	turquoise	0.956738	1.10969e-06	0.983247	1.01048e-08
MCAM	turquoise	0.758424	0.00681988	0.891675	0.000226434							BLACAT1	yellow	0.969721	1.90515e-07	0.880539	0.000156278							PXDN	turquoise	0.956549	1.13386e-06	0.968604	2.27911e-07
SLC43A2	turquoise	0.757136	0.00697085	0.838526	0.00125987							TRIM29	yellow	0.967876	2.55263e-07	0.902485	5.88416e-05							FYN	turquoise	0.956529	1.13637e-06	0.954698	1.39238e-06
TRIP6	turquoise	0.756957	0.00699211	0.916709	7.20262e-05							ASPHD2	yellow	0.959549	7.96836e-07	0.822392	0.00102441							FAM198B	turquoise	0.956171	1.18318e-06	0.953677	1.55385e-06
APLNR	turquoise	0.756741	0.00701764	0.704065	0.0155917							MISP	yellow	0.946704	3.09565e-06	0.86724	0.000258812							MR1	turquoise	0.956123	1.18966e-06	0.972631	1.1551e-07
S100A11	turquoise	0.756714	0.00702084	0.933904	2.60959e-05							MST1R	yellow	0.943828	4.00642e-06	0.927924	1.35617e-05							ZEB1	turquoise	0.956069	1.19686e-06	0.931891	1.02882e-05
MCC	turquoise	0.756711	0.0070213	0.783294	0.00434857							FUT2	yellow	0.934528	8.48308e-06	0.801491	0.00172103							KRT19	turquoise	0.956026	1.20261e-06	0.957559	1.00978e-06
TMC5	turquoise	0.756359	0.00706317	0.920191	5.97403e-05							S100A16	yellow	0.932914	9.55484e-06	0.786102	0.00243134							JAM3	turquoise	0.955973	1.20974e-06	0.945716	3.38774e-06
RASAL2	turquoise	0.756091	0.00709515	0.971341	6.41428e-07							CNNM4	yellow	0.931543	1.05471e-05	0.895888	8.0697e-05							MAPK14	turquoise	0.955826	1.22977e-06	0.965703	3.52789e-07
RBFOX2	turquoise	0.755994	0.00710686	0.930448	3.26574e-05							SDR16C5	yellow	0.930929	1.10168e-05	0.841666	0.000596945							IFNAR2	turquoise	0.955761	1.2388e-06	0.904434	5.33707e-05
NFKBID	turquoise	0.755747	0.00713646	0.884185	0.000302505							SCEL	yellow	0.930282	1.15303e-05	0.840151	0.000624379							THBS2	turquoise	0.955623	1.25784e-06	0.977502	4.37162e-08
ACTN4P1	turquoise	0.755747	0.00713646	0.859775	0.000689561							CDCA7	yellow	0.928567	1.29816e-05	0.817166	0.00117327							PARP8	turquoise	0.955471	1.27926e-06	0.951877	1.87443e-06
FAM189B	turquoise	0.755345	0.00718495	0.940047	1.69774e-05							ITPR3	yellow	0.926694	1.47282e-05	0.930954	1.09972e-05							H2AFY	turquoise	0.955163	1.32348e-06	0.960671	6.93642e-07
EVI2B	turquoise	0.755315	0.00718862	0.863727	0.000609947							FOXQ1	yellow	0.92289	1.88437e-05	0.941811	4.76278e-06							LCP2	turquoise	0.955015	1.34509e-06	0.966211	3.2774e-07
SLC7A7	turquoise	0.754962	0.00723132	0.956117	4.26813e-06							SERPINB5	yellow	0.915713	2.90435e-05	0.811514	0.00135241							CCNA2	turquoise	0.954999	1.34739e-06	0.933799	8.95447e-06
SH3BGRL3	turquoise	0.754236	0.00731993	0.847901	0.000976392							OSBPL2	yellow	0.915203	2.99071e-05	0.890472	0.000103015							FAP	turquoise	0.954868	1.36692e-06	0.955767	1.23797e-06
XDH	turquoise	0.75405	0.00734274	0.677547	0.0219791							PTK6	yellow	0.914011	3.20028e-05	0.865352	0.000276828							RAI14	turquoise	0.954819	1.37411e-06	0.982388	1.29567e-08
CCDC71L	turquoise	0.753887	0.00736272	0.924356	4.7226e-05							TMEM92	yellow	0.909801	4.03486e-05	0.946439	3.17197e-06							KPNA3	turquoise	0.954581	1.41022e-06	0.952258	1.80254e-06
ADGRE5	turquoise	0.753446	0.00741718	0.942365	1.42652e-05							S100A14	yellow	0.899839	6.6962e-05	0.938912	6.04335e-06							COL3A1	turquoise	0.954364	1.44361e-06	0.966977	2.92614e-07
OTUD7B	turquoise	0.753272	0.00743872	0.949326	8.07487e-06							BCAR3	yellow	0.899129	6.92842e-05	0.856288	0.000377361							ENTPD1	turquoise	0.954133	1.48005e-06	0.96967	1.92107e-07
DAPP1	turquoise	0.752883	0.00748704	0.961383	2.41949e-06							MYEOV	yellow	0.896973	7.6723e-05	0.785516	0.00246221							AIF1	turquoise	0.953622	1.56294e-06	0.959523	7.99452e-07
REL	turquoise	0.751562	0.00765286	0.934444	2.51714e-05							FXYD3	yellow	0.894124	8.75027e-05	0.950594	2.1332e-06							GLT8D2	turquoise	0.953541	1.57647e-06	0.974924	7.48626e-08
SF3B4	turquoise	0.751461	0.00766562	0.883674	0.000308321							GPR35	yellow	0.877042	0.000179431	0.889769	0.000106235							LRP1	turquoise	0.95354	1.57659e-06	0.97225	1.23696e-07
CAST	turquoise	0.751373	0.00767681	0.91769	6.83847e-05							C19orf33	yellow	0.875373	0.000191381	0.957031	1.07318e-06							PEA15	turquoise	0.953499	1.58339e-06	0.984709	6.41707e-09
RCN3	turquoise	0.750631	0.00777134	0.838216	0.00127019							VILL	yellow	0.871944	0.000217891	0.863591	0.000294495							CAMK2D	turquoise	0.953046	1.66076e-06	0.950844	2.08069e-06
TSPO	turquoise	0.749828	0.00787461	0.887033	0.0002716							SLC39A4	yellow	0.869232	0.00024081	0.961568	6.18998e-07							UBA1	turquoise	0.952778	1.70792e-06	0.92711	1.43244e-05
TM4SF1	turquoise	0.749811	0.00787676	0.728667	0.0109738							EPPK1	yellow	0.868737	0.000245194	0.902532	5.87049e-05							FNBP1	turquoise	0.952647	1.73137e-06	0.962061	5.80771e-07
SLC2A3	turquoise	0.749679	0.00789386	0.896518	0.000185642							FAM213B	yellow	0.868661	0.000245873	0.926544	1.4875e-05							ITGB6	turquoise	0.952573	1.74478e-06	0.927389	1.40595e-05
CXCL16	turquoise	0.74963	0.0079002	0.968831	9.32498e-07							CLIC3	yellow	0.867443	0.000256934	0.865162	0.000278699							PLXNC1	turquoise	0.952301	1.79449e-06	0.973065	1.06726e-07
PARVG	turquoise	0.749093	0.00797004	0.92784	3.8393e-05							RHBDL2	yellow	0.867361	0.00025769	0.872101	0.000216619							RAD51AP1	turquoise	0.952271	1.80009e-06	0.981515	1.64808e-08
LAMB3	turquoise	0.748941	0.00798986	0.891447	0.000228503							FOXF2	yellow	0.86701	0.000260963	0.795124	0.0019923							FEZ2	turquoise	0.95224	1.80589e-06	0.96023	7.32847e-07
SIPA1L1	turquoise	0.74886	0.00800042	0.954923	4.80792e-06							FERMT1	yellow	0.863605	0.000294356	0.842398	0.000584037							LAPTM5	turquoise	0.952166	1.81967e-06	0.974621	7.94601e-08
RPPH1	turquoise	0.747526	0.00817621	0.952916	5.83177e-06							SRPK1	yellow	0.862955	0.000301088	0.931169	1.08314e-05							ARNTL2	turquoise	0.952162	1.82033e-06	0.965422	3.67349e-07
CUX1	turquoise	0.747241	0.00821408	0.931154	3.12252e-05							PKM	yellow	0.859986	0.000333404	0.798879	0.00182863							THY1	turquoise	0.952055	1.84051e-06	0.986356	3.64008e-09
ARHGEF2	turquoise	0.746074	0.00837071	0.900418	0.000157083							EZR	yellow	0.853338	0.00041555	0.919197	2.36584e-05							TGFBI	turquoise	0.951803	1.88853e-06	0.97985	2.52949e-08
MAFK	turquoise	0.746062	0.00837232	0.935517	2.34054e-05							ITGA3	yellow	0.851707	0.00043791	0.937972	6.51246e-06							BBS7	turquoise	0.951441	1.95944e-06	0.925432	1.60051e-05
IQGAP3	turquoise	0.745908	0.00839319	0.958394	3.36926e-06							KCNN4	yellow	0.850197	0.00045943	0.848244	0.000488479							ARHGDIB	turquoise	0.95142	1.9635e-06	0.965463	3.65172e-07
GRIPAP1	turquoise	0.745894	0.00839513	0.957816	3.58209e-06							TUFT1	yellow	0.848763	0.000480622	0.922775	1.89804e-05							XAF1	turquoise	0.951412	1.96518e-06	0.918152	2.51825e-05
ETS2	turquoise	0.74588	0.00839694	0.910817	9.71157e-05							FAM83H	yellow	0.846871	0.000509754	0.939318	5.84921e-06							ITGBL1	turquoise	0.951333	1.98085e-06	0.926354	1.50636e-05
PBXIP1	turquoise	0.745669	0.00842554	0.817432	0.00211963							SH3RF2	yellow	0.84687	0.000509768	0.877199	0.000178336							CFHR1	turquoise	0.951261	1.99537e-06	0.924687	1.67988e-05
PIK3C2B	turquoise	0.745224	0.00848619	0.912834	8.7877e-05							S100P	yellow	0.846543	0.00051493	0.778802	0.00283765							TM6SF1	turquoise	0.951074	2.03321e-06	0.947639	2.83791e-06
ZNF703	turquoise	0.744129	0.00863654	0.864375	0.000597597							ZNF526	yellow	0.843687	0.000561823	0.926168	1.52503e-05							LGALS3BP	turquoise	0.95089	2.0711e-06	0.971491	1.41386e-07
OLR1	turquoise	0.743951	0.00866119	0.936654	2.16417e-05							TMEM45B	yellow	0.841911	0.000592597	0.897518	7.47866e-05							AHNAK	turquoise	0.95088	2.07332e-06	0.966814	2.99811e-07
PLXND1	turquoise	0.74389	0.00866966	0.952244	6.20988e-06							BCL2L1	yellow	0.840821	0.000612121	0.950708	2.10914e-06							ACTR3	turquoise	0.950811	2.08762e-06	0.958447	9.09822e-07
EXPH5	turquoise	0.74358	0.00871275	0.869205	0.000511315							GRTP1	yellow	0.837245	0.00067972	0.864833	0.000281951							TPT1-AS1	turquoise	0.950537	2.14542e-06	0.945446	3.47118e-06
PFKM	turquoise	0.743452	0.0087305	0.848093	0.000971139							SMAGP	yellow	0.836782	0.000688873	0.891479	9.85372e-05							KRT17	turquoise	0.950491	2.1553e-06	0.96162	6.14863e-07
PRKCI	turquoise	0.742875	0.00881111	0.932007	2.95586e-05							TYMS	yellow	0.83051	0.000822583	0.903996	5.45635e-05							MCUB	turquoise	0.950419	2.17062e-06	0.959755	7.77094e-07
RNY1P13	turquoise	0.742568	0.00885431	0.934097	2.57628e-05							SGPP2	yellow	0.829421	0.000847692	0.870947	0.000226104							ZC2HC1A	turquoise	0.950266	2.20379e-06	0.950905	2.06815e-06
PLEKHB2	turquoise	0.74245	0.00887096	0.92312	5.07081e-05							ENTPD6	yellow	0.825187	0.000951041	0.889745	0.000106346							FXYD5	turquoise	0.950227	2.21228e-06	0.986908	2.96342e-09
COL18A1	turquoise	0.742193	0.0089072	0.894962	0.000198079							JUP	yellow	0.820961	0.00106365	0.915918	2.87014e-05							AHR	turquoise	0.950137	2.23204e-06	0.94128	4.97947e-06
TEP1	turquoise	0.741896	0.00894923	0.911694	9.30095e-05							AGMAT	yellow	0.820901	0.00106531	0.789359	0.00226511							DOCK11	turquoise	0.949986	2.26558e-06	0.970064	1.80077e-07
SLC37A1	turquoise	0.741737	0.00897182	0.946179	1.05414e-05							ARHGEF16	yellow	0.819505	0.00110472	0.908776	4.26184e-05							MSR1	turquoise	0.949918	2.28074e-06	0.963855	4.57263e-07
LSP1	turquoise	0.741727	0.00897323	0.850306	0.000912137							HIST1H2AC	yellow	0.814929	0.00124183	0.626613	0.0292328							GLIPR2	turquoise	0.949867	2.29216e-06	0.977825	4.06849e-08
CCP110	turquoise	0.741678	0.00898021	0.921187	5.654e-05							C6orf132	yellow	0.814601	0.00125213	0.882666	0.00014338							CALD1	turquoise	0.949835	2.29923e-06	0.937383	6.82083e-06
ISG20	turquoise	0.74162	0.00898852	0.893354	0.000211588							KHNYN	yellow	0.812729	0.00131223	0.832937	0.000768658							DAPP1	turquoise	0.949692	2.33171e-06	0.973162	1.04818e-07
CD55	turquoise	0.741337	0.00902888	0.922451	5.26714e-05							LAMC2	yellow	0.812213	0.00132919	0.921377	2.07121e-05							ST8SIA4	turquoise	0.949686	2.33307e-06	0.961006	6.64932e-07
PRR5L	turquoise	0.741291	0.00903538	0.850385	0.000910079							KRT19	yellow	0.81193	0.00133854	0.966305	3.23251e-07							SLC38A6	turquoise	0.9495	2.37571e-06	0.928043	1.34523e-05
UNC13D	turquoise	0.741081	0.0090655	0.873989	0.000435509							SMURF1	yellow	0.809059	0.00143647	0.833477	0.000757041							TMSB10	turquoise	0.949282	2.42656e-06	0.975483	6.69484e-08
SLC9A1	turquoise	0.740721	0.00911717	0.850002	0.000920077							TSPAN1	yellow	0.808891	0.00144235	0.946496	3.15532e-06							ETS1	turquoise	0.948879	2.52288e-06	0.951614	1.92525e-06
CDC37	turquoise	0.740684	0.0091225	0.927684	3.87609e-05							GALE	yellow	0.808414	0.0014592	0.94516	3.56136e-06							SKAP2	turquoise	0.948855	2.52862e-06	0.948278	2.67181e-06
LTBP1	turquoise	0.740262	0.00918326	0.851867	0.000872158							LOC100310756	yellow	0.806948	0.00151191	0.898982	6.97718e-05							RECK	turquoise	0.94868	2.5715e-06	0.969889	1.85329e-07
ALOX5AP	turquoise	0.740099	0.00920693	0.900222	0.000158434							DTX4	yellow	0.804857	0.00158956	0.931271	1.07532e-05							ACTA2	turquoise	0.948665	2.57511e-06	0.961423	6.30635e-07
INPP5D	turquoise	0.739839	0.00924456	0.925797	4.34017e-05							FA2H	yellow	0.803994	0.00162251	0.942162	4.62379e-06							LCN2	turquoise	0.948553	2.60275e-06	0.954587	1.40932e-06
ABCG1	turquoise	0.739551	0.00928646	0.936579	2.17544e-05							B3GNT3	yellow	0.803611	0.00163729	0.851752	0.000437276							BNC2	turquoise	0.948523	2.61025e-06	0.959359	8.15492e-07
TMEM165	turquoise	0.738724	0.00940752	0.963894	1.79435e-06							NAPEPLD	yellow	0.802681	0.00167362	0.726275	0.0074767							OSBPL3	turquoise	0.948479	2.62138e-06	0.947595	2.84958e-06
AP3M2	turquoise	0.738581	0.00942858	0.923517	4.95688e-05							LAD1	yellow	0.799329	0.00180976	0.985023	5.78853e-09							SPTLC2	turquoise	0.948411	2.63831e-06	0.97401	8.94044e-08
SNORA5C	turquoise	0.738465	0.00944569	0.890626	0.000236096							LIPH	yellow	0.793183	0.00208118	0.929728	1.19845e-05							SFRP2	turquoise	0.948294	2.66769e-06	0.934348	8.59732e-06
COL22A1	turquoise	0.738012	0.0095127	0.897919	0.000174963							CNOT11	yellow	0.792368	0.00211937	0.96541	3.67955e-07							ANXA5	turquoise	0.94804	2.73283e-06	0.933794	8.9581e-06
ATG2A	turquoise	0.737792	0.00954548	0.925112	4.51895e-05							GTPBP2	yellow	0.787218	0.00237332	0.891423	9.8784e-05							KYNU	turquoise	0.947742	2.81065e-06	0.982934	1.10802e-08
TWIST1	turquoise	0.737761	0.0095501	0.764667	0.00612161							SH2D3A	yellow	0.784155	0.00253503	0.909105	4.18784e-05							DSE	turquoise	0.947332	2.9207e-06	0.986313	3.69752e-09
SUSD2	turquoise	0.737444	0.00959729	0.817088	0.00213655							BAIAP2L1	yellow	0.782975	0.00259955	0.902215	5.96335e-05							SPOCK1	turquoise	0.94723	2.94852e-06	0.93287	9.58542e-06
RIPK2	turquoise	0.735887	0.00983169	0.948064	9.00366e-06							GRP	yellow	0.782443	0.00262898	0.886132	0.000124167							SP110	turquoise	0.94708	2.99e-06	0.947049	2.99854e-06
PFKFB3	turquoise	0.735741	0.00985389	0.932778	2.81116e-05							MAP3K9	yellow	0.781777	0.00266628	0.817898	0.00115148							YWHAB	turquoise	0.946869	3.04891e-06	0.960485	7.09975e-07
CDR2L	turquoise	0.735442	0.00989953	0.921909	5.4305e-05							HIST2H2BE	yellow	0.781761	0.00266715	0.81814	0.00114432							TOP2A	turquoise	0.946694	3.09842e-06	0.956619	1.12479e-06
ELK1	turquoise	0.735058	0.00995826	0.785002	0.00420766							SDC1	yellow	0.781502	0.00268179	0.931979	1.0223e-05							HLA-DMB	turquoise	0.946558	3.13761e-06	0.96007	7.47476e-07
USP4	turquoise	0.735038	0.00996129	0.921958	5.41549e-05							ATP2C2	yellow	0.780043	0.00276517	0.787855	0.00234074							PTPN12	turquoise	0.946507	3.15214e-06	0.904035	5.44567e-05
SEMA7A	turquoise	0.734628	0.0100244	0.870879	0.000483741							BAIAP2L2	yellow	0.779774	0.00278076	0.730946	0.00691985							TUBA1C	turquoise	0.946279	3.21862e-06	0.976765	5.12939e-08
ITGAM	turquoise	0.734523	0.0100406	0.954982	4.77984e-06							INAVA	yellow	0.77797	0.00288706	0.962676	5.35742e-07							PRRX1	turquoise	0.946215	3.23768e-06	0.967258	2.80508e-07
STAT6	turquoise	0.734506	0.0100432	0.875083	0.00041944							F11R	yellow	0.777582	0.0029103	0.95348	1.58668e-06							TNFRSF1A	turquoise	0.946059	3.28394e-06	0.950468	2.16016e-06
SOCS3	turquoise	0.734379	0.0100628	0.926704	4.11213e-05							PIP4K2C	yellow	0.775755	0.00302176	0.897476	7.4936e-05							CD47	turquoise	0.946018	3.29616e-06	0.951722	1.90419e-06
CHORDC1	turquoise	0.734069	0.0101108	0.872042	0.000465251							HIST1H2BK	yellow	0.775275	0.00305157	0.718876	0.00842654							PTPRC	turquoise	0.945926	3.32396e-06	0.959599	7.9202e-07
NADSYN1	turquoise	0.733545	0.0101923	0.907364	0.000114631							PERP	yellow	0.774964	0.00307099	0.955367	1.29398e-06							SAMD9L	turquoise	0.945317	3.51179e-06	0.951775	1.89393e-06
SLC11A1	turquoise	0.733435	0.0102094	0.867081	0.000548016							MACROD2	yellow	0.77137	0.0033025	0.573296	0.0513308							MBOAT2	turquoise	0.945111	3.57712e-06	0.957606	1.00427e-06
ATP2B4	turquoise	0.733363	0.0102206	0.941089	1.57131e-05							C6orf136	yellow	0.770732	0.00334497	0.890165	0.000104411							LTBP1	turquoise	0.944947	3.62981e-06	0.921228	2.09031e-05
SLCO4A1	turquoise	0.732118	0.0104165	0.846201	0.00102381							MMP3	yellow	0.770229	0.0033787	0.740223	0.00590688							FAS	turquoise	0.944928	3.63605e-06	0.947575	2.85499e-06
PI4K2A	turquoise	0.732065	0.010425	0.844171	0.00108269							EIF2AK1	yellow	0.76978	0.00340906	0.79304	0.00208781							CRISPLD2	turquoise	0.944758	3.69146e-06	0.924486	1.70192e-05
SAT1	turquoise	0.731621	0.0104955	0.915184	7.79788e-05							ELMO3	yellow	0.769621	0.00341986	0.921614	2.04106e-05							MMP7	turquoise	0.944719	3.70411e-06	0.890339	0.00010362
RRAS	turquoise	0.731564	0.0105047	0.846295	0.00102114							CSNK2A1	yellow	0.769595	0.00342159	0.78858	0.00230404							SAMD9	turquoise	0.944688	3.71435e-06	0.977833	4.06175e-08
PLK3	turquoise	0.730487	0.0106773	0.918546	6.5327e-05							CLDN4	yellow	0.769361	0.00343754	0.946799	3.06853e-06							LAMA4	turquoise	0.944662	3.72294e-06	0.959143	8.37082e-07
ADAM28	turquoise	0.72949	0.0108391	0.815598	0.00221093							TTC22	yellow	0.769071	0.00345741	0.911029	3.77565e-05							ARPC2	turquoise	0.9446	3.74353e-06	0.96411	4.41508e-07
FMOD	turquoise	0.729351	0.0108617	0.880429	0.000347278							FUT3	yellow	0.767647	0.00355609	0.853779	0.000409654							CXCL16	turquoise	0.944408	3.80761e-06	0.955287	1.30548e-06
TTYH3	turquoise	0.729273	0.0108744	0.952875	5.85445e-06							TMPRSS3	yellow	0.766979	0.00360309	0.883498	0.000138572							CSF2RA	turquoise	0.944371	3.82006e-06	0.952096	1.83273e-06
WAS	turquoise	0.728745	0.010961	0.920789	5.78036e-05							C3orf52	yellow	0.766914	0.00360768	0.926214	1.52034e-05							NNMT	turquoise	0.944224	3.86981e-06	0.970644	1.63457e-07
VTRNA1-3	turquoise	0.728732	0.0109631	0.775396	0.00504611							PATJ	yellow	0.766464	0.00363964	0.882145	0.00014646							RCN1	turquoise	0.944087	3.91666e-06	0.927981	1.35094e-05
ARHGEF16	turquoise	0.728432	0.0110126	0.735072	0.00995613							XDH	yellow	0.7635	0.00385557	0.855641	0.000385494							MKI67	turquoise	0.944005	3.94482e-06	0.972743	1.13183e-07
FAT1	turquoise	0.728026	0.0110796	0.950822	7.0714e-06							AATF	yellow	0.760702	0.00406825	0.635618	0.0263277							FBXO32	turquoise	0.943754	4.03247e-06	0.948444	2.62994e-06
FLNB	turquoise	0.727813	0.011115	0.853239	0.000838136							CAPS	yellow	0.758062	0.00427691	0.900097	6.61337e-05							CEP170	turquoise	0.943515	4.11718e-06	0.958162	9.41012e-07
FSTL3	turquoise	0.726899	0.0112676	0.809296	0.00254706							TRAP1	yellow	0.756962	0.00436618	0.889183	0.000108979							GLIPR1	turquoise	0.943453	4.13918e-06	0.956783	1.10404e-06
ANG	turquoise	0.726672	0.0113056	0.70651	0.0150794							EFNA2	yellow	0.755498	0.00448727	0.873826	0.00020301							PFN1	turquoise	0.943417	4.15225e-06	0.956529	1.13638e-06
MCL1	turquoise	0.726326	0.0113639	0.872339	0.000460625							PKP2	yellow	0.753749	0.00463513	0.832916	0.000769111							IFI44L	turquoise	0.943332	4.18274e-06	0.905095	5.16087e-05
HLA-DQB1	turquoise	0.726228	0.0113805	0.792362	0.00363856							DHCR7	yellow	0.752129	0.00477541	0.866433	0.000266395							KDELC2	turquoise	0.943095	4.26925e-06	0.931802	1.03535e-05
CARD19	turquoise	0.726055	0.0114097	0.905207	0.000126737							FAM199X	yellow	0.749483	0.00501133	0.926368	1.50492e-05							IFI16	turquoise	0.942924	4.33272e-06	0.946757	3.08065e-06
PNPLA6	turquoise	0.725971	0.011424	0.918908	6.40652e-05							TMEM177	yellow	0.745825	0.0053519	0.916916	2.70843e-05							PFN1P2	turquoise	0.942759	4.39426e-06	0.91064	3.85619e-05
LINC00511	turquoise	0.725797	0.0114535	0.921399	5.5877e-05							MARCKSL1	yellow	0.745269	0.00540516	0.826522	0.000917481							LRRC8C	turquoise	0.942748	4.39848e-06	0.954727	1.38805e-06
PPP1R15A	turquoise	0.725293	0.0115392	0.898829	0.000168279							LFNG	yellow	0.744273	0.00550149	0.843827	0.000559438							DOK5	turquoise	0.94266	4.43188e-06	0.95482	1.37399e-06
CR1	turquoise	0.725095	0.0115731	0.771273	0.00544142							FAM83B	yellow	0.743714	0.00555618	0.896222	7.94603e-05							IL7	turquoise	0.942595	4.45662e-06	0.956389	1.15446e-06
CXCL1	turquoise	0.725095	0.0115731	0.917677	6.84339e-05							TMEM171	yellow	0.743665	0.00556098	0.898408	7.17057e-05							GNS	turquoise	0.942494	4.49491e-06	0.971935	1.30816e-07
MFHAS1	turquoise	0.724536	0.0116689	0.916616	7.23791e-05							TRPM4	yellow	0.740905	0.00583715	0.912274	3.52619e-05							ACSL5	turquoise	0.942434	4.51796e-06	0.950538	2.1452e-06
NABP1	turquoise	0.72447	0.0116803	0.89401	0.000205996							PCLAF	yellow	0.739594	0.00597178	0.93532	7.99307e-06							PALLD	turquoise	0.942298	4.57054e-06	0.933586	9.0964e-06
KCNK1	turquoise	0.724288	0.0117117	0.934634	2.48506e-05							SRD5A3	yellow	0.738597	0.00607577	0.789871	0.00223977							PGM2	turquoise	0.942189	4.61312e-06	0.960315	7.2521e-07
F13A1	turquoise	0.723602	0.0118304	0.740351	0.00917048							MAL2	yellow	0.736694	0.00627807	0.915045	3.01781e-05							SRPX2	turquoise	0.942117	4.64131e-06	0.943052	4.28517e-06
MGLL	turquoise	0.723458	0.0118555	0.892357	0.000220307							CLDN2	yellow	0.735792	0.00637571	0.758022	0.0042801							IDS	turquoise	0.942067	4.66108e-06	0.936289	7.42384e-06
COL15A1	turquoise	0.722955	0.0119431	0.937929	1.97864e-05							AJUBA	yellow	0.73568	0.00638785	0.8903	0.000103797							CFI	turquoise	0.942057	4.66478e-06	0.907829	4.48024e-05
TAGLN2	turquoise	0.722743	0.0119803	0.9474	9.52385e-06							CYP2S1	yellow	0.73481	0.00648332	0.768032	0.0035292							CSTA	turquoise	0.942055	4.6656e-06	0.982396	1.29292e-08
PIEZO2	turquoise	0.722661	0.0119947	0.887115	0.000270744							C1orf116	yellow	0.733666	0.00661027	0.956542	1.13464e-06							NID1	turquoise	0.941842	4.75047e-06	0.92843	1.31035e-05
SCEL	turquoise	0.721959	0.0121184	0.772422	0.005329							ACOT11	yellow	0.732607	0.00672958	0.910703	3.84298e-05							CTSB	turquoise	0.941744	4.78956e-06	0.970508	1.67238e-07
INF2	turquoise	0.721374	0.0122221	0.891336	0.000229525							PDIA3	yellow	0.730484	0.00697352	0.890094	0.000104736							TMEM50A	turquoise	0.941445	4.91163e-06	0.962608	5.40621e-07
LMO7	turquoise	0.72055	0.0123693	0.869557	0.000505433							RUVBL2	yellow	0.728654	0.00718906	0.765513	0.00370789							GPX2	turquoise	0.941431	4.91725e-06	0.950415	2.17165e-06
PROS1	turquoise	0.720523	0.0123741	0.829577	0.00158421							RNASET2	yellow	0.726436	0.00745697	0.79071	0.00219874							ADAM17	turquoise	0.941321	4.96272e-06	0.963042	5.1032e-07
TNFRSF10A	turquoise	0.719954	0.0124765	0.883086	0.000315126							TFCP2L1	yellow	0.726334	0.00746949	0.759828	0.00413644							KIRREL1	turquoise	0.941143	5.03661e-06	0.959766	7.76036e-07
COL7A1	turquoise	0.718885	0.0126708	0.816555	0.00216296							VANGL1	yellow	0.724718	0.00766957	0.874501	0.000197866							PLA2G7	turquoise	0.941058	5.07238e-06	0.930199	1.15972e-05
NME7	turquoise	0.718466	0.0127473	0.903636	0.000136145							LRRC8E	yellow	0.724244	0.00772904	0.879818	0.000160848							TCF4	turquoise	0.940916	5.1328e-06	0.965144	3.82149e-07
GOLM1	turquoise	0.71844	0.0127523	0.898303	0.000172122							SERINC2	yellow	0.723517	0.00782079	0.885909	0.000125341							SH3KBP1	turquoise	0.940437	5.33968e-06	0.966821	2.99496e-07
AKNA	turquoise	0.717372	0.0129491	0.934549	2.49935e-05							SH3RF1	yellow	0.723239	0.00785624	0.738203	0.00611726							HIF1A	turquoise	0.940416	5.34914e-06	0.928468	1.30692e-05
APOC1	turquoise	0.717263	0.0129693	0.903495	0.000137016							C2orf49	yellow	0.722468	0.00795485	0.879873	0.000160493							CORO1C	turquoise	0.940397	5.35744e-06	0.981051	1.86382e-08
SPTLC2	turquoise	0.716758	0.0130634	0.816493	0.00216603							TFF3	yellow	0.722401	0.00796348	0.760171	0.00410959							NEDD4	turquoise	0.940044	5.51448e-06	0.981	1.88874e-08
MAST4	turquoise	0.716666	0.0130807	0.928628	3.65863e-05							PNKD	yellow	0.72202	0.00801259	0.794094	0.00203911							SRGAP2	turquoise	0.939964	5.55069e-06	0.935181	8.0774e-06
PCDHB10	turquoise	0.715829	0.0132376	0.771163	0.00545228							CGN	yellow	0.717214	0.00865175	0.905026	5.17914e-05							IFITM1	turquoise	0.939856	5.59993e-06	0.94908	2.47442e-06
KLF4	turquoise	0.715325	0.0133329	0.90979	0.000102092							SFTA2	yellow	0.71629	0.00877885	0.87284	0.000210704							FPR3	turquoise	0.93981	5.62087e-06	0.959361	8.15298e-07
LAD1	turquoise	0.714855	0.0134222	0.926221	4.23243e-05							BIK	yellow	0.715854	0.00883941	0.896818	7.7283e-05							STEAP1	turquoise	0.939761	5.64307e-06	0.943973	3.95591e-06
S100A10	turquoise	0.714028	0.0135803	0.948076	8.99451e-06							LOC105375172	yellow	0.714931	0.00896837	0.843774	0.000560345							ATP6AP2	turquoise	0.939258	5.87802e-06	0.975499	6.67311e-08
IRS1	turquoise	0.714018	0.0135822	0.790724	0.00375993							YIPF6	yellow	0.714675	0.0090044	0.702425	0.0108589							VAMP3	turquoise	0.939177	5.91644e-06	0.959956	7.58064e-07
MXRA5Y	turquoise	0.713624	0.0136579	0.802103	0.00297557							H2BFS	yellow	0.714515	0.00902699	0.748411	0.0051094							APH1B	turquoise	0.93886	6.06869e-06	0.91595	2.86483e-05
CLDN12	turquoise	0.713136	0.0137522	0.931657	3.02339e-05							HIST1H2BE	yellow	0.714386	0.00904531	0.760034	0.00412028							MAP4K5	turquoise	0.93871	6.1421e-06	0.917468	2.6222e-05
TRIP10	turquoise	0.712519	0.0138722	0.907259	0.000115199							FZD5	yellow	0.714199	0.00907177	0.926256	1.51611e-05							MICAL2	turquoise	0.938686	6.15358e-06	0.966817	2.99699e-07
ABHD3	turquoise	0.712157	0.0139429	0.945974	1.07198e-05							TSTA3	yellow	0.713909	0.00911294	0.823722	0.000988984							INPP5D	turquoise	0.938583	6.2044e-06	0.978387	3.5822e-08
HSP90AA2P	turquoise	0.711428	0.0140859	0.922441	5.27014e-05							FLOT2	yellow	0.712286	0.009346	0.904889	5.21533e-05							LCP1	turquoise	0.938511	6.24038e-06	0.965243	3.76828e-07
CALHM2	turquoise	0.711111	0.0141485	0.884695	0.000296785							CDS1	yellow	0.711202	0.00950406	0.922128	1.97665e-05							TNC	turquoise	0.938421	6.28527e-06	0.899762	6.72112e-05
PLPP2	turquoise	0.710031	0.0143632	0.96241	2.1463e-06							PSD4	yellow	0.711176	0.00950792	0.850534	0.000454557							EPS8	turquoise	0.938363	6.31408e-06	0.946224	3.23492e-06
YWHAH	turquoise	0.709207	0.0145287	0.963549	1.87188e-06							NDFIP2	yellow	0.710945	0.0095419	0.893218	9.11694e-05							TPM4	turquoise	0.93832	6.3359e-06	0.931179	1.08234e-05
FAM155A	turquoise	0.709038	0.0145627	0.893376	0.000211397							TLCD1	yellow	0.710884	0.00955086	0.856815	0.000370833							ASPM	turquoise	0.938187	6.40264e-06	0.96306	5.09091e-07
PCYT2	turquoise	0.708671	0.0146369	0.883165	0.00031421							GCNT3	yellow	0.710364	0.0096277	0.905419	5.07624e-05							IL13RA1	turquoise	0.93808	6.45709e-06	0.952059	1.83983e-06
SHROOM4	turquoise	0.707821	0.0148099	0.940875	1.59659e-05							ABCA7	yellow	0.710272	0.00964144	0.844142	0.000554132							CEACAM1	turquoise	0.937721	6.64276e-06	0.923683	1.79186e-05
GPR35	turquoise	0.707553	0.0148647	0.801404	0.00301991							HIST1H2BD	yellow	0.709415	0.00976908	0.814799	0.00124592							OMD	turquoise	0.937585	6.71386e-06	0.924558	1.69401e-05
CRISPLD2	turquoise	0.70755	0.0148654	0.891674	0.000226443							SLC22A23	yellow	0.709231	0.00979669	0.805102	0.00158033							SEMA3A	turquoise	0.937384	6.82051e-06	0.961282	6.42048e-07
CNPY4	turquoise	0.705638	0.0152608	0.846654	0.001011							UBAC2	yellow	0.709222	0.00979816	0.793038	0.00208791							UBASH3B	turquoise	0.937343	6.84228e-06	0.933849	8.92167e-06
ADGRG1	turquoise	0.705123	0.0153687	0.913321	8.57505e-05							MFSD9	yellow	0.708115	0.00996534	0.920028	2.24985e-05							COL12A1	turquoise	0.937261	6.88589e-06	0.975044	7.31135e-08
GSN	turquoise	0.705116	0.01537	0.871344	0.000476278							ARL14	yellow	0.706913	0.0101495	0.909819	4.03087e-05							DOCK2	turquoise	0.937241	6.89711e-06	0.957258	1.04554e-06
NQO1	turquoise	0.704729	0.0154514	0.911681	9.30712e-05							EPS8L2	yellow	0.706649	0.0101901	0.920948	2.12672e-05							RARRES1	turquoise	0.937164	6.93845e-06	0.902289	5.94152e-05
SPECC1	turquoise	0.704475	0.0155049	0.869844	0.000500658							HIST1H2BC	yellow	0.704175	0.010578	0.687139	0.0135542							2007-09-01	turquoise	0.936986	7.03484e-06	0.934177	8.70738e-06
MIR34AHG	turquoise	0.703854	0.0156366	0.843955	0.00108913							ASL	yellow	0.702611	0.0108289	0.930589	1.12843e-05							DPY19L1	turquoise	0.936962	7.04827e-06	0.92994	1.18089e-05
SASH3	turquoise	0.703789	0.0156505	0.884689	0.000296857							HIST1H2BH	yellow	0.702495	0.0108476	0.807598	0.00148835							OSBPL8	turquoise	0.936904	7.08018e-06	0.960031	7.51142e-07
PCDHGC3	turquoise	0.703237	0.0157681	0.791255	0.0037203							TAGLN2	yellow	0.70222	0.0108922	0.808853	0.0014437							PTGER2	turquoise	0.936841	7.11438e-06	0.950977	2.05315e-06
PRSS22	turquoise	0.702588	0.0159073	0.787071	0.00404147							DPP3	yellow	0.70071	0.0111395	0.930101	1.16771e-05							DEGS1	turquoise	0.936839	7.1159e-06	0.956206	1.17857e-06
PGM2L1	turquoise	0.702054	0.0160223	0.932242	2.91119e-05							RETREG3	yellow	0.700615	0.0111553	0.834201	0.000741679							ANXA2P2	turquoise	0.936838	7.11649e-06	0.938983	6.00904e-06
MICALL2	turquoise	0.701874	0.0160614	0.936214	2.23124e-05							MYH14	yellow	0.700559	0.0111645	0.794465	0.00202215							TRPS1	turquoise	0.936632	7.2305e-06	0.966824	2.99375e-07
GEM	turquoise	0.701843	0.0160682	0.831901	0.00149458							SLC39A11	yellow	0.698023	0.0115901	0.862228	0.000308774							GAS2L3	turquoise	0.9366	7.24849e-06	0.920306	2.21211e-05
CDC42SE1	turquoise	0.701514	0.0161395	0.935543	2.33643e-05							CCDC61	yellow	0.697358	0.0117035	0.785677	0.0024537							PSMB9	turquoise	0.936384	7.36976e-06	0.964763	4.03244e-07
BCL2L1	turquoise	0.701088	0.0162323	0.872911	0.000451791							APH1A	yellow	0.693651	0.0123517	0.81384	0.00127629							C3AR1	turquoise	0.936375	7.37511e-06	0.957223	1.04973e-06
TMEM176A	turquoise	0.700717	0.0163133	0.903049	0.000139794							AGRN	yellow	0.693507	0.0123775	0.864364	0.000286643							APBB2	turquoise	0.936307	7.41385e-06	0.930528	1.1333e-05
NCF2	turquoise	0.699942	0.0164837	0.811819	0.00240824							NUDT21	yellow	0.692805	0.0125033	0.9151	3.0084e-05							KATNAL1	turquoise	0.935965	7.61071e-06	0.937699	6.654e-06
CGREF1	turquoise	0.699642	0.0165501	0.864806	0.000589474							NECTIN4	yellow	0.692398	0.0125767	0.842477	0.000582658							HMCN1	turquoise	0.935899	7.64867e-06	0.954297	1.45417e-06
AP1S3	turquoise	0.699636	0.0165515	0.90511	0.000127301							TRNP1	yellow	0.690706	0.0128852	0.903219	5.67335e-05							YWHAZ	turquoise	0.935895	7.65145e-06	0.933712	9.01199e-06
GIPC1	turquoise	0.699513	0.0165786	0.951382	6.72207e-06							TJP3	yellow	0.6907	0.0128863	0.793031	0.00208823							MET	turquoise	0.935868	7.66694e-06	0.960912	6.72913e-07
TSPAN1	turquoise	0.699414	0.0166006	0.935456	2.35043e-05							MYRF	yellow	0.690576	0.0129093	0.915527	2.93553e-05							NID2	turquoise	0.93557	7.84271e-06	0.929046	1.25627e-05
VTRNA1-2	turquoise	0.699252	0.0166365	0.79803	0.00324081							STEAP3	yellow	0.687975	0.0133952	0.81399	0.00127151							ARPC1B	turquoise	0.935561	7.84793e-06	0.981081	1.84933e-08
UHMK1	turquoise	0.699043	0.0166831	0.896135	0.000188646							BCAP31	yellow	0.687143	0.0135533	0.660697	0.0193402							FAM102B	turquoise	0.935538	7.86188e-06	0.949844	2.29716e-06
SLC12A2	turquoise	0.698926	0.0167091	0.888252	0.00025913							CYP2C9	yellow	0.684719	0.0140224	0.65658	0.0203814							EFCAB14	turquoise	0.935254	8.0326e-06	0.901687	6.12031e-05
RAB7A	turquoise	0.69865	0.0167707	0.884586	0.000298003							GPR39	yellow	0.684348	0.014095	0.942214	4.60321e-06							ACTN1	turquoise	0.93513	8.10795e-06	0.933689	9.02732e-06
SLC6A8	turquoise	0.698576	0.0167873	0.907885	0.000111846							C4BPB	yellow	0.682394	0.0144832	0.891842	9.69607e-05							SLC16A14	turquoise	0.935124	8.11205e-06	0.931844	1.03229e-05
SLC44A4	turquoise	0.696393	0.0172804	0.710411	0.0142874							IRF6	yellow	0.6812	0.0147243	0.938875	6.06127e-06							LAMC1	turquoise	0.935107	8.1226e-06	0.91396	3.2094e-05
KIAA0895L	turquoise	0.696156	0.0173345	0.861159	0.000660849							LSR	yellow	0.679701	0.0150309	0.922951	1.8771e-05							C3	turquoise	0.9349	8.24988e-06	0.916649	2.7511e-05
TMEM127	turquoise	0.695852	0.0174043	0.941743	1.49568e-05							NAGS	yellow	0.679308	0.0151122	0.839987	0.000627411							TMTC2	turquoise	0.934859	8.27541e-06	0.929191	1.2438e-05
FMN1	turquoise	0.69585	0.0174047	0.894569	0.000201319							SCNN1A	yellow	0.678917	0.0151932	0.913451	3.30274e-05							CASP8	turquoise	0.93485	8.28088e-06	0.923017	1.86923e-05
ARHGEF17	turquoise	0.695413	0.0175052	0.900358	0.000157492							HIST1H4H	yellow	0.678395	0.015302	0.597755	0.0400978							UHRF1BP1L	turquoise	0.93485	8.28102e-06	0.952253	1.80351e-06
MYO1F	turquoise	0.695319	0.0175269	0.87702	0.000392099							MGAT3	yellow	0.67716	0.0155617	0.718779	0.00843962							ELOVL5	turquoise	0.934655	8.40251e-06	0.966141	3.31111e-07
INPP4B	turquoise	0.694726	0.0176638	0.903768	0.000135333							BRI3BP	yellow	0.676782	0.0156418	0.849168	0.000474567							IL1R1	turquoise	0.934628	8.41945e-06	0.926384	1.5034e-05
ACSL5	turquoise	0.69364	0.0179171	0.928749	3.63127e-05							COASY	yellow	0.675834	0.0158439	0.909104	4.18821e-05							STK38	turquoise	0.934457	8.52791e-06	0.937264	6.88466e-06
USP6NL	turquoise	0.693537	0.0179412	0.877763	0.000381969							LLGL2	yellow	0.675809	0.0158493	0.894336	8.66614e-05							ANLN	turquoise	0.934436	8.54115e-06	0.97975	2.59243e-08
S100P	turquoise	0.692479	0.0181906	0.796431	0.00334958							PDCD2L	yellow	0.67468	0.0160928	0.66133	0.0191836							TFDP1	turquoise	0.93439	8.57044e-06	0.906228	4.86981e-05
CDKN1A	turquoise	0.692459	0.0181953	0.905369	0.000125795							ETV5	yellow	0.672279	0.0166195	0.801968	0.0017019							CMTM6	turquoise	0.934384	8.57458e-06	0.964246	4.33317e-07
SH3RF1	turquoise	0.69174	0.0183662	0.887707	0.000264645							MMP11	yellow	0.671809	0.0167242	0.80087	0.00174618							TRAM2	turquoise	0.934322	8.61398e-06	0.968501	2.31647e-07
MSLN	turquoise	0.690729	0.0186084	0.819344	0.00202751							LYPLA2	yellow	0.668845	0.0173948	0.80958	0.00141828							ADAM10	turquoise	0.934265	8.65073e-06	0.955385	1.29152e-06
MCOLN1	turquoise	0.690411	0.0186851	0.850159	0.000915957							USH1C	yellow	0.66881	0.0174028	0.825379	0.000946173							PTBP3	turquoise	0.934167	8.71401e-06	0.898319	7.20093e-05
EPS8L1	turquoise	0.689599	0.0188818	0.854985	0.000796294							EFNA4	yellow	0.668615	0.0174476	0.81374	0.0012795							UBE2D1	turquoise	0.934163	8.71651e-06	0.974167	8.6755e-08
HLA-C	turquoise	0.689187	0.0189821	0.750239	0.0078216							ARHGEF5	yellow	0.666746	0.0178816	0.801751	0.00171058							CLEC2B	turquoise	0.934141	8.7304e-06	0.962408	5.55037e-07
S100A6	turquoise	0.687971	0.0192807	0.93223	2.91342e-05							GMDS	yellow	0.666717	0.0178884	0.859392	0.000340177							AP2B1	turquoise	0.933866	8.91037e-06	0.921506	2.05475e-05
B4GALNT3	turquoise	0.686334	0.0196879	0.825635	0.00174533							SH2D4A	yellow	0.666477	0.0179446	0.929292	1.23517e-05							PSMB8	turquoise	0.933819	8.94152e-06	0.970807	1.58989e-07
PLAT	turquoise	0.686098	0.0197471	0.665684	0.0253644							MREG	yellow	0.665484	0.0181789	0.788658	0.00230012							TMEM154	turquoise	0.933647	9.05527e-06	0.96469	4.07373e-07
EPHA1	turquoise	0.684505	0.02015	0.917968	6.73799e-05							PSMC4	yellow	0.665397	0.0181996	0.72195	0.00802152							ASAP1	turquoise	0.933591	9.09258e-06	0.916612	2.75705e-05
MICALCL	turquoise	0.684505	0.02015	0.924149	4.77962e-05							EHF	yellow	0.665341	0.018213	0.927487	1.39673e-05							ADCY3	turquoise	0.933563	9.11131e-06	0.905654	5.01554e-05
HMHA1	turquoise	0.683963	0.0202884	0.937792	1.99793e-05							JPT2	yellow	0.664771	0.0183486	0.89931	6.8687e-05							NCKAP1L	turquoise	0.933362	9.24695e-06	0.956044	1.20018e-06
CEACAM1	turquoise	0.683609	0.0203793	0.838796	0.00125094							ADGRG1	yellow	0.661417	0.0191622	0.844594	0.000546575							PLA2R1	turquoise	0.933344	9.25947e-06	0.968177	2.43646e-07
RNF39	turquoise	0.683468	0.0204155	0.863414	0.000615994							DENND6B	yellow	0.659412	0.0196609	0.854781	0.00039651							NFIX	turquoise	0.933293	9.29411e-06	0.930805	1.1114e-05
PTGER2	turquoise	0.683468	0.0204155	0.611275	0.0456993							RAB11FIP4	yellow	0.657734	0.0200854	0.867077	0.000260333							RUNX2	turquoise	0.933038	9.46871e-06	0.9519	1.87001e-06
SHROOM3	turquoise	0.683459	0.0204179	0.91838	6.59101e-05							AGR2	yellow	0.657617	0.0201155	0.799576	0.00179943							QKI	turquoise	0.932957	9.52478e-06	0.975944	6.09389e-08
DUOX1	turquoise	0.682948	0.0205495	0.876823	0.000394815							PROC	yellow	0.65662	0.0203711	0.896871	7.70932e-05							SH3BGRL	turquoise	0.932901	9.564e-06	0.924455	1.70526e-05
TRAK1	turquoise	0.682274	0.0207241	0.867224	0.000545475							HKDC1	yellow	0.656452	0.0204145	0.906427	4.82003e-05							NUSAP1	turquoise	0.932871	9.58461e-06	0.93882	6.08846e-06
DPF2	turquoise	0.681683	0.0208781	0.840727	0.00118839							ST14	yellow	0.655557	0.0206464	0.938404	6.29368e-06							ANXA2P1	turquoise	0.932683	9.71644e-06	0.942744	4.40004e-06
GNB2	turquoise	0.681608	0.0208978	0.911316	9.47634e-05							PARD6B	yellow	0.654734	0.0208614	0.860684	0.000325582							ITSN1	turquoise	0.932554	9.80821e-06	0.924543	1.69561e-05
SYT17	turquoise	0.681368	0.0209607	0.899662	0.00016234							DSC2	yellow	0.654131	0.02102	0.76343	0.0038608							KDELC1	turquoise	0.932509	9.83991e-06	0.957331	1.03672e-06
FHDC1	turquoise	0.681275	0.0209851	0.902189	0.00014528							SLC44A4	yellow	0.653289	0.0212426	0.836512	0.000694251							CD68	turquoise	0.932338	9.9623e-06	0.961391	6.3321e-07
HCK	turquoise	0.681176	0.0210109	0.847456	0.000988642							RHPN2	yellow	0.65296	0.0213302	0.887809	0.000115626							TMC5	turquoise	0.932138	1.01068e-05	0.95521	1.31666e-06
SOX11	turquoise	0.680716	0.0211318	0.827274	0.00167691							KIAA1522	yellow	0.652903	0.0213455	0.85718	0.000366366							TANC2	turquoise	0.932122	1.01183e-05	0.91869	2.4389e-05
CH25H	turquoise	0.68064	0.021152	0.894351	0.000203132							ABCC3	yellow	0.652732	0.0213911	0.897984	7.31613e-05							SEMA3C	turquoise	0.931878	1.02973e-05	0.945511	3.45097e-06
ALDH3B1	turquoise	0.679145	0.0215488	0.840226	0.00120438							VPS33B	yellow	0.65181	0.0216384	0.836028	0.000703982							IGFBP4	turquoise	0.931644	1.0471e-05	0.932638	9.74816e-06
OCIAD2	turquoise	0.678454	0.021734	0.873896	0.00043689							TMEM62	yellow	0.65073	0.0219307	0.831805	0.000793462							DNAJC15	turquoise	0.931603	1.05017e-05	0.931047	1.09257e-05
PDLIM3	turquoise	0.677566	0.0219739	0.812421	0.00237593							TFF1	yellow	0.650402	0.0220198	0.84674	0.000511812							ITGB1	turquoise	0.931554	1.05386e-05	0.939887	5.58582e-06
CLEC11A	turquoise	0.677486	0.0219955	0.785733	0.00414834							GSR	yellow	0.64906	0.0223882	0.866508	0.000265685							SLFN11	turquoise	0.931492	1.05852e-05	0.950233	2.211e-06
RDH13	turquoise	0.677003	0.0221267	0.940315	1.66449e-05							RCAN3	yellow	0.647697	0.0227667	0.772639	0.00321931							TRIM38	turquoise	0.931412	1.06462e-05	0.956444	1.14733e-06
SYTL2	turquoise	0.676008	0.0223989	0.838598	0.00125748							SGSM3	yellow	0.647643	0.0227817	0.751738	0.00480969							DDR2	turquoise	0.93133	1.07084e-05	0.95703	1.07333e-06
SDC4	turquoise	0.675322	0.0225879	0.865605	0.000574642							HARS2	yellow	0.642236	0.0243302	0.831134	0.000808447							SDCBP	turquoise	0.931316	1.0719e-05	0.974218	8.59211e-08
KIAA1755	turquoise	0.674335	0.0228618	0.685666	0.0198557							C19orf54	yellow	0.640536	0.0248324	0.857291	0.000365019							TACSTD2	turquoise	0.931057	1.09177e-05	0.872742	0.000211475
CELSR3	turquoise	0.673916	0.0229787	0.813634	0.00231188							SALL4	yellow	0.639578	0.0251189	0.770034	0.00339183							EFNB2	turquoise	0.930907	1.10342e-05	0.91196	3.58781e-05
CAPN5	turquoise	0.673895	0.0229846	0.811294	0.00243663							ANKRD22	yellow	0.638433	0.025464	0.872754	0.000211386							CIP2A	turquoise	0.930693	1.12019e-05	0.954846	1.37009e-06
TMEM55B	turquoise	0.673722	0.0230332	0.873012	0.00045025							SOX9	yellow	0.637987	0.0255995	0.871447	0.00022196							TRIP12	turquoise	0.930421	1.14185e-05	0.949337	2.41363e-06
ADAM15	turquoise	0.67305	0.023222	0.908396	0.000109161							PTPRF	yellow	0.637871	0.0256348	0.831771	0.000794203							MMD	turquoise	0.930322	1.14979e-05	0.918095	2.52685e-05
KIAA1841	turquoise	0.672941	0.0232528	0.844784	0.00106466							PRMT7	yellow	0.634565	0.026656	0.819881	0.00109401							CRTC3	turquoise	0.930258	1.15494e-05	0.875409	0.00019112
PADI1	turquoise	0.67279	0.0232954	0.710719	0.0142262							TMC5	yellow	0.633622	0.0269528	0.849864	0.000464296							LPCAT2	turquoise	0.930114	1.16665e-05	0.924736	1.67465e-05
SPRY4	turquoise	0.672381	0.023411	0.894698	0.000200251							PRKCZ	yellow	0.633134	0.0271072	0.845604	0.000530004							ANXA2	turquoise	0.929977	1.17787e-05	0.940266	5.41532e-06
CYTH4	turquoise	0.67082	0.0238564	0.75661	0.00703321							PDIA4	yellow	0.632669	0.027255	0.916676	2.74674e-05							PARP4	turquoise	0.929965	1.17885e-05	0.941483	4.89592e-06
AKAP5	turquoise	0.67082	0.0238564	0.87658	0.000398177							STK31	yellow	0.631675	0.0275725	0.761003	0.00404495							IL1R2	turquoise	0.929921	1.18243e-05	0.944788	3.6814e-06
STS	turquoise	0.669774	0.0241582	0.941439	1.53046e-05							C1orf112	yellow	0.630276	0.0280246	0.797536	0.00188596							MYL12A	turquoise	0.929724	1.19878e-05	0.930247	1.15579e-05
NSDHL	turquoise	0.668834	0.0244319	0.812514	0.00237096							RTKN	yellow	0.629949	0.0281309	0.851229	0.000444636							TRIO	turquoise	0.92965	1.20492e-05	0.882695	0.000143211
DNAH2	turquoise	0.668834	0.0244319	0.854994	0.000796087							LACTB2	yellow	0.629513	0.028273	0.796169	0.00194567							ZFYVE16	turquoise	0.929587	1.21021e-05	0.944379	3.81741e-06
TTC9	turquoise	0.667786	0.0247394	0.738505	0.00943982							GTF2IRD2	yellow	0.626658	0.0292177	0.863572	0.000294696							GJA1	turquoise	0.929546	1.21363e-05	0.956673	1.118e-06
TPCN2	turquoise	0.666889	0.0250048	0.905586	0.000124542							KRT8P12	yellow	0.626277	0.0293454	0.903842	5.49875e-05							HLA-DPB1	turquoise	0.929489	1.21841e-05	0.948269	2.67412e-06
SREBF1	turquoise	0.666807	0.0250292	0.84065	0.00119084							ATP1B1	yellow	0.625089	0.0297462	0.910945	3.79276e-05							ZEB2	turquoise	0.929351	1.23009e-05	0.936303	7.41585e-06
CEMIP	turquoise	0.665862	0.0253112	0.922918	5.12937e-05							AP1G2	yellow	0.625078	0.0297499	0.766366	0.00364665							LAP3	turquoise	0.929265	1.23747e-05	0.939982	5.54264e-06
B4GALT4	turquoise	0.6652	0.02551	0.930307	3.29502e-05							OR7E14P	yellow	0.624907	0.0298078	0.85199	0.000433968							FCER1G	turquoise	0.929102	1.25143e-05	0.960271	7.29149e-07
AMN	turquoise	0.663962	0.0258849	0.778973	0.0047207							MTX2	yellow	0.624445	0.0299652	0.787577	0.00235494							PARP9	turquoise	0.928939	1.26551e-05	0.91377	3.24405e-05
NAMPTP1	turquoise	0.663236	0.0261065	0.851331	0.000885738							TFF2	yellow	0.624303	0.0300138	0.716636	0.00873112							FRMD6	turquoise	0.928759	1.28121e-05	0.964339	4.27766e-07
LDLR	turquoise	0.663136	0.0261373	0.914408	8.11458e-05							STK39	yellow	0.622693	0.0305666	0.804914	0.00158743							SPRED1	turquoise	0.928684	1.28781e-05	0.958525	9.01382e-07
CDC42EP5	turquoise	0.661811	0.0265454	0.887217	0.000269688							HCG4	yellow	0.620239	0.0314236	0.821496	0.00104884							TSHZ3	turquoise	0.92824	1.32742e-05	0.930162	1.16271e-05
SH2D3C	turquoise	0.660882	0.0268344	0.83828	0.00126805							OVOL2	yellow	0.62014	0.0314586	0.85254	0.000426366							MX2	turquoise	0.928233	1.32802e-05	0.969813	1.87657e-07
SLAMF7	turquoise	0.660115	0.0270747	0.769652	0.00560293							EFNA1	yellow	0.618694	0.0319722	0.888184	0.000113778							CYBB	turquoise	0.928212	1.32995e-05	0.967434	2.73137e-07
TNFAIP8L1	turquoise	0.659356	0.0273137	0.842265	0.00114027							GPX2	yellow	0.61843	0.0320666	0.857879	0.000357928							RAB23	turquoise	0.928111	1.33907e-05	0.920405	2.19881e-05
TOR4A	turquoise	0.658312	0.0276453	0.925722	4.35951e-05							KRT18	yellow	0.618398	0.032078	0.926875	1.45514e-05							DST	turquoise	0.927988	1.35024e-05	0.899981	6.6506e-05
FAM83E	turquoise	0.656857	0.028112	0.895119	0.000196801							KRT7	yellow	0.617933	0.0322448	0.892956	9.22504e-05							TRIB2	turquoise	0.927845	1.36345e-05	0.915635	2.9174e-05
DOPEY2	turquoise	0.656643	0.028181	0.866264	0.000562631							IGSF9	yellow	0.617151	0.0325267	0.788291	0.00231863							PTGFRN	turquoise	0.927828	1.36497e-05	0.955471	1.2792e-06
TUBA4A	turquoise	0.656015	0.0283846	0.88807	0.00026096							DMKN	yellow	0.615671	0.0330649	0.871926	0.000218031							AXL	turquoise	0.92765	1.3815e-05	0.946838	3.05775e-06
ANXA3	turquoise	0.655747	0.0284717	0.913948	8.30719e-05							RAB25	yellow	0.613772	0.0337651	0.901338	6.22603e-05							ACER3	turquoise	0.927638	1.38255e-05	0.940108	5.48594e-06
TIE1	turquoise	0.655734	0.0284757	0.831291	0.00151772							CTSE	yellow	0.613154	0.0339952	0.784665	0.00250757							PDLIM3	turquoise	0.927613	1.38488e-05	0.958429	9.11768e-07
KCP	turquoise	0.655239	0.0286373	0.776935	0.00490419							ZDHHC23	yellow	0.611055	0.0347848	0.875604	0.000189693							PPFIA2	turquoise	0.927505	1.39505e-05	0.885448	0.000127789
AC058791.1	turquoise	0.653904	0.0290761	0.889202	0.000249718							KRT8	yellow	0.610625	0.0349483	0.930467	1.13817e-05							BHLHE41	turquoise	0.927243	1.41977e-05	0.914336	3.14196e-05
KLK10	turquoise	0.653686	0.0291482	0.853944	0.000821054							HYOU1	yellow	0.610325	0.0350627	0.832278	0.000783025							CHST11	turquoise	0.92713	1.43053e-05	0.947483	2.87961e-06
TMEM154	turquoise	0.652538	0.0295296	0.877483	0.000385762							SPINT2	yellow	0.608526	0.0357539	0.900709	6.42009e-05							TIMP2	turquoise	0.92703	1.44015e-05	0.94104	5.08028e-06
LIPH	turquoise	0.652188	0.0296468	0.916193	7.39994e-05							CYP2J2	yellow	0.607206	0.0362675	0.760133	0.00411258							SNAI2	turquoise	0.926857	1.45683e-05	0.933916	8.87751e-06
PLEK2	turquoise	0.651661	0.0298235	0.874901	0.000422081							ERBB3	yellow	0.606869	0.0363992	0.826207	0.000925309							UCP2	turquoise	0.926692	1.47297e-05	0.94718	2.96231e-06
MME	turquoise	0.650661	0.0301612	0.843128	0.00111393							RIPK4	yellow	0.605712	0.0368546	0.917819	2.56847e-05							ZNF267	turquoise	0.92664	1.4781e-05	0.967158	2.8474e-07
ABCC3	turquoise	0.650554	0.0301977	0.854139	0.000816374							VGLL1	yellow	0.602402	0.0381799	0.677725	0.0154425							MFAP5	turquoise	0.926628	1.47923e-05	0.949342	2.41246e-06
TBX2	turquoise	0.649668	0.0304991	0.881776	0.000330679							RTP4	yellow	0.602146	0.0382839	0.816589	0.00119068							DACT1	turquoise	0.926606	1.48138e-05	0.969038	2.12751e-07
PLOD3	turquoise	0.647913	0.031103	0.884632	0.000297489							PPP1R21	yellow	0.600275	0.0390493	0.830109	0.000831762							FAM49A	turquoise	0.926573	1.48461e-05	0.953235	1.62814e-06
DUOXA2	turquoise	0.647499	0.0312467	0.767742	0.00579759																			OAS2	turquoise	0.926289	1.51281e-05	0.964517	4.17331e-07
PROCR	turquoise	0.646658	0.0315397	0.824992	0.00177274																			TRIM14	turquoise	0.926281	1.51361e-05	0.904958	5.19719e-05
FUT3	turquoise	0.646328	0.0316553	0.892548	0.000218621																			CBFB	turquoise	0.925952	1.5469e-05	0.922382	1.94546e-05
KLF16	turquoise	0.644556	0.0322813	0.87668	0.000396791																			CXCR4	turquoise	0.925942	1.54786e-05	0.93038	1.14508e-05
NPL	turquoise	0.644388	0.0323409	0.875729	0.000410164																			SCPEP1	turquoise	0.925641	1.57879e-05	0.912963	3.39404e-05
CLIC3	turquoise	0.642071	0.0331733	0.807831	0.00263035																			CERS6	turquoise	0.925552	1.58803e-05	0.904064	5.43787e-05
CDH17	turquoise	0.640955	0.0335795	0.715257	0.0133458																			TMEM204	turquoise	0.925532	1.59013e-05	0.88867	0.000111422
TSPAN15	turquoise	0.640439	0.0337682	0.890052	0.000241517																			CENPF	turquoise	0.925209	1.62397e-05	0.964861	3.97759e-07
TMEM45B	turquoise	0.64019	0.0338598	0.91411	8.23898e-05																			IL18	turquoise	0.925119	1.63347e-05	0.885078	0.00012978
HIST2H2BE	turquoise	0.639919	0.0339594	0.899057	0.00016664																			GEM	turquoise	0.924976	1.64881e-05	0.905062	5.16974e-05
MGAT3	turquoise	0.639786	0.0340085	0.795623	0.00340553																			SRGN	turquoise	0.924749	1.67321e-05	0.950409	2.17285e-06
TAGLN2P1	turquoise	0.637455	0.0348756	0.838377	0.0012648																			EVI2B	turquoise	0.924747	1.67343e-05	0.952212	1.81107e-06
MST1R	turquoise	0.637365	0.0349095	0.88817	0.000259958																			ANP32E	turquoise	0.924687	1.67994e-05	0.923939	1.7628e-05
MACC1	turquoise	0.636322	0.0353028	0.805911	0.00274255																			AEBP1	turquoise	0.924645	1.68452e-05	0.964718	4.05768e-07
FER1L4	turquoise	0.635913	0.0354577	0.81561	0.00221029																			MYO1E	turquoise	0.924551	1.69477e-05	0.955706	1.24635e-06
ST6GALNAC1	turquoise	0.635657	0.035555	0.819959	0.00199851																			LNPEP	turquoise	0.924484	1.70206e-05	0.914715	3.07506e-05
EPHA4	turquoise	0.635091	0.035771	0.824362	0.0017999																			RECQL	turquoise	0.924433	1.70771e-05	0.951532	1.94145e-06
KIF3B	turquoise	0.63483	0.0358706	0.766961	0.00587873																			CLMP	turquoise	0.923926	1.76423e-05	0.96767	2.63467e-07
USP54	turquoise	0.634554	0.0359766	0.883414	0.000311316																			LY96	turquoise	0.923883	1.76908e-05	0.949808	2.30542e-06
DHCR7	turquoise	0.634156	0.0361294	0.889861	0.000243337																			GALNT5	turquoise	0.923849	1.773e-05	0.962769	5.29233e-07
TMC6	turquoise	0.631541	0.0371451	0.855585	0.000782288																			DDHD1	turquoise	0.923738	1.7856e-05	0.900856	6.37428e-05
PAX8-AS1	turquoise	0.631278	0.0372482	0.72087	0.0123119																			BTBD1	turquoise	0.923513	1.81133e-05	0.917163	2.66967e-05
SLC17A9	turquoise	0.629709	0.0378683	0.765434	0.00603957																			CENPE	turquoise	0.923422	1.82183e-05	0.959468	8.04789e-07
ATP2C2	turquoise	0.62858	0.038319	0.8104	0.00248559																			PPP2R3C	turquoise	0.92332	1.83374e-05	0.965444	3.66174e-07
PVRL4	turquoise	0.626345	0.0392219	0.808878	0.00257058																			ATP2C1	turquoise	0.922899	1.88322e-05	0.940095	5.49174e-06
CLTB	turquoise	0.625771	0.039456	0.873876	0.000437194																			HCLS1	turquoise	0.922775	1.89806e-05	0.952125	1.82734e-06
SHROOM1	turquoise	0.622905	0.0406405	0.897995	0.000174401																			LIMS1	turquoise	0.922361	1.94804e-05	0.913874	3.22512e-05
HOXB6	turquoise	0.620079	0.041832	0.871223	0.000478215																			ITPR3	turquoise	0.922354	1.94891e-05	0.916659	2.74942e-05
USH1C	turquoise	0.619944	0.0418897	0.758396	0.00682307																			GLRX	turquoise	0.922158	1.97296e-05	0.946508	3.15187e-06
ADAMTS4	turquoise	0.619931	0.041895	0.849229	0.000940509																			HPGD	turquoise	0.922121	1.97759e-05	0.880918	0.000153912
SAMD5	turquoise	0.619627	0.0420251	0.867674	0.000537571																			CXCL8	turquoise	0.922119	1.97785e-05	0.965874	3.4419e-07
SGPP2	turquoise	0.619334	0.0421503	0.755096	0.00721504																			ICAM1	turquoise	0.922089	1.98151e-05	0.946435	3.17296e-06
PTPRH	turquoise	0.617976	0.0427343	0.788668	0.00391654																			CLDND1	turquoise	0.922061	1.985e-05	0.938947	6.02646e-06
MLPH	turquoise	0.616321	0.0434539	0.814547	0.00226453																			VNN1	turquoise	0.922001	1.99242e-05	0.906731	4.74465e-05
VSIG2	turquoise	0.615751	0.0437038	0.799314	0.00315535																			CAPZB	turquoise	0.921923	2.00219e-05	0.954781	1.3799e-06
MYH14	turquoise	0.615715	0.0437195	0.872576	0.000456945																			ADAMTS3	turquoise	0.921517	2.05331e-05	0.933791	8.95972e-06
DGKQ	turquoise	0.615187	0.0439518	0.847751	0.000980508																			OAS1	turquoise	0.920886	2.13495e-05	0.945786	3.36646e-06
EVPL	turquoise	0.613718	0.0446026	0.878491	0.000372242																			CTSS	turquoise	0.920859	2.13848e-05	0.963467	4.82023e-07
SNAP23	turquoise	0.613125	0.0448669	0.891457	0.000228415																			SKIL	turquoise	0.920737	2.15449e-05	0.918844	2.41646e-05
VNN2	turquoise	0.612568	0.0451164	0.671522	0.0236555																			SPON1	turquoise	0.920686	2.16132e-05	0.949387	2.40191e-06
SDCBP2	turquoise	0.610442	0.0460778	0.575071	0.0641949																			CFB	turquoise	0.920629	2.16876e-05	0.942671	4.42761e-06
IER5	turquoise	0.609816	0.0463631	0.844332	0.00107793																			CALM2	turquoise	0.920571	2.17655e-05	0.871903	0.000218224
MISP	turquoise	0.609194	0.0466484	0.837608	0.00129062																			IL2RA	turquoise	0.920125	2.23666e-05	0.939534	5.74806e-06
IL1R2	turquoise	0.608162	0.047124	0.853218	0.00083864																			ADAM19	turquoise	0.919959	2.25934e-05	0.931062	1.09138e-05
RHBDL2	turquoise	0.606218	0.0480289	0.89894	0.00016748																			INHBA	turquoise	0.919943	2.26153e-05	0.953873	1.52168e-06
CARD11	turquoise	0.603807	0.0491677	0.760705	0.00655831																			CCDC14	turquoise	0.91993	2.26325e-05	0.868262	0.000249452
PLS1	turquoise	0.602931	0.0495859	0.80698	0.00267962																			SLAMF8	turquoise	0.919815	2.2792e-05	0.958606	8.92805e-07
SLC45A3	turquoise	0.602633	0.0497287	0.832194	0.00148356																			SGO1	turquoise	0.919756	2.28736e-05	0.957608	1.00401e-06
HSP90AA1	turquoise	0.601931	0.0500663	0.884201	0.000302328																			HMGB2	turquoise	0.91973	2.2909e-05	0.894096	8.76155e-05
C1orf106	turquoise	0.601824	0.0501179	0.848787	0.000952339																			CRTAP	turquoise	0.919676	2.29847e-05	0.895918	8.05881e-05
HSPB1	turquoise	0.601546	0.0502521	0.89264	0.000217806																			TGFBR1	turquoise	0.919664	2.30011e-05	0.934003	8.82028e-06
PLXDC1	yellow	0.968116	1.03163e-06	0.89999	0.000160044																			IAH1	turquoise	0.919623	2.30577e-05	0.9436	4.08687e-06
SH3PXD2B	yellow	0.963943	1.78363e-06	0.906497	0.000119384																			GNB1	turquoise	0.919491	2.32428e-05	0.949214	2.44251e-06
RAPH1	yellow	0.962205	2.19887e-06	0.912726	8.83529e-05																			ANOS1	turquoise	0.919482	2.32561e-05	0.981505	1.65224e-08
CD248	yellow	0.960051	2.81295e-06	0.948416	8.73634e-06																			ADGRG6	turquoise	0.919319	2.34848e-05	0.868377	0.000248418
NRP2	yellow	0.956779	3.98989e-06	0.937548	2.03271e-05																			IQGAP1	turquoise	0.919308	2.35014e-05	0.969222	2.06557e-07
AFAP1	yellow	0.952857	5.86414e-06	0.920157	5.98523e-05																			CAST	turquoise	0.919215	2.36329e-05	0.902108	5.995e-05
SLFN5	yellow	0.951547	6.62128e-06	0.931294	3.09471e-05																			PSMD1	turquoise	0.919205	2.36471e-05	0.928102	1.33987e-05
NAV1	yellow	0.951136	6.87368e-06	0.95669	4.02648e-06																			ADAR	turquoise	0.918889	2.40993e-05	0.955722	1.24417e-06
SKIL	yellow	0.947081	9.78239e-06	0.959476	2.99722e-06																			CLIC4	turquoise	0.918864	2.41354e-05	0.948619	2.5865e-06
ARL4C	yellow	0.946013	1.06855e-05	0.943202	1.33724e-05																			SH3BGRL3	turquoise	0.918312	2.49448e-05	0.929491	1.21829e-05
RUNX2	yellow	0.943265	1.33077e-05	0.948475	8.69213e-06																			IGFBP5	turquoise	0.918091	2.5274e-05	0.930709	1.11893e-05
LOX	yellow	0.941893	1.47886e-05	0.970501	7.29669e-07																			OSBPL10	turquoise	0.917997	2.5415e-05	0.944698	3.71118e-06
FIBIN	yellow	0.938095	1.95536e-05	0.922322	5.30561e-05																			ADAMDEC1	turquoise	0.917957	2.54756e-05	0.955717	1.24485e-06
COL1A1	yellow	0.937051	2.10501e-05	0.965159	1.53107e-06																			ARMH4	turquoise	0.91765	2.59419e-05	0.949407	2.39737e-06
COL3A1	yellow	0.936726	2.15331e-05	0.941919	1.47586e-05																			UBE2T	turquoise	0.917465	2.62267e-05	0.95479	1.37859e-06
PTPRA	yellow	0.935898	2.2803e-05	0.953228	5.6624e-06																			CR1	turquoise	0.917435	2.62732e-05	0.952185	1.81613e-06
WISP1	yellow	0.934025	2.58876e-05	0.922597	5.22366e-05																			ENG	turquoise	0.917388	2.63462e-05	0.898171	7.25169e-05
MIR135B	yellow	0.933619	2.65959e-05	0.905583	0.000124557																			ACTR2	turquoise	0.917342	2.64179e-05	0.947754	2.80737e-06
ZNF521	yellow	0.933043	2.76276e-05	0.91455	8.05598e-05																			STOM	turquoise	0.917153	2.67113e-05	0.915446	2.94929e-05
SPARC	yellow	0.931568	3.04076e-05	0.96367	1.84451e-06																			PXDC1	turquoise	0.917051	2.68712e-05	0.905218	5.12869e-05
ITGAX	yellow	0.929213	3.52858e-05	0.875391	0.000414994																			MS4A4A	turquoise	0.917029	2.69063e-05	0.937784	6.60984e-06
ARRDC2	yellow	0.928623	3.65966e-05	0.94193	1.47465e-05																			CAMK4	turquoise	0.916989	2.69702e-05	0.921981	1.99488e-05
RFTN1	yellow	0.92797	3.809e-05	0.966466	1.29157e-06																			DCK	turquoise	0.91695	2.70307e-05	0.898042	7.2962e-05
TAGAP	yellow	0.927951	3.81362e-05	0.833241	0.00144467																			PTPRG	turquoise	0.916894	2.71207e-05	0.92795	1.35378e-05
VMP1	yellow	0.927307	3.9656e-05	0.949996	7.61268e-06																			TUBA1B	turquoise	0.916825	2.72292e-05	0.96855	2.29836e-07
PDLIM7	yellow	0.927196	3.99216e-05	0.89739	0.000178942																			RUNX1	turquoise	0.916648	2.75112e-05	0.92808	1.34193e-05
LGALS1	yellow	0.925112	4.51908e-05	0.914258	8.17723e-05																			NTM	turquoise	0.916563	2.76487e-05	0.920637	2.16772e-05
CTSK	yellow	0.925103	4.52129e-05	0.952573	6.02248e-06																			BTN3A2	turquoise	0.916547	2.76744e-05	0.941178	5.02226e-06
KCNAB2	yellow	0.92376	4.888e-05	0.943945	1.26166e-05																			BMPR2	turquoise	0.916459	2.78167e-05	0.897834	7.36832e-05
FNTB	yellow	0.92376	4.888e-05	0.907623	0.00011324																			ECT2	turquoise	0.916367	2.79662e-05	0.964884	3.96467e-07
RCSD1	yellow	0.92376	4.888e-05	0.936263	2.22359e-05																			FLNA	turquoise	0.916273	2.81191e-05	0.925375	1.60648e-05
FAM129B	yellow	0.923363	5.00069e-05	0.943165	1.3411e-05																			EVI2A	turquoise	0.916105	2.83931e-05	0.951945	1.86148e-06
RASSF2	yellow	0.922361	5.29399e-05	0.929761	3.41001e-05																			CARD6	turquoise	0.915994	2.85759e-05	0.8912	9.97632e-05
DACT1	yellow	0.921724	5.48722e-05	0.918598	6.51431e-05																			FCGR3A	turquoise	0.915985	2.85912e-05	0.965452	3.65764e-07
C5orf15	yellow	0.920685	5.81377e-05	0.929833	3.39462e-05																			MID1	turquoise	0.915888	2.87522e-05	0.882649	0.000143479
TGM2	yellow	0.9185	6.54875e-05	0.932634	2.83777e-05																			PTPRE	turquoise	0.915824	2.88578e-05	0.944122	3.90453e-06
PRICKLE2	yellow	0.918283	6.62533e-05	0.914519	8.06872e-05																			MFSD14B	turquoise	0.915806	2.88875e-05	0.954941	1.35598e-06
COL1A2	yellow	0.917862	6.77626e-05	0.97455	3.77642e-07																			PIP4K2A	turquoise	0.915715	2.90399e-05	0.909626	4.07287e-05
PRRX1	yellow	0.916132	7.42343e-05	0.974397	3.87875e-07																			SSH2	turquoise	0.9157	2.90651e-05	0.91008	3.97467e-05
MITF	yellow	0.915961	7.48992e-05	0.961556	2.37173e-06																			ETV1	turquoise	0.915611	2.92141e-05	0.970005	1.81816e-07
RAB23	yellow	0.915781	7.56066e-05	0.926655	4.12428e-05																			GPX1	turquoise	0.915608	2.92198e-05	0.959274	8.2399e-07
MIR1245A	yellow	0.915473	7.68227e-05	0.875526	0.000413064																			COL5A2	turquoise	0.915604	2.9226e-05	0.96606	3.35021e-07
COL6A3	yellow	0.914814	7.94766e-05	0.986865	1.95991e-08																			CTSE	turquoise	0.915503	2.93969e-05	0.909996	3.99279e-05
ITGB1P1	yellow	0.913647	8.43494e-05	0.929793	3.40315e-05																			SLA	turquoise	0.915379	2.96056e-05	0.906797	4.72841e-05
COL6A2	yellow	0.913016	8.70778e-05	0.959641	2.9435e-06																			RAC1	turquoise	0.915379	2.96059e-05	0.941743	4.79029e-06
INHBA	yellow	0.912466	8.95081e-05	0.990235	5.18692e-09																			STX7	turquoise	0.914832	3.05475e-05	0.968372	2.36358e-07
ADGRA2	yellow	0.912091	9.1198e-05	0.978583	1.74776e-07																			F13A1	turquoise	0.914397	3.13118e-05	0.960632	6.97041e-07
AMPD3	yellow	0.910657	9.78762e-05	0.918251	6.63692e-05																			CSGALNACT2	turquoise	0.914373	3.13535e-05	0.917963	2.54674e-05
BTBD19	yellow	0.91065	9.79128e-05	0.974477	3.82533e-07																			CTSO	turquoise	0.914016	3.19944e-05	0.867469	0.000256693
C1S	yellow	0.910588	9.82063e-05	0.975033	3.46705e-07																			TNFRSF21	turquoise	0.913917	3.21727e-05	0.933237	9.33208e-06
GPNMB	yellow	0.909389	0.00010409	0.985941	2.6571e-08																			ITGB1BP1	turquoise	0.913687	3.25921e-05	0.895645	8.16107e-05
MMP2	yellow	0.909369	0.000104193	0.962461	2.13339e-06																			MLLT11	turquoise	0.913629	3.26981e-05	0.890474	0.000103007
COL5A2	yellow	0.907163	0.000115721	0.943532	1.30323e-05																			CRYBG1	turquoise	0.913622	3.27113e-05	0.901555	6.16034e-05
CTNNB1	yellow	0.906321	0.000120366	0.944294	1.22736e-05																			NECAP2	turquoise	0.91298	3.39078e-05	0.934588	8.44463e-06
MSL1	yellow	0.905456	0.00012529	0.888628	0.00025537																			CENPK	turquoise	0.912914	3.4033e-05	0.934859	8.27541e-06
CYTH1	yellow	0.905078	0.000127489	0.84324	0.00111055																			OLFML1	turquoise	0.912718	3.44063e-05	0.948115	2.7135e-06
NCS1	yellow	0.903161	0.000139093	0.939108	1.81821e-05																			P4HA3	turquoise	0.912647	3.45404e-05	0.925661	1.57674e-05
BGN	yellow	0.902191	0.000145264	0.970506	7.29053e-07																			AHNAK2	turquoise	0.912532	3.47616e-05	0.902473	5.88778e-05
C17orf62	yellow	0.901252	0.000151438	0.964555	1.65272e-06																			LRRC32	turquoise	0.912525	3.47756e-05	0.86561	0.000274311
FAM213B	yellow	0.900207	0.000158536	0.924309	4.73557e-05																			WBP1L	turquoise	0.912395	3.50277e-05	0.94585	3.34695e-06
GAS7	yellow	0.899525	0.000163305	0.975178	3.3778e-07																			IRF9	turquoise	0.912037	3.57258e-05	0.928422	1.31103e-05
TPM2	yellow	0.898217	0.000172751	0.962499	2.12381e-06																			TPP1	turquoise	0.911988	3.58229e-05	0.933979	8.83599e-06
NNMT	yellow	0.898016	0.000174243	0.945052	1.15529e-05																			SMAP2	turquoise	0.911639	3.65175e-05	0.903793	5.5123e-05
RUNX1	yellow	0.897709	0.000176536	0.979837	1.33449e-07																			TBK1	turquoise	0.911634	3.65275e-05	0.912742	3.43596e-05
SOX4	yellow	0.897034	0.000181653	0.968608	9.62616e-07																			ATP2A2	turquoise	0.911603	3.65902e-05	0.904999	5.18625e-05
EDNRA	yellow	0.8965	0.000185787	0.940783	1.60768e-05																			EXOC1	turquoise	0.911509	3.67782e-05	0.919268	2.3557e-05
CTSZ	yellow	0.895909	0.000190436	0.858715	0.0007122																			ANGPT2	turquoise	0.911449	3.68993e-05	0.956966	1.08124e-06
WNK1	yellow	0.894736	0.000199941	0.92065	5.82503e-05																			STK4	turquoise	0.91143	3.69374e-05	0.946992	3.0145e-06
IER5L	yellow	0.894335	0.000203268	0.862478	0.000634317																			MYL12B	turquoise	0.911411	3.69768e-05	0.868365	0.000248527
ADAMTS12	yellow	0.892963	0.000214974	0.958119	3.46915e-06																			DOCK4	turquoise	0.911376	3.70482e-05	0.921038	2.11501e-05
CSGALNACT2	yellow	0.89068	0.000235591	0.949524	7.93603e-06																			FCHO2	turquoise	0.911357	3.70858e-05	0.940712	5.21996e-06
PTGFRN	yellow	0.889879	0.000243174	0.911998	9.1618e-05																			RRAGC	turquoise	0.911357	3.70858e-05	0.908035	4.43201e-05
THY1	yellow	0.889568	0.000246159	0.906125	0.000121471																			HLA-DPA1	turquoise	0.91119	3.74246e-05	0.913572	3.28023e-05
WIPF1	yellow	0.888895	0.000252725	0.935904	2.27932e-05																			PRDM1	turquoise	0.911135	3.75384e-05	0.94913	2.46253e-06
GLMP	yellow	0.886768	0.000274367	0.898668	0.000169451																			LMO7	turquoise	0.911124	3.75611e-05	0.95281	1.70222e-06
TCF4	yellow	0.88639	0.000278355	0.965304	1.50296e-06																			LAMB1	turquoise	0.910997	3.78216e-05	0.854247	0.000403474
KIRREL	yellow	0.885843	0.00028421	0.965402	1.48421e-06																			EPHX4	turquoise	0.910852	3.81216e-05	0.881448	0.000150656
COL5A1	yellow	0.885018	0.000293205	0.957072	3.87119e-06																			ZFHX4	turquoise	0.910818	3.81924e-05	0.92746	1.39923e-05
TGFB1I1	yellow	0.884448	0.000299551	0.969269	8.75535e-07																			WDR1	turquoise	0.910739	3.83549e-05	0.94795	2.75607e-06
HTRA1	yellow	0.883435	0.000311078	0.96077	2.59484e-06																			CLIP4	turquoise	0.910625	3.85943e-05	0.908634	4.29406e-05
PLXNC1	yellow	0.880853	0.000341988	0.957279	3.78893e-06																			GMFG	turquoise	0.910492	3.88717e-05	0.956168	1.18359e-06
MEF2C	yellow	0.880376	0.000347941	0.983814	4.9943e-08																			GPRC5A	turquoise	0.910411	3.90427e-05	0.93382	8.94076e-06
LRRC15	yellow	0.880275	0.000349212	0.851282	0.000886971																			CTSA	turquoise	0.910272	3.93374e-05	0.941919	4.71955e-06
PTRF	yellow	0.879305	0.000361593	0.984814	3.7537e-08																			NCF2	turquoise	0.910129	3.96415e-05	0.968575	2.28938e-07
TRPS1	yellow	0.878415	0.000373254	0.94842	8.73346e-06																			KCNT2	turquoise	0.910095	3.97153e-05	0.90107	6.30821e-05
TNFAIP2	yellow	0.876686	0.000396714	0.896236	0.000187852																			LPP	turquoise	0.910057	3.97974e-05	0.888362	0.000112913
AKT3	yellow	0.876418	0.000400442	0.93539	2.36107e-05																			FMN1	turquoise	0.909956	4.00146e-05	0.885883	0.000125476
SULF1	yellow	0.875989	0.000406474	0.950839	7.06079e-06																			FAM49B	turquoise	0.909908	4.01166e-05	0.939102	5.952e-06
FKBP7	yellow	0.873828	0.000437918	0.857465	0.00073959																			B4GALT5	turquoise	0.909857	4.02269e-05	0.935911	7.6419e-06
LMCD1	yellow	0.873008	0.00045031	0.940449	1.64805e-05																			EIF2AK2	turquoise	0.909729	4.05041e-05	0.879577	0.000162399
BNIP3L	yellow	0.87269	0.000455191	0.943783	1.2779e-05																			KDM1B	turquoise	0.909552	4.08919e-05	0.947543	2.86371e-06
P4HA3	yellow	0.872612	0.000456387	0.934145	2.56807e-05																			CAPNS1	turquoise	0.909539	4.09199e-05	0.89797	7.32095e-05
C1R	yellow	0.872504	0.000458054	0.972362	5.45652e-07																			PIP4P2	turquoise	0.909513	4.09762e-05	0.924139	1.74029e-05
FNDC3B	yellow	0.872432	0.000459169	0.879477	0.000359378																			DLGAP5	turquoise	0.90943	4.11595e-05	0.969246	2.05748e-07
DOCK10	yellow	0.872205	0.000462712	0.971368	6.38731e-07																			LYZ	turquoise	0.909334	4.13708e-05	0.917022	2.69179e-05
HSPG2	yellow	0.871748	0.000469884	0.942629	1.39789e-05																			CD86	turquoise	0.909172	4.17298e-05	0.950393	2.17637e-06
LRP1	yellow	0.871627	0.000471782	0.999002	1.83001e-13																			CD86	turquoise	0.909101	4.18868e-05	0.881636	0.000149516
MIR3667	yellow	0.871421	0.000475054	0.885428	0.000288708																			SNX29	turquoise	0.909054	4.1993e-05	0.906637	4.7679e-05
PPP2R1A	yellow	0.870419	0.00049121	0.904537	0.000130684																			DIAPH2	turquoise	0.90903	4.20467e-05	0.855555	0.000386583
CALD1	yellow	0.869974	0.000498514	0.986458	2.24677e-08																			SH3BP5	turquoise	0.90898	4.21578e-05	0.921441	2.06298e-05
CMTM3	yellow	0.869806	0.000501283	0.966537	1.27937e-06																			KNL1	turquoise	0.908966	4.21892e-05	0.945945	3.31827e-06
FLVCR2	yellow	0.86951	0.000506203	0.862065	0.000642526																			NT5E	turquoise	0.908932	4.22658e-05	0.968338	2.37638e-07
CD200	yellow	0.869361	0.0005087	0.932746	2.81696e-05																			KCTD10	turquoise	0.908926	4.2279e-05	0.941556	4.86582e-06
ACVR1	yellow	0.868402	0.000524965	0.964387	1.68788e-06																			DTX3L	turquoise	0.908915	4.23039e-05	0.841129	0.000606552
MRC2	yellow	0.868191	0.000528591	0.975895	2.96383e-07																			MOSPD2	turquoise	0.908845	4.24613e-05	0.889626	0.000106896
CHPF	yellow	0.867495	0.00054071	0.943403	1.31647e-05																			ALOX5AP	turquoise	0.908732	4.27167e-05	0.955616	1.25881e-06
MID1	yellow	0.86734	0.000543424	0.93031	3.29438e-05																			UBA3	turquoise	0.908675	4.28473e-05	0.908576	4.30723e-05
AHNAK2	yellow	0.86667	0.000555332	0.918503	6.54773e-05																			TIGAR	turquoise	0.908586	4.30488e-05	0.914678	3.08159e-05
KIF26B	yellow	0.86655	0.000557477	0.987483	1.57865e-08																			CBLB	turquoise	0.908565	4.30975e-05	0.888647	0.000111533
GPX8	yellow	0.86639	0.000560357	0.960517	2.67015e-06																			FLVCR2	turquoise	0.908534	4.31679e-05	0.923328	1.8328e-05
F2R	yellow	0.865941	0.000568497	0.972522	5.31699e-07																			GJC1	turquoise	0.908427	4.34139e-05	0.911563	3.66696e-05
AKAP12	yellow	0.864625	0.000592873	0.888791	0.000253752																			SNCA	turquoise	0.90842	4.34305e-05	0.908931	4.22691e-05
TIMP1	yellow	0.86401	0.000604523	0.918525	6.54005e-05																			AKAP12	turquoise	0.908296	4.3715e-05	0.921438	2.06333e-05
FBXL7	yellow	0.863728	0.000609935	0.89129	0.000229943																			DYNLRB1	turquoise	0.908168	4.40104e-05	0.956554	1.13313e-06
FSTL1	yellow	0.863543	0.000613501	0.960457	2.68829e-06																			SP100	turquoise	0.908147	4.40597e-05	0.856697	0.000372283
CHSY3	yellow	0.863513	0.000614081	0.86337	0.000616848																			CD248	turquoise	0.908072	4.42338e-05	0.95574	1.2417e-06
DST	yellow	0.863309	0.000618024	0.904031	0.000133731																			TMEM123	turquoise	0.908066	4.42491e-05	0.891899	9.67181e-05
NBL1	yellow	0.863246	0.000619255	0.942762	1.38365e-05																			SLPI	turquoise	0.908055	4.4275e-05	0.933013	9.48626e-06
WWC3	yellow	0.863099	0.00062211	0.942001	1.46668e-05																			SAMSN1	turquoise	0.907988	4.44314e-05	0.946196	3.24327e-06
DYNLT3	yellow	0.862878	0.000626439	0.992348	1.73623e-09																			NAV1	turquoise	0.907694	4.51214e-05	0.921102	2.10668e-05
TMEM2	yellow	0.862773	0.000628505	0.947176	9.7049e-06																			TMTC3	turquoise	0.907691	4.51299e-05	0.931114	1.08737e-05
FBLN2	yellow	0.862523	0.000633421	0.94612	1.05922e-05																			ITGA5	turquoise	0.907636	4.52583e-05	0.951634	1.92137e-06
IDS	yellow	0.860169	0.000681294	0.984702	3.87925e-08																			GPX8	turquoise	0.907603	4.53381e-05	0.924557	1.69414e-05
FAP	yellow	0.860078	0.000683194	0.974707	3.67347e-07																			ZC3HAV1	turquoise	0.907574	4.54074e-05	0.904855	5.22429e-05
ADAMTS14	yellow	0.860059	0.000683596	0.909904	0.000101532																			NREP	turquoise	0.907482	4.56264e-05	0.912864	3.41265e-05
SNED1	yellow	0.860055	0.000683674	0.904926	0.000128382																			MPHOSPH6	turquoise	0.907428	4.57548e-05	0.895706	8.13817e-05
LEF1	yellow	0.85775	0.000733264	0.944078	1.24848e-05																			ABR	turquoise	0.907376	4.58787e-05	0.936991	7.0325e-06
CASC15	yellow	0.85775	0.000733264	0.94448	1.20935e-05																			IL16	turquoise	0.907244	4.61957e-05	0.900083	6.61775e-05
MYL9	yellow	0.857624	0.000736055	0.980697	1.09827e-07																			SLC6A14	turquoise	0.907066	4.66279e-05	0.938797	6.09944e-06
C1QTNF1	yellow	0.85707	0.000748413	0.848718	0.000954179																			PCNX1	turquoise	0.906916	4.69922e-05	0.915604	2.92267e-05
THBS2	yellow	0.856631	0.000758299	0.983356	5.65882e-08																			LDHA	turquoise	0.90686	4.71294e-05	0.940807	5.17922e-06
MAST2	yellow	0.856095	0.000770532	0.949303	8.09136e-06																			IFIH1	turquoise	0.906747	4.7406e-05	0.911055	3.77013e-05
DLST	yellow	0.856077	0.000770939	0.886855	0.000273459																			TFEC	turquoise	0.906678	4.7576e-05	0.943099	4.26803e-06
TIMP2	yellow	0.855736	0.000778776	0.983691	5.16626e-08																			DNMT1	turquoise	0.906607	4.77527e-05	0.893482	9.00879e-05
ENO2	yellow	0.853232	0.000838298	0.948449	8.71178e-06																			TSC22D1	turquoise	0.906575	4.78327e-05	0.857104	0.000367294
FAM114A1	yellow	0.8531	0.000841536	0.926132	4.25491e-05																			KLHL5	turquoise	0.906548	4.78972e-05	0.89682	7.72749e-05
RHOC	yellow	0.852724	0.000850791	0.930586	3.23732e-05																			MASTL	turquoise	0.906408	4.82454e-05	0.901783	6.09163e-05
SHISA2	yellow	0.852695	0.000851498	0.869359	0.000508731																			RND3	turquoise	0.906378	4.8321e-05	0.92964	1.20577e-05
JAM3	yellow	0.852174	0.000864449	0.957839	3.57351e-06																			ARID5B	turquoise	0.906133	4.89361e-05	0.92823	1.32833e-05
ST3GAL2	yellow	0.852013	0.000868495	0.868381	0.000525334																			STAT2	turquoise	0.906086	4.90553e-05	0.94449	3.78014e-06
FBXO32	yellow	0.851882	0.000871777	0.880699	0.000343894																			CLEC7A	turquoise	0.906019	4.92244e-05	0.953922	1.51378e-06
2011-09-01	yellow	0.851734	0.000875508	0.984275	4.3881e-08																			LY86	turquoise	0.905777	4.98417e-05	0.94048	5.32105e-06
VGLL4	yellow	0.851668	0.000877191	0.951536	6.62815e-06																			UACA	turquoise	0.905499	5.05569e-05	0.931018	1.09476e-05
THBS1	yellow	0.850893	0.000896932	0.913918	8.3198e-05																			HDGFL3	turquoise	0.905432	5.07293e-05	0.916658	2.7496e-05
SPON2	yellow	0.850521	0.000906531	0.986284	2.37926e-08																			TAPBP	turquoise	0.905384	5.08538e-05	0.89404	8.7839e-05
PDGFRB	yellow	0.850248	0.000913627	0.933506	2.67949e-05																			TAOK3	turquoise	0.905228	5.12605e-05	0.957017	1.0749e-06
ADAM19	yellow	0.850095	0.000917623	0.901702	0.000148455																			SESTD1	turquoise	0.905223	5.12743e-05	0.907577	4.53992e-05
FN1	yellow	0.849953	0.000921354	0.955411	4.58101e-06																			CAP2	turquoise	0.905171	5.14098e-05	0.92131	2.07977e-05
VSTM4	yellow	0.849245	0.00094008	0.941854	1.48316e-05																			AOAH	turquoise	0.905169	5.14148e-05	0.911937	3.59233e-05
EFEMP2	yellow	0.848258	0.000966641	0.967585	1.1104e-06																			DCN	turquoise	0.904961	5.19622e-05	0.910149	3.96001e-05
TRAM2	yellow	0.847021	0.00100073	0.929405	3.4867e-05																			RAB8B	turquoise	0.904235	5.39117e-05	0.94403	3.93635e-06
MMP16	yellow	0.84699	0.0010016	0.929781	3.40566e-05																			HMGN4	turquoise	0.90423	5.3925e-05	0.918763	2.42825e-05
PMP22	yellow	0.84573	0.00103725	0.939433	1.7757e-05																			TLN1	turquoise	0.904184	5.40491e-05	0.938795	6.10034e-06
ENC1	yellow	0.845687	0.00103849	0.931349	3.08369e-05																			SPECC1	turquoise	0.904067	5.43699e-05	0.917199	2.66393e-05
VIM	yellow	0.845463	0.00104495	0.985312	3.23335e-08																			PNP	turquoise	0.904012	5.45204e-05	0.959398	8.1163e-07
TIMP3	yellow	0.844805	0.00106404	0.960717	2.61056e-06																			KIAA1841	turquoise	0.903813	5.50698e-05	0.910631	3.85808e-05
MDK	yellow	0.844112	0.00108446	0.869162	0.000512044																			FCHSD2	turquoise	0.903674	5.54559e-05	0.925751	1.56742e-05
COL16A1	yellow	0.844049	0.00108632	0.974362	3.90307e-07																			RFTN1	turquoise	0.903632	5.55724e-05	0.925009	1.64518e-05
MIR6503	yellow	0.843645	0.00109837	0.947803	9.2056e-06																			RSAD2	turquoise	0.903424	5.61546e-05	0.925629	1.58004e-05
SNX29	yellow	0.843473	0.00110354	0.977474	2.18973e-07																			OSTM1	turquoise	0.903394	5.6238e-05	0.964665	4.08818e-07
MAP3K8	yellow	0.841631	0.00115992	0.853701	0.000826913																			C1GALT1	turquoise	0.903331	5.64168e-05	0.912432	3.49562e-05
DKK3	yellow	0.841347	0.00116881	0.984911	3.64765e-08																			UBE2K	turquoise	0.90327	5.65871e-05	0.872465	0.000213689
AGRN	yellow	0.841229	0.00117251	0.910796	9.72144e-05																			GNAI2	turquoise	0.90325	5.66456e-05	0.963403	4.86174e-07
ROR2	yellow	0.839574	0.00122544	0.915594	7.6344e-05																			CPNE8	turquoise	0.90318	5.6844e-05	0.900564	6.46563e-05
MAP4K5	yellow	0.839459	0.00122917	0.938645	1.87999e-05																			2009-09-01	turquoise	0.902951	5.74942e-05	0.911786	3.62244e-05
MORF4L1P1	yellow	0.839082	0.0012415	0.93415	2.56722e-05																			PGRMC1	turquoise	0.902805	5.79141e-05	0.901005	6.32833e-05
PPIC	yellow	0.839034	0.00124309	0.963629	1.85364e-06																			NCAM2	turquoise	0.902668	5.83111e-05	0.958859	8.66133e-07
SKI	yellow	0.837013	0.00131085	0.951845	6.44321e-06																			NFKB1	turquoise	0.902484	5.88436e-05	0.916711	2.7412e-05
ENTPD1	yellow	0.835892	0.0013496	0.921847	5.44943e-05																			RAP1B	turquoise	0.902406	5.90724e-05	0.931015	1.09501e-05
ITGA1	yellow	0.834948	0.00138289	0.931304	3.09267e-05																			OLR1	turquoise	0.902057	6.01001e-05	0.936283	7.42738e-06
FAM50A	yellow	0.834626	0.00139437	0.950391	7.3502e-06																			RHBDL2	turquoise	0.901995	6.02837e-05	0.918135	2.52087e-05
PHLDB1	yellow	0.834426	0.00140158	0.972871	5.02268e-07																			OSMR	turquoise	0.901922	6.05011e-05	0.910044	3.98253e-05
TPST1	yellow	0.833274	0.00144346	0.953847	5.33801e-06																			CLIC1	turquoise	0.901656	6.12977e-05	0.957766	9.85744e-07
CPXM1	yellow	0.832961	0.00145499	0.942787	1.38092e-05																			YEATS2	turquoise	0.901648	6.13205e-05	0.897633	7.4384e-05
UBA1	yellow	0.83245	0.00147395	0.861211	0.000659787																			GREM1	turquoise	0.901484	6.18161e-05	0.898828	7.02881e-05
C14orf37	yellow	0.831522	0.00150894	0.908125	0.000110581																			PRSS23	turquoise	0.901336	6.22654e-05	0.888458	0.000112446
PCDH18	yellow	0.830827	0.00153552	0.913739	8.39577e-05																			LHFPL6	turquoise	0.901327	6.2293e-05	0.880772	0.000154819
IL16	yellow	0.830339	0.00155437	0.971109	6.64895e-07																			MEF2A	turquoise	0.901317	6.23239e-05	0.911162	3.74832e-05
WNT5A	yellow	0.830276	0.00155682	0.972114	5.67858e-07																			STARD5	turquoise	0.901226	6.26017e-05	0.857223	0.000365849
FGD5	yellow	0.83001	0.00156719	0.941752	1.49468e-05																			ELOVL6	turquoise	0.901208	6.26567e-05	0.896708	7.76813e-05
PRDM8	yellow	0.829555	0.00158505	0.836109	0.00134202																			SLC30A7	turquoise	0.901107	6.29682e-05	0.931496	1.05823e-05
PLOD1	yellow	0.827593	0.00166383	0.873978	0.000435672																			MAML2	turquoise	0.901041	6.31711e-05	0.851681	0.00043827
WNT2	yellow	0.827548	0.00166568	0.901759	0.00014808																			TMEM176A	turquoise	0.901006	6.32798e-05	0.898255	7.22302e-05
SDR16C5	yellow	0.827329	0.00167465	0.847091	0.000998771																			RHOC	turquoise	0.900691	6.42562e-05	0.941581	4.85591e-06
TUBA1A	yellow	0.827284	0.00167651	0.9493	8.09344e-06																			ZNF521	turquoise	0.900567	6.46455e-05	0.913883	3.22348e-05
IGFBP7	yellow	0.827226	0.00167891	0.99033	4.96448e-09																			HERC6	turquoise	0.900525	6.47779e-05	0.801282	0.00172943
BCAR1	yellow	0.826941	0.00169067	0.842687	0.00112735																			PTGIS	turquoise	0.900522	6.47864e-05	0.948551	2.60327e-06
AEBP1	yellow	0.826861	0.00169398	0.985227	3.3174e-08																			SNTB2	turquoise	0.900519	6.47977e-05	0.946084	3.27637e-06
PPP3CA	yellow	0.826343	0.00171552	0.892996	0.000214693																			ARHGAP42	turquoise	0.900292	6.55132e-05	0.920738	2.15436e-05
MYLK	yellow	0.826181	0.0017223	0.968109	1.03276e-06																			MGLL	turquoise	0.899847	6.69378e-05	0.936319	7.40671e-06
FERMT2	yellow	0.82515	0.001766	0.931534	3.04741e-05																			STX6	turquoise	0.899738	6.729e-05	0.941378	4.93916e-06
PLPP4	yellow	0.824802	0.00178091	0.908394	0.000109174																			ANO1	turquoise	0.899731	6.73128e-05	0.931825	1.0337e-05
MIR431	yellow	0.823865	0.00182154	0.861753	0.000648797																			DUSP11	turquoise	0.899568	6.78422e-05	0.894789	8.48862e-05
CTHRC1	yellow	0.823193	0.00185111	0.934805	2.45668e-05																			COL4A2	turquoise	0.899408	6.83659e-05	0.882084	0.000146822
ABLIM3	yellow	0.822376	0.00188758	0.930594	3.23579e-05																			CTNNB1	turquoise	0.899319	6.86555e-05	0.90277	5.80149e-05
FNDC1	yellow	0.821761	0.00191535	0.886349	0.000278798																			ENPP2	turquoise	0.89925	6.88826e-05	0.87664	0.000182254
ANGPTL2	yellow	0.821398	0.00193191	0.867191	0.000546069																			PYGL	turquoise	0.898796	7.0394e-05	0.940395	5.35846e-06
BICD1	yellow	0.821118	0.0019447	0.936163	2.23899e-05																			NCAPG	turquoise	0.898637	7.09307e-05	0.946403	3.18236e-06
CD151	yellow	0.82111	0.00194509	0.865395	0.000578511																			RAB11A	turquoise	0.898563	7.11807e-05	0.944584	3.74887e-06
CSRP1	yellow	0.821007	0.00194981	0.913434	8.52634e-05																			BMP2K	turquoise	0.898446	7.15773e-05	0.922466	1.93524e-05
PHF13	yellow	0.820968	0.00195163	0.861405	0.000655836																			TMSB4XP2	turquoise	0.898358	7.18772e-05	0.876577	0.000182699
FKBP9	yellow	0.820157	0.00198926	0.928602	3.6644e-05																			MDFIC	turquoise	0.898306	7.20552e-05	0.949447	2.38798e-06
VCAN	yellow	0.819565	0.00201703	0.982818	6.524e-08																			DCBLD1	turquoise	0.898074	7.28522e-05	0.923824	1.77582e-05
AMIGO2	yellow	0.818529	0.00206641	0.830614	0.00154373																			MINDY2	turquoise	0.89807	7.28641e-05	0.903948	5.46953e-05
ANTXR1	yellow	0.818015	0.00209124	0.979612	1.40227e-07																			MYO5A	turquoise	0.898049	7.29387e-05	0.924696	1.67891e-05
ATXN1	yellow	0.817311	0.00212558	0.986155	2.48095e-08																			CEP135	turquoise	0.8978	7.38008e-05	0.905277	5.1134e-05
PRSS23	yellow	0.817102	0.00213583	0.931786	2.99829e-05																			CYP1B1	turquoise	0.897337	7.54269e-05	0.872075	0.000216824
DPYSL3	yellow	0.816947	0.0021435	0.954012	5.25352e-06																			PREX1	turquoise	0.89719	7.59486e-05	0.924523	1.69784e-05
ITGB5	yellow	0.816917	0.002145	0.9171	7.05576e-05																			KMO	turquoise	0.897157	7.60654e-05	0.954618	1.40454e-06
RP11-166D19.1	yellow	0.816873	0.00214714	0.932392	2.88278e-05																			TACC3	turquoise	0.897124	7.61842e-05	0.916598	2.75928e-05
LAMB2	yellow	0.814777	0.00225272	0.938666	1.8771e-05																			RCC2	turquoise	0.89631	7.91342e-05	0.893541	8.98471e-05
PDGFRA	yellow	0.814547	0.00226455	0.949714	7.80442e-06																			SUSD1	turquoise	0.896086	7.99628e-05	0.936778	7.14952e-06
PDE10A	yellow	0.814031	0.00229123	0.947801	9.20712e-06																			RAB32	turquoise	0.895993	8.0306e-05	0.920396	2.19999e-05
ROBO1	yellow	0.813766	0.002305	0.89135	0.000229389																			TMOD3	turquoise	0.895962	8.04232e-05	0.920815	2.14424e-05
STON1	yellow	0.813454	0.00232131	0.955603	4.49416e-06																			NPLOC4	turquoise	0.895861	8.08008e-05	0.852337	0.000429154
CCNG2	yellow	0.813267	0.00233114	0.918148	6.6736e-05																			GNA15	turquoise	0.895852	8.08322e-05	0.932781	9.64794e-06
NTM	yellow	0.812381	0.0023781	0.947254	9.64106e-06																			MX1	turquoise	0.895762	8.1171e-05	0.908951	4.22226e-05
PLXDC2	yellow	0.812264	0.00238433	0.969973	7.89676e-07																			FAM171B	turquoise	0.895567	8.19049e-05	0.86426	0.000287683
RP1-34B20.21	yellow	0.811898	0.00240398	0.93924	1.80084e-05																			SERPING1	turquoise	0.895563	8.1921e-05	0.85048	0.000455344
SEMA3C	yellow	0.810674	0.00247048	0.893068	0.000214064																			HK1	turquoise	0.895459	8.23149e-05	0.93276	9.66252e-06
P3H1	yellow	0.810622	0.00247338	0.918702	6.47789e-05																			HOXB2	turquoise	0.895395	8.25567e-05	0.903429	5.61403e-05
PMEPA1	yellow	0.810081	0.00250322	0.890938	0.000233189																			GOLIM4	turquoise	0.895354	8.27117e-05	0.910279	3.93233e-05
NID2	yellow	0.809948	0.00251063	0.968351	9.9829e-07																			TMEM71	turquoise	0.895004	8.40544e-05	0.941146	5.03566e-06
PALLD	yellow	0.809746	0.00252185	0.977863	2.02588e-07																			FRRS1	turquoise	0.894731	8.51114e-05	0.909409	4.12047e-05
TRPV2	yellow	0.807373	0.00265676	0.819064	0.00204081																			MYO9B	turquoise	0.894422	8.63209e-05	0.920434	2.19481e-05
HTRA3	yellow	0.806128	0.00272968	0.939053	1.82544e-05																			CHML	turquoise	0.894405	8.63915e-05	0.916748	2.73516e-05
TMEM200A	yellow	0.805613	0.0027603	0.94413	1.24335e-05																			C3orf58	turquoise	0.894306	8.67792e-05	0.902706	5.82013e-05
FAM63B	yellow	0.804367	0.00283536	0.937109	2.09644e-05																			TPM2	turquoise	0.894246	8.7019e-05	0.909417	4.11874e-05
MIR222	yellow	0.804024	0.00285624	0.878415	0.00037325																			CERS5	turquoise	0.894244	8.70272e-05	0.870734	0.000227897
CCDC80	yellow	0.803969	0.00285962	0.97918	1.54022e-07																			EDIL3	turquoise	0.89412	8.75176e-05	0.909084	4.1926e-05
CLIP3	yellow	0.803219	0.00290581	0.844506	0.00107283																			ZNF438	turquoise	0.893921	8.83151e-05	0.914017	3.19918e-05
SNCAIP	yellow	0.803028	0.00291767	0.947531	9.41911e-06																			LACTB	turquoise	0.893809	8.87631e-05	0.89889	7.00788e-05
EFNA5	yellow	0.802919	0.00292443	0.923612	4.93001e-05																			SLC7A7	turquoise	0.893399	9.04262e-05	0.931075	1.09038e-05
SMIM3	yellow	0.802183	0.00297053	0.903965	0.00013413																			CAPN2	turquoise	0.893345	9.06464e-05	0.890361	0.00010352
UACA	yellow	0.802063	0.00297809	0.94956	7.91128e-06																			PEAK1	turquoise	0.893342	9.06578e-05	0.872314	0.0002149
FBN1	yellow	0.801942	0.00298576	0.968175	1.02326e-06																			REEP3	turquoise	0.893325	9.0728e-05	0.899059	6.95173e-05
LPAR5	yellow	0.801326	0.0030249	0.876831	0.000394702																			IFNGR2	turquoise	0.893313	9.07778e-05	0.938885	6.05679e-06
SGCD	yellow	0.801264	0.00302888	0.932109	2.93638e-05																			SFT2D2	turquoise	0.893137	9.14993e-05	0.905189	5.13624e-05
MIR34C	yellow	0.800566	0.00307373	0.908288	0.000109726																			MRC1	turquoise	0.893042	9.18916e-05	0.892477	9.42516e-05
ANOS1	yellow	0.79897	0.00317808	0.940779	1.6081e-05																			FGL2	turquoise	0.8929	9.24809e-05	0.903827	5.50292e-05
SLC39A10	yellow	0.796709	0.00333049	0.934797	2.45801e-05																			BAZ1A	turquoise	0.892736	9.31649e-05	0.914742	3.07034e-05
EDIL3	yellow	0.796106	0.00337198	0.957838	3.57364e-06																			BLZF1	turquoise	0.892715	9.3253e-05	0.925084	1.63728e-05
ALDH1A3	yellow	0.796034	0.00337699	0.879494	0.000359156																			C1QB	turquoise	0.892662	9.34738e-05	0.925863	1.55591e-05
ZEB1	yellow	0.795534	0.00341177	0.953513	5.51123e-06																			CNEP1R1	turquoise	0.892611	9.36902e-05	0.910993	3.78294e-05
ITGA11	yellow	0.794182	0.00350713	0.970045	7.81274e-07																			DPYSL3	turquoise	0.892528	9.40389e-05	0.938121	6.43629e-06
DCHS1	yellow	0.792952	0.00359558	0.965957	1.38119e-06																			CD180	turquoise	0.89216	9.55973e-05	0.927011	1.44194e-05
RASGRF2	yellow	0.792755	0.00360984	0.865225	0.000581674																			ACOT9	turquoise	0.892008	9.62499e-05	0.928546	1.29997e-05
MIR143HG	yellow	0.792132	0.00365539	0.974647	3.7131e-07																			NQO1	turquoise	0.89198	9.63669e-05	0.928673	1.28877e-05
LBH	yellow	0.791481	0.00370347	0.941486	1.52513e-05																			CLCN4	turquoise	0.891964	9.64374e-05	0.917695	2.58738e-05
ACTA2	yellow	0.790255	0.00379523	0.945106	1.15027e-05																			FRYL	turquoise	0.89186	9.68853e-05	0.928284	1.32341e-05
NT5DC2	yellow	0.790184	0.00380064	0.871869	0.000467964																			ARL4C	turquoise	0.891809	9.71038e-05	0.936636	7.2283e-06
PRKCDBP	yellow	0.789316	0.00386666	0.895181	0.000196293																			HEPH	turquoise	0.891796	9.71614e-05	0.935918	7.63806e-06
HOXB4	yellow	0.78913	0.00388096	0.795639	0.00340442																			ALOX5	turquoise	0.891605	9.79881e-05	0.934536	8.47762e-06
PLEKHA4	yellow	0.788526	0.00392749	0.845455	0.00104518																			BST1	turquoise	0.891586	9.80725e-05	0.946051	3.28642e-06
APOBR	yellow	0.787066	0.00404184	0.92549	4.41966e-05																			XRCC4	turquoise	0.89144	9.87078e-05	0.907429	4.57519e-05
2008-09-01	yellow	0.786859	0.00405826	0.953586	5.47275e-06																			KCTD20	turquoise	0.89125	9.95422e-05	0.925836	1.55869e-05
UBQLN2	yellow	0.786367	0.00409745	0.889267	0.000249086																			RTP4	turquoise	0.890961	0.000100821	0.92975	1.1966e-05
DNM3OS	yellow	0.786134	0.00411611	0.955426	4.57439e-06																			C1QC	turquoise	0.890906	0.000101069	0.939053	5.97562e-06
MIR708	yellow	0.786088	0.00411982	0.896829	0.000183231																			TLR6	turquoise	0.890902	0.000101084	0.93914	5.93379e-06
LUM	yellow	0.785587	0.00416015	0.966933	1.21342e-06																			VCL	turquoise	0.890755	0.000101742	0.940173	5.45695e-06
CAMK2N1	yellow	0.78551	0.00416634	0.960442	2.69266e-06																			APAF1	turquoise	0.890714	0.000101927	0.921876	2.00807e-05
BMPR2	yellow	0.784953	0.00421164	0.936856	2.13393e-05																			MAPK1IP1L	turquoise	0.890668	0.00010213	0.90571	5.00112e-05
RARRES1	yellow	0.784243	0.00426983	0.927028	4.03293e-05																			PSTPIP2	turquoise	0.89056	0.00010262	0.849816	0.000464989
TAGLN	yellow	0.78415	0.00427754	0.935406	2.35846e-05																			RNF19B	turquoise	0.890559	0.000102622	0.941232	4.99953e-06
LDLRAD4	yellow	0.784078	0.00428347	0.958632	3.28472e-06																			CAPZA1	turquoise	0.890195	0.000104276	0.944161	3.89119e-06
VASN	yellow	0.783872	0.00430046	0.930734	3.20705e-05																			CAPG	turquoise	0.890032	0.000105022	0.94146	4.90524e-06
FZD2	yellow	0.783539	0.00432818	0.901568	0.000149338																			KRT7	turquoise	0.889694	0.000106581	0.88216	0.000146372
COL12A1	yellow	0.782368	0.00442643	0.876052	0.000405582																			PIK3CA	turquoise	0.889669	0.0001067	0.900628	6.44554e-05
SGK223	yellow	0.781511	0.00449945	0.905271	0.000126361																			COL1A1	turquoise	0.889369	0.0001081	0.935989	7.59681e-06
FADS2	yellow	0.780752	0.00456481	0.905108	0.000127315																			IL1RAP	turquoise	0.889311	0.000108373	0.947558	2.85964e-06
APOL1	yellow	0.780479	0.00458849	0.771082	0.00546029																			CDK2AP1	turquoise	0.889124	0.000109256	0.889227	0.000108768
NKD2	yellow	0.779732	0.00465372	0.925517	4.41253e-05																			GAS7	turquoise	0.888973	0.000109974	0.923707	1.78909e-05
MIR34B	yellow	0.779689	0.0046575	0.904336	0.000131891																			LEO1	turquoise	0.888949	0.00011009	0.893919	8.83214e-05
ZFHX4	yellow	0.777871	0.00481932	0.899442	0.000163895																			MYL6	turquoise	0.888908	0.000110282	0.924017	1.754e-05
KLF12	yellow	0.777487	0.00485399	0.905733	0.000123696																			COL8A1	turquoise	0.888628	0.000111627	0.902497	5.88069e-05
MXRA8	yellow	0.777311	0.00486996	0.942791	1.38054e-05																			ABCA12	turquoise	0.888609	0.000111718	0.914207	3.16496e-05
AXIN2	yellow	0.776631	0.00493197	0.93918	1.80876e-05																			SPATS2L	turquoise	0.888595	0.000111783	0.923715	1.78816e-05
NPR2	yellow	0.77654	0.00494036	0.822339	0.00188924																			SAT1	turquoise	0.888568	0.000111917	0.906737	4.74312e-05
SYT8	yellow	0.775917	0.00499772	0.940806	1.60489e-05																			ERBIN	turquoise	0.888424	0.000112612	0.887752	0.000115909
MSRB3	yellow	0.774825	0.00509959	0.924595	4.65758e-05																			IFNGR1	turquoise	0.888395	0.000112753	0.912113	3.55779e-05
P3H2	yellow	0.774066	0.00517127	0.944885	1.17085e-05																			HIP1	turquoise	0.888377	0.000112842	0.937496	6.76061e-06
COL8A1	yellow	0.773849	0.00519187	0.94233	1.43038e-05																			L3MBTL3	turquoise	0.888264	0.000113389	0.938149	6.42223e-06
ADGRB2	yellow	0.772154	0.00535514	0.964739	1.61489e-06																			MICU1	turquoise	0.888224	0.000113585	0.949113	2.46658e-06
HEXA	yellow	0.772129	0.00535752	0.850673	0.00090262																			ACSL4	turquoise	0.887981	0.000114779	0.913897	3.22091e-05
LAT2	yellow	0.772089	0.0053614	0.90569	0.000123946																			GSAP	turquoise	0.887906	0.000115147	0.872283	0.000215151
CRIP2	yellow	0.771501	0.00541897	0.820725	0.00196284																			WDHD1	turquoise	0.887808	0.000115632	0.931137	1.08564e-05
CLEC5A	yellow	0.771398	0.0054291	0.733374	0.010219																			SGCB	turquoise	0.887575	0.00011679	0.889931	0.000105484
ZG16B	yellow	0.7698	0.00558796	0.856931	0.000751543																			ELK3	turquoise	0.887426	0.000117536	0.901987	6.03081e-05
EFEMP1	yellow	0.769729	0.00559515	0.959244	3.07429e-06																			VIM	turquoise	0.887352	0.000117908	0.916041	2.84979e-05
CDH11	yellow	0.769687	0.00559936	0.948568	8.62298e-06																			APOL1	turquoise	0.887235	0.000118497	0.948678	2.57194e-06
DCN	yellow	0.768243	0.00574605	0.96363	1.8534e-06																			PHTF2	turquoise	0.887159	0.000118879	0.923998	1.7561e-05
COL11A1	yellow	0.767908	0.00578051	0.888554	0.000256107																			C2	turquoise	0.886911	0.000120142	0.941583	4.85513e-06
NEK6	yellow	0.767819	0.00578975	0.936448	2.19532e-05																			SH3PXD2B	turquoise	0.886902	0.000120184	0.88157	0.00014992
NREP	yellow	0.767499	0.00582281	0.939019	1.82987e-05																			HCP5	turquoise	0.886842	0.000120492	0.900738	6.41108e-05
TSPAN9	yellow	0.767048	0.00586965	0.945713	1.09507e-05																			LRCH1	turquoise	0.886278	0.000123402	0.888529	0.000112102
TRIB2	yellow	0.766819	0.00589354	0.846454	0.00101666																			CARD11	turquoise	0.886169	0.000123971	0.934802	8.31096e-06
MUS81	yellow	0.766646	0.00591158	0.900832	0.000154261																			RNASEL	turquoise	0.886016	0.000124774	0.910874	3.8075e-05
SCUBE3	yellow	0.766373	0.00594021	0.903857	0.000134791																			JAML	turquoise	0.88593	0.000125229	0.924523	1.69788e-05
TRIM59	yellow	0.765867	0.00599366	0.892378	0.000220127																			PRELP	turquoise	0.885924	0.000125262	0.886755	0.000120936
TMEM158	yellow	0.764977	0.00608837	0.883016	0.000315936																			PRDX1	turquoise	0.885904	0.000125366	0.910976	3.78655e-05
KCNE4	yellow	0.764597	0.00612908	0.892892	0.000215598																			FCGR2A	turquoise	0.885757	0.000126141	0.921012	2.11835e-05
MYH10	yellow	0.76427	0.00616437	0.931698	3.01531e-05																			ODF2L	turquoise	0.885705	0.000126418	0.912069	3.56641e-05
HMCN1	yellow	0.764163	0.00617592	0.955012	4.76582e-06																			TES	turquoise	0.885637	0.000126781	0.923826	1.77551e-05
DIO2	yellow	0.763842	0.00621069	0.948414	8.7379e-06																			CENPU	turquoise	0.885099	0.000129669	0.896344	7.90075e-05
PDGFC	yellow	0.763557	0.00624165	0.942678	1.39264e-05																			ADAMTS12	turquoise	0.884871	0.000130908	0.933787	8.96252e-06
MAP1A	yellow	0.761176	0.00650521	0.949402	8.02152e-06																			NFE2L2	turquoise	0.884535	0.000132752	0.900907	6.35854e-05
TGFB3	yellow	0.760552	0.00657556	0.809808	0.00251842																			LGALS3	turquoise	0.884405	0.000133469	0.89514	8.35306e-05
STRA6	yellow	0.757749	0.00689873	0.910515	9.85594e-05																			ZNF217	turquoise	0.884156	0.000134858	0.920017	2.25136e-05
ATP10A	yellow	0.757463	0.00693233	0.953818	5.35248e-06																			ADGRL4	turquoise	0.884024	0.000135595	0.866579	0.000265015
MAN1C1	yellow	0.756509	0.00704525	0.876394	0.000400782																			HECW2	turquoise	0.884012	0.000135661	0.81933	0.00110975
TMEM119	yellow	0.755027	0.0072234	0.869124	0.00051269																			ECM2	turquoise	0.883986	0.000135807	0.910581	3.86857e-05
MIR3943	yellow	0.75323	0.00744382	0.828516	0.00162642																			FGD6	turquoise	0.883798	0.000136866	0.934647	8.40769e-06
SPARCL1	yellow	0.752881	0.00748722	0.870013	0.000497861																			ADA2	turquoise	0.883519	0.000138453	0.92193	2.00133e-05
GLT8D2	yellow	0.751646	0.00764222	0.869696	0.000503104																			C5orf15	turquoise	0.883439	0.000138905	0.931108	1.08785e-05
CNN1	yellow	0.75141	0.00767214	0.936979	2.11565e-05																			PFKP	turquoise	0.883299	0.000139708	0.920722	2.15656e-05
NUAK1	yellow	0.750645	0.00776948	0.952485	6.07216e-06																			DGKA	turquoise	0.882858	0.00014226	0.875687	0.000189085
P3H3	yellow	0.749701	0.00789099	0.789135	0.00388054																			ST6GAL1	turquoise	0.882846	0.000142327	0.942145	4.63046e-06
MIR1295A	yellow	0.749234	0.00795166	0.827351	0.00167375																			FUT11	turquoise	0.882317	0.000145436	0.899572	6.78283e-05
NALCN	yellow	0.747611	0.00816493	0.947001	9.84802e-06																			PNMA1	turquoise	0.882199	0.000146141	0.902463	5.89061e-05
ADGRG6	yellow	0.746498	0.00831352	0.83362	0.00143076																			NABP1	turquoise	0.882158	0.000146382	0.921927	2.0016e-05
ARHGAP42	yellow	0.745876	0.00839748	0.889878	0.000243182																			AP3M2	turquoise	0.882087	0.000146805	0.910308	3.92615e-05
PTK7	yellow	0.74534	0.00847039	0.844784	0.00106466																			PPARG	turquoise	0.882074	0.000146884	0.941365	4.94427e-06
LRRC32	yellow	0.743766	0.00868689	0.862392	0.000636016																			STAT1	turquoise	0.881964	0.00014754	0.875002	0.000194118
DDR2	yellow	0.742865	0.00881263	0.943172	1.34035e-05																			DRAM1	turquoise	0.881946	0.000147647	0.903757	5.52229e-05
TNFSF4	yellow	0.742634	0.00884503	0.810257	0.00249347																			S1PR1	turquoise	0.881869	0.000148113	0.914592	3.09671e-05
FGF7	yellow	0.741607	0.00899028	0.891989	0.000223597																			CFL1	turquoise	0.881787	0.000148605	0.930689	1.12049e-05
ADAM22	yellow	0.740444	0.00915694	0.914409	8.11413e-05																			CEACAM6	turquoise	0.881676	0.000149278	0.835558	0.000713536
MYH11	yellow	0.739392	0.00930967	0.948117	8.96304e-06																			PKM	turquoise	0.881615	0.000149644	0.957547	1.01114e-06
DCBLD1	yellow	0.738124	0.0094961	0.94676	1.00471e-05																			MAT2B	turquoise	0.881596	0.000149758	0.922387	1.94496e-05
WFDC2	yellow	0.737792	0.00954548	0.805595	0.00276134																			LAMP5	turquoise	0.881571	0.000149914	0.909339	4.13592e-05
LHFP	yellow	0.736014	0.00981247	0.890669	0.000235695																			IGFBP3	turquoise	0.881499	0.000150351	0.904811	5.236e-05
GPX4	yellow	0.734081	0.0101089	0.835615	0.0013593																			TLR4	turquoise	0.881123	0.000152649	0.932039	1.01793e-05
LOXL2	yellow	0.733708	0.0101669	0.804919	0.0028019																			ACTN4	turquoise	0.881062	0.000153027	0.889499	0.000107491
MEX3B	yellow	0.733195	0.010247	0.909383	0.000104119																			NUF2	turquoise	0.880897	0.000154047	0.933587	9.09529e-06
ISLR	yellow	0.733127	0.0102576	0.947248	9.64649e-06																			NPR2	turquoise	0.880844	0.000154374	0.885175	0.000129255
MFAP5	yellow	0.727725	0.0111296	0.904581	0.000130425																			LAYN	turquoise	0.880701	0.000155262	0.930648	1.12377e-05
COL10A1	yellow	0.726438	0.0113451	0.941287	1.54811e-05																			MYL9	turquoise	0.880678	0.000155404	0.911042	3.77297e-05
FCHSD1	yellow	0.726377	0.0113553	0.796958	0.00331344																			JPT1	turquoise	0.88062	0.000155769	0.916607	2.75778e-05
MN1	yellow	0.725158	0.0115623	0.851676	0.000876986																			HTRA1	turquoise	0.880544	0.000156244	0.929555	1.21287e-05
SPRED3	yellow	0.723747	0.0118053	0.706597	0.0150616																			YWHAH	turquoise	0.880084	0.000159147	0.889527	0.000107359
RAB3B	yellow	0.723325	0.0118786	0.928614	3.66179e-05																			FABP3	turquoise	0.87967	0.000161795	0.935267	8.02469e-06
SFRP2	yellow	0.722597	0.012006	0.896865	0.000182955																			FNDC1	turquoise	0.879643	0.000161971	0.935833	7.6875e-06
CTGF	yellow	0.722475	0.0120275	0.928574	3.67076e-05																			PTPN14	turquoise	0.879566	0.00016247	0.870912	0.000226402
LAYN	yellow	0.722416	0.0120377	0.874305	0.000430824																			IGSF6	turquoise	0.879466	0.000163117	0.921761	2.02242e-05
MOXD1	yellow	0.722366	0.0120465	0.937018	2.10981e-05																			KLHL20	turquoise	0.879046	0.000165859	0.908987	4.2142e-05
TFPI	yellow	0.721757	0.0121541	0.894458	0.000202242																			LGALS1	turquoise	0.878998	0.000166169	0.951241	1.99947e-06
SPON1	yellow	0.721692	0.0121656	0.824866	0.00177814																			TNFSF13B	turquoise	0.878995	0.00016619	0.893681	8.92815e-05
CAMK4	yellow	0.721095	0.0122719	0.915838	7.53829e-05																			PTPN9	turquoise	0.878801	0.000167471	0.870983	0.000225805
TSHZ2	yellow	0.719599	0.0125409	0.902243	0.000144931																			CNIH4	turquoise	0.878621	0.000168663	0.907201	4.62994e-05
COL8A2	yellow	0.717906	0.0128503	0.894553	0.000201451																			GPR183	turquoise	0.878544	0.000169178	0.908041	4.43075e-05
LTBP2	yellow	0.716034	0.0131991	0.921715	5.48995e-05																			SORL1	turquoise	0.878287	0.000170896	0.896158	7.96935e-05
SLC6A6	yellow	0.715913	0.0132219	0.926583	4.14194e-05																			PAK2	turquoise	0.878183	0.000171595	0.893463	9.01637e-05
MRVI1	yellow	0.713456	0.0136903	0.951444	6.68391e-06																			SLC12A6	turquoise	0.878043	0.000172547	0.905413	5.07787e-05
KIF3C	yellow	0.712434	0.0138886	0.891766	0.000225603																			MYD88	turquoise	0.877989	0.000172909	0.938666	6.16352e-06
LZTS1	yellow	0.711967	0.0139801	0.742637	0.00884459																			SLC6A6	turquoise	0.877749	0.000174544	0.930556	1.13105e-05
C1QTNF3	yellow	0.711775	0.0140176	0.840731	0.00118827																			CTHRC1	turquoise	0.877678	0.000175032	0.905136	5.15015e-05
MFAP2	yellow	0.711655	0.0140413	0.866302	0.000561945																			TRAF3	turquoise	0.877625	0.000175392	0.926353	1.5065e-05
PALM	yellow	0.711111	0.0141485	0.740659	0.009126																			PLEKHH2	turquoise	0.877442	0.000176656	0.848957	0.000477725
TNFRSF19	yellow	0.710374	0.0142948	0.865225	0.000581673																			TRAK1	turquoise	0.877375	0.000177118	0.838804	0.000649576
PODN	yellow	0.709938	0.0143819	0.926408	4.18543e-05																			MXRA5	turquoise	0.877363	0.000177199	0.928893	1.26947e-05
LOXL1	yellow	0.709656	0.0144383	0.897726	0.000176404																			VSIG4	turquoise	0.877285	0.000177736	0.890439	0.000103166
ANKRD50	yellow	0.708992	0.014572	0.862181	0.000640224																			MPEG1	turquoise	0.877263	0.000177889	0.912242	3.53246e-05
MIR450A1	yellow	0.705973	0.0151909	0.843346	0.00110735																			CD9	turquoise	0.877223	0.000178167	0.915994	2.85755e-05
FZD1	yellow	0.703526	0.0157064	0.828946	0.0016092																			CEP55	turquoise	0.877173	0.000178519	0.935957	7.61493e-06
RUNX1T1	yellow	0.700202	0.0164265	0.918826	6.43495e-05																			RP2	turquoise	0.877099	0.000179033	0.922658	1.91213e-05
HLA-DQB2	yellow	0.699896	0.0164938	0.857067	0.000748484																			HLA-DMA	turquoise	0.877061	0.000179294	0.925641	1.57881e-05
PRR15	yellow	0.699896	0.0164938	0.910975	9.63672e-05																			PRRC2C	turquoise	0.876845	0.000180808	0.871797	0.000219083
ITGBL1	yellow	0.699017	0.0166888	0.909936	0.000101374																			RASA2	turquoise	0.876454	0.000183571	0.850999	0.000447897
CDH6	yellow	0.698508	0.0168024	0.79492	0.00345483																			MAP1B	turquoise	0.876321	0.000184517	0.82077	0.00106896
TENM4	yellow	0.690321	0.0187066	0.859116	0.000703574																			EMB	turquoise	0.876139	0.000185818	0.916159	2.83041e-05
HOPX	yellow	0.688635	0.0191173	0.853524	0.000831205																			RHOA	turquoise	0.875965	0.000187073	0.932083	1.0147e-05
TNFRSF11B	yellow	0.687845	0.0193118	0.929341	3.50058e-05																			EXOC5	turquoise	0.875802	0.000188252	0.882544	0.000144097
SYNPO2	yellow	0.685992	0.0197737	0.874281	0.000431167																			HNRNPAB	turquoise	0.875598	0.000189733	0.936218	7.46479e-06
ITGB6	yellow	0.68512	0.0199937	0.868459	0.000523985																			CP	turquoise	0.875566	0.000189967	0.89261	9.36941e-05
FAM19A5	yellow	0.683963	0.0202884	0.935799	2.2958e-05																			CSTB	turquoise	0.874998	0.00019415	0.933362	9.24728e-06
CYTH3	yellow	0.683849	0.0203176	0.878398	0.000373484																			KIF23	turquoise	0.874949	0.000194517	0.935872	7.66444e-06
ST6GAL1	yellow	0.682182	0.020748	0.799697	0.00313022																			KIF11	turquoise	0.874939	0.000194588	0.900131	6.60269e-05
OLFML2B	yellow	0.680943	0.0210722	0.786163	0.00411381																			CNOT6	turquoise	0.874907	0.00019483	0.900843	6.37844e-05
ISM1	yellow	0.679346	0.0214951	0.893968	0.000206355																			MGST3	turquoise	0.874767	0.000195871	0.911499	3.67983e-05
MMP11	yellow	0.678872	0.021622	0.892698	0.000217301																			SLC16A1	turquoise	0.874711	0.00019629	0.942819	4.3719e-06
PTGIS	yellow	0.678316	0.0217714	0.875804	0.00040909																			CCR1	turquoise	0.874688	0.000196466	0.930078	1.16958e-05
IRF8	yellow	0.678228	0.0217949	0.74841	0.00805939																			TIMP3	turquoise	0.874634	0.000196869	0.896468	7.85548e-05
SCARF2	yellow	0.678218	0.0217976	0.933606	2.66193e-05																			PARP15	turquoise	0.874374	0.000198829	0.884228	0.000134452
PPARG	yellow	0.676509	0.0222615	0.823222	0.00184983																			ATP6V1B2	turquoise	0.873849	0.000202833	0.929603	1.20881e-05
MIR372	yellow	0.674115	0.0229232	0.724605	0.0116571																			C2CD3	turquoise	0.873131	0.000208411	0.861151	0.000320417
KRT23	yellow	0.673776	0.023018	0.748727	0.00801788																			APOBEC3D	turquoise	0.873103	0.000208624	0.878164	0.000171729
COLEC12	yellow	0.673623	0.0230609	0.863462	0.000615053																			TLR2	turquoise	0.872843	0.000210679	0.908699	4.2792e-05
PRELP	yellow	0.673349	0.0231379	0.931576	3.03916e-05																			MYADM	turquoise	0.872831	0.000210774	0.905433	5.07276e-05
IGFBP5	yellow	0.671565	0.023643	0.807542	0.002647																			PLS3	turquoise	0.872781	0.000211166	0.925076	1.63813e-05
ACTG2	yellow	0.67082	0.0238564	0.786036	0.00412395																			PTTG1IP	turquoise	0.872736	0.000211528	0.89241	9.45364e-05
ETV1	yellow	0.670513	0.0239447	0.903929	0.000134353																			ADGRE2	turquoise	0.872665	0.000212091	0.876323	0.000184504
ILDR2	yellow	0.667014	0.0249678	0.845935	0.00103139																			ROCK1	turquoise	0.872276	0.000215206	0.858786	0.000347208
CDH2	yellow	0.663803	0.0259332	0.793959	0.003523																			GLCE	turquoise	0.872153	0.000216197	0.930178	1.16143e-05
RP1-140K8.5	yellow	0.663185	0.026122	0.702743	0.0158738																			IFIT3	turquoise	0.871971	0.000217673	0.891543	9.8258e-05
MGP	yellow	0.659272	0.0273402	0.825521	0.0017502																			CST2	turquoise	0.871918	0.000218096	0.848988	0.000477257
CORIN	yellow	0.652946	0.0293935	0.842428	0.00113527																			IFI30	turquoise	0.871705	0.000219836	0.921422	2.06546e-05
SLC22A3	yellow	0.651795	0.0297786	0.790947	0.00374324																			SPSB1	turquoise	0.871681	0.000220036	0.866842	0.00026253
PSMB10	yellow	0.649811	0.0304505	0.719964	0.0124748																			MRAS	turquoise	0.871675	0.000220083	0.930301	1.15148e-05
GLIS2	yellow	0.649716	0.0304829	0.840151	0.00120677																			CYP27A1	turquoise	0.871073	0.000225058	0.9097	4.05687e-05
EGLN3	yellow	0.648546	0.0308843	0.779354	0.00468697																			BCL2A1	turquoise	0.871039	0.000225338	0.941719	4.80002e-06
LRRN1	yellow	0.645321	0.0320098	0.782561	0.00441016																			NRK	turquoise	0.871007	0.000225607	0.912631	3.45713e-05
CXCL14	yellow	0.644617	0.0322596	0.827262	0.00167744																			DOCK5	turquoise	0.870953	0.000226061	0.856364	0.00037641
GPR68	yellow	0.644485	0.0323064	0.75912	0.00673928																			SHISA5	turquoise	0.870951	0.000226074	0.916773	2.7313e-05
PKIA	yellow	0.642624	0.0329734	0.871688	0.000470819																			PBDC1	turquoise	0.870838	0.000227019	0.922301	1.95545e-05
COMP	yellow	0.641746	0.0332911	0.897943	0.000174786																			ADAM22	turquoise	0.870734	0.000227895	0.925901	1.55206e-05
CACNB1	yellow	0.640955	0.0335795	0.784045	0.0042862																			SOCS5	turquoise	0.870689	0.000228277	0.935313	7.99689e-06
VTRNA1-1	yellow	0.640183	0.0338622	0.793412	0.0035623																			ADAMTS6	turquoise	0.870559	0.000229376	0.908898	4.2342e-05
CYBRD1	yellow	0.640024	0.0339208	0.874046	0.000434653																			HS3ST3B1	turquoise	0.870402	0.0002307	0.917025	2.69131e-05
FERMT3	yellow	0.638407	0.0345195	0.795194	0.00343553																			LITAF	turquoise	0.870318	0.000231417	0.909769	4.04185e-05
NOX4	yellow	0.632483	0.0367767	0.855185	0.000791607																			GBP5	turquoise	0.87028	0.000231739	0.911989	3.5821e-05
MIR2116	yellow	0.630635	0.0375016	0.798374	0.00321776																			CD163	turquoise	0.870274	0.000231791	0.861967	0.000311565
GXYLT2	yellow	0.626726	0.0390667	0.7769	0.00490742																			IRF2	turquoise	0.870272	0.000231808	0.901314	6.23347e-05
SYNC	yellow	0.626452	0.0391784	0.883182	0.000314011																			GLA	turquoise	0.870222	0.000232237	0.894104	8.75807e-05
PRICKLE1	yellow	0.625918	0.0393959	0.794199	0.0035059																			SERPINB9	turquoise	0.870103	0.000233253	0.923341	1.83131e-05
ST6GAL2	yellow	0.61767	0.0428667	0.824951	0.00177449																			WNK1	turquoise	0.869965	0.00023444	0.883051	0.00014114
CST1	yellow	0.612568	0.0451167	0.869333	0.000509168																			APBB1IP	turquoise	0.869356	0.000239725	0.877645	0.000175259
GLDN	yellow	0.610579	0.0460152	0.777062	0.00489256																			LYN	turquoise	0.869003	0.000242831	0.921403	2.06788e-05
APOD	yellow	0.605178	0.0485179	0.697784	0.016965																			RLIM	turquoise	0.868905	0.000243701	0.917562	2.60776e-05
GLI2	yellow	0.602068	0.0500002	0.841603	0.0011608																			CKAP2L	turquoise	0.868676	0.000245736	0.88548	0.000127618
SFRP4	yellow	0.601386	0.0503295	0.813447	0.00232168																			FMNL3	turquoise	0.868666	0.000245823	0.902993	5.7376e-05
																								MYH9	turquoise	0.868513	0.000247191	0.879472	0.000163078
																								DAZAP2	turquoise	0.868487	0.000247422	0.925621	1.5808e-05
																								SLC1A3	turquoise	0.868416	0.000248065	0.869297	0.000240245
																								SLC25A24	turquoise	0.868316	0.000248967	0.893923	8.83065e-05
																								BUB1	turquoise	0.868283	0.000249258	0.940981	5.10501e-06
																								CYB5R4	turquoise	0.867542	0.000256019	0.919968	2.2581e-05
																								RASGEF1B	turquoise	0.867511	0.000256306	0.910737	3.83607e-05
																								NOD1	turquoise	0.867373	0.00025758	0.86357	0.000294713
																								PLIN2	turquoise	0.867127	0.000259866	0.865293	0.000277403
																								TTC39B	turquoise	0.867099	0.000260128	0.860606	0.000326446
																								CD109	turquoise	0.867088	0.000260233	0.928345	1.31797e-05
																								TPX2	turquoise	0.866896	0.000262029	0.916742	2.73621e-05
																								NOP10	turquoise	0.866742	0.000263473	0.915217	2.98829e-05
[truncated: 459 more rows]

## Sheet: Modules with High Negative Cor
E-MTAB-3494						E-GEOD-15471						E-GEOD-18670						E-GEOD-41368
substanceBXH	moduleColor	GS.cancer	p.GS.cancer	MM	p.MM	substanceBXH	moduleColor	GS.cancer	p.GS.cancer	MM	p.MM	substanceBXH	moduleColor	GS.cancer	p.GS.cancer	MM	p.MM	substanceBXH	moduleColor	GS.cancer	p.GS.cancer	MM	p.MM
GAMT	brown	-0.959428	3.01319e-06	0.847056	0.00099974	UBE2J1	turquoise	-0.749476	2.93685e-15	0.668438	2.27843e-11	GNG7	black	-0.857366	0.000364109	0.922212	1.96637e-05	LPAR3	blue	-0.967236	2.81426e-07	0.958441	9.1047e-07
RP1-60O19.1	brown	-0.954946	4.7968e-06	0.866002	0.000567388	SLC25A45	turquoise	-0.729867	3.43997e-14	0.728869	3.87649e-14	IAPP	black	-0.855605	0.000385945	0.901833	6.0768e-05	FAM129A	blue	-0.965623	3.56901e-07	0.969063	2.11907e-07
TTN	brown	-0.950476	7.29446e-06	0.713588	0.0136649	PYM1	turquoise	-0.724409	6.57106e-14	0.839486	7.97441e-22	KCNG3	black	-0.834786	0.000729444	0.9113	3.72024e-05	FAF1	blue	-0.964214	4.35272e-07	0.902277	5.94494e-05
SLC43A1	brown	-0.935133	2.40258e-05	0.910115	0.000100496	PRADC1	turquoise	-0.715378	1.85482e-13	0.843893	3.01712e-22	GSTA4	black	-0.832356	0.000781315	0.863354	0.000296939	PSMD6	blue	-0.96346	4.82431e-07	0.965756	3.50145e-07
PDIA2	brown	-0.933353	2.70677e-05	0.835373	0.00136783	SFXN2	turquoise	-0.711985	2.71097e-13	0.818106	6.07012e-20	SERPINA10	black	-0.813718	0.0012802	0.933021	9.48071e-06	ECI2	blue	-0.954539	1.41658e-06	0.919647	2.30245e-05
CTRB2	brown	-0.932262	2.90736e-05	0.916225	7.38748e-05	SMIM27	turquoise	-0.710051	3.35773e-13	0.881524	1.7481e-26	ETFRF1	black	-0.806625	0.00152371	0.891394	9.891e-05	SPX	blue	-0.952334	1.78854e-06	0.956538	1.13516e-06
CTRC	brown	-0.931559	3.04248e-05	0.89184	0.000224934	GPRC5D	turquoise	-0.70742	4.47978e-13	0.823139	2.30774e-20	SCD5	black	-0.785403	0.00246817	0.928416	1.31159e-05	SEL1L	blue	-0.95157	1.93401e-06	0.950096	2.2411e-06
HOMER2	brown	-0.927619	3.89131e-05	0.844956	0.00105964	MTHFR	turquoise	-0.706935	4.72248e-13	0.832954	3.1957e-21	ACAT1	black	-0.774665	0.00308978	0.908563	4.31021e-05	TTC17	blue	-0.948389	2.6437e-06	0.946023	3.29481e-06
PROX1	brown	-0.923744	4.89261e-05	0.838102	0.001274	CHAD	turquoise	-0.701391	8.57097e-13	0.934951	6.0984e-36	SLIT1	black	-0.769964	0.00339657	0.945377	3.49292e-06	MYRIP	blue	-0.947962	2.753e-06	0.959751	7.77467e-07
NR5A2	brown	-0.923459	4.97323e-05	0.910508	9.85912e-05	HPSE2	turquoise	-0.6993	1.06937e-12	0.811188	2.1873e-19	MRLN	black	-0.767685	0.00355337	0.900975	6.33743e-05	C5	blue	-0.94657	3.13405e-06	0.955534	1.27036e-06
FAM189A1	brown	-0.919277	6.2796e-05	0.706994	0.0149796	BTD	turquoise	-0.694622	1.74242e-12	0.827924	8.94079e-21	SSTR5-AS1	black	-0.765057	0.00374099	0.871592	0.000220762	GJC3	blue	-0.944314	3.8393e-06	0.933861	8.91352e-06
PRSS3P1	brown	-0.91913	6.32988e-05	0.823561	0.00183489	BMP3	turquoise	-0.694337	1.79464e-12	0.897026	1.13858e-28	ZNF22	black	-0.762485	0.00393171	0.953915	1.51495e-06	SLC43A1	blue	-0.94402	3.93953e-06	0.978021	3.89351e-08
CTD-2008P7.9	brown	-0.917787	6.80329e-05	0.835198	0.001374	ROPN1L	turquoise	-0.692795	2.10319e-12	0.736455	1.54205e-14	FAM200B	black	-0.760184	0.00410854	0.886246	0.000123571	CYB5A	blue	-0.942343	4.553e-06	0.967106	2.86984e-07
DGCR5	brown	-0.915884	7.51998e-05	0.811201	0.00244166	SPINK2	turquoise	-0.688971	3.10458e-12	0.65612	6.99813e-11	APOH	black	-0.750699	0.00490182	0.962606	5.40721e-07	DPP10	blue	-0.940688	5.23043e-06	0.966543	3.12117e-07
EPHX2	brown	-0.910314	9.95296e-05	0.93473	2.46901e-05	GFI1	turquoise	-0.688892	3.12955e-12	0.632959	5.04643e-10	PRLR	black	-0.740351	0.00589369	0.92136	2.07344e-05	LARP1B	blue	-0.93953	5.75013e-06	0.953266	1.62293e-06
C2CD4B	brown	-0.905826	0.000123166	0.686473	0.0196531	RILP	turquoise	-0.687856	3.47403e-12	0.826981	1.08022e-20	CPLX2	black	-0.740322	0.00589669	0.900933	6.35047e-05	ARMC3	blue	-0.938395	6.29826e-06	0.966561	3.11298e-07
GLS2	brown	-0.905075	0.000127505	0.911937	9.19e-05	CNR2	turquoise	-0.687622	3.55672e-12	0.854302	2.68282e-23	CELF4	black	-0.71143	0.00947065	0.947178	2.96273e-06	TPST2	blue	-0.938249	6.3717e-06	0.967618	2.65568e-07
IAPP	brown	-0.903883	0.000134631	0.826929	0.00169115	IL11RA	turquoise	-0.687032	3.77389e-12	0.852674	3.96487e-23	ATF7IP2	black	-0.708315	0.00993499	0.963326	4.91252e-07	SSFA2	blue	-0.936298	7.41881e-06	0.987994	1.92547e-09
LEFTY1	brown	-0.903883	0.000134631	0.697529	0.0170225	SLC5A11	turquoise	-0.68682	3.855e-12	0.822172	2.78572e-20	ERO1B	black	-0.699728	0.0113027	0.926304	1.51133e-05	CMTM8	blue	-0.935263	8.02728e-06	0.947687	2.82522e-06
ADGRV1	brown	-0.902001	0.000146497	0.816857	0.00214795	CCDC69	turquoise	-0.685435	4.42707e-12	0.614177	2.22806e-09	SERPINI1	black	-0.682072	0.014548	0.917593	2.603e-05	LINC00339	blue	-0.934552	8.46771e-06	0.961575	6.18461e-07
EPB41L4B	brown	-0.899537	0.000163222	0.927027	4.033e-05	ADAMTS17	turquoise	-0.684679	4.77301e-12	0.870533	4.12399e-25	DDX25	black	-0.67457	0.0161166	0.836611	0.000692285	SEC63	blue	-0.934298	8.62972e-06	0.9613	6.40585e-07
SLC30A2	brown	-0.898434	0.000171157	0.935587	2.32946e-05	CNTFR	turquoise	-0.682102	6.15709e-12	0.873289	1.91956e-25	FYB2	black	-0.673277	0.016399	0.846307	0.000518688	NSUN7	blue	-0.933563	9.11142e-06	0.971811	1.33699e-07
KIRREL2	brown	-0.898395	0.000171443	0.63084	0.0374204	GPR27	turquoise	-0.681791	6.34826e-12	0.939319	4.7117e-37	CDH22	black	-0.672587	0.0165512	0.947428	2.8945e-06	NADK2	blue	-0.931445	1.06213e-05	0.970249	1.74627e-07
ANPEP	brown	-0.897557	0.000177674	0.784527	0.0042465	NRL	turquoise	-0.679979	7.58012e-12	0.873149	1.99618e-25	BEX1	black	-0.664988	0.0182968	0.874443	0.000198309	PCMTD1	blue	-0.931285	1.07426e-05	0.961109	6.56351e-07
KCTD16	brown	-0.897422	0.000178696	0.819012	0.0020433	TKTL1	turquoise	-0.679827	7.69338e-12	0.831593	4.23608e-21	KCNK3	black	-0.664052	0.0185208	0.873901	0.00020243	ARSE	blue	-0.930439	1.14036e-05	0.931954	1.02415e-05
RBPJL	brown	-0.89661	0.00018493	0.934215	2.55607e-05	PCOLCE-AS1	turquoise	-0.67981	7.7058e-12	0.882321	1.3734e-26	LINC01315	black	-0.661707	0.0190907	0.922212	1.96628e-05	MKNK1	blue	-0.928377	1.31505e-05	0.959822	7.70686e-07
IL22RA1	brown	-0.896379	0.000186734	0.908886	0.000106636	PXMP2	turquoise	-0.67778	9.38466e-12	0.749837	2.80079e-15	CHST9	black	-0.660339	0.019429	0.89238	9.4664e-05	SLC25A15	blue	-0.926026	1.53935e-05	0.952662	1.72869e-06
SFRP5	brown	-0.894338	0.000203245	0.799039	0.00317356	EZH1	turquoise	-0.677652	9.50092e-12	0.939815	3.48085e-37	C21orf62	black	-0.659424	0.0196578	0.862202	0.000309052	BICDL2	blue	-0.925679	1.57483e-05	0.956952	1.08289e-06
BRSK2	brown	-0.893036	0.000214339	0.870208	0.000494662	SOX1	turquoise	-0.677115	1.0007e-11	0.942769	5.43129e-38	C5	black	-0.657005	0.0202721	0.849653	0.00046739	CCDC110	blue	-0.92507	1.63875e-05	0.952673	1.72679e-06
CPB1	brown	-0.892354	0.000220337	0.932189	2.92113e-05	UBAP1L	turquoise	-0.677059	1.00612e-11	0.945932	6.6396e-39	FAM13A	black	-0.645394	0.023417	0.906425	4.82034e-05	MCCC1	blue	-0.924571	1.69263e-05	0.964136	4.39948e-07
PNLIPRP1	brown	-0.892274	0.000221053	0.948845	8.41996e-06	DOHH	turquoise	-0.676984	1.01338e-11	0.839414	8.10042e-22	EAF2	black	-0.639799	0.0250525	0.859593	0.000337873	LGALS2	blue	-0.923767	1.78227e-05	0.935997	7.59213e-06
PKHD1	brown	-0.888222	0.000259428	0.918485	6.55413e-05	PTGER4	turquoise	-0.676796	1.03191e-11	0.646722	1.59209e-10	RGN	black	-0.631071	0.027767	0.87829	0.00017088	GRPR	blue	-0.921955	1.9982e-05	0.983123	1.04842e-08
C2orf88	brown	-0.88608	0.00028166	0.791603	0.00369445	PDE6G	turquoise	-0.676711	1.04043e-11	0.883361	9.99918e-27	CXXC4	black	-0.628248	0.0286888	0.880976	0.000153553	IPO5	blue	-0.918995	2.39472e-05	0.926355	1.50628e-05
ERBB4	brown	-0.883279	0.000312876	0.810572	0.00247611	GSTA3	turquoise	-0.676247	1.08789e-11	0.882417	1.33418e-26	CTNND2	black	-0.625451	0.0296236	0.907802	4.48672e-05	OR6T1	blue	-0.9187	2.43737e-05	0.979181	2.9748e-08
WNK2	brown	-0.882899	0.000317312	0.908543	0.000108401	OSBP2	turquoise	-0.672901	1.49744e-11	0.865188	1.73094e-24	MTUS2	black	-0.619045	0.0318472	0.955329	1.29949e-06	EGF	blue	-0.917957	2.54765e-05	0.986234	3.80492e-09
STOX2	brown	-0.882577	0.000321102	0.810096	0.0025024	ATP1B2	turquoise	-0.672637	1.53538e-11	0.876886	6.8834e-26	BCAT1	black	-0.616568	0.0327379	0.794951	0.00200009	PAIP2B	blue	-0.91774	2.58055e-05	0.984484	6.90059e-09
CPA1	brown	-0.881003	0.000340125	0.943771	1.2791e-05	PXMP4	turquoise	-0.672368	1.57504e-11	0.848674	1.01539e-22	DNAJC12	black	-0.616477	0.0327712	0.868272	0.000249362	LGR4	blue	-0.915985	2.85917e-05	0.970777	1.59813e-07
GPHA2	brown	-0.879316	0.00036146	0.746366	0.0083314	GPHB5	turquoise	-0.670471	1.88353e-11	0.887189	3.02659e-27	LOC101929243	black	-0.613759	0.0337699	0.819619	0.00110148	TXNL1	blue	-0.915425	2.95287e-05	0.923462	1.81721e-05
PTF1A	brown	-0.878871	0.000367249	0.842989	0.00111815	BPIFB2	turquoise	-0.669855	1.99564e-11	0.921914	4.94435e-33	CPEB3	black	-0.613508	0.033863	0.964028	4.46559e-07	CERS4	blue	-0.915223	2.98717e-05	0.948186	2.69536e-06
TMEM52	brown	-0.877298	0.000388278	0.788462	0.00393247	LOC102724009	turquoise	-0.667913	2.39267e-11	0.852452	4.17991e-23	MORN4	black	-0.613013	0.0340479	0.829349	0.000849386	GUCA1C	blue	-0.914939	3.03614e-05	0.980878	1.95013e-08
CPA2	brown	-0.876289	0.000402243	0.944217	1.23485e-05	ATP9B	turquoise	-0.667674	2.44643e-11	0.888691	1.87142e-27	CUL5	black	-0.611527	0.0346064	0.886761	0.000120906	TM7SF3	blue	-0.914473	3.11772e-05	0.946656	3.10945e-06
CTNND2	brown	-0.87614	0.000404347	0.8359	0.00134931	CXorf36	turquoise	-0.667289	2.53557e-11	0.822929	2.40415e-20	IGSF1	black	-0.611349	0.0346736	0.909457	4.10986e-05	BSPRY	blue	-0.91441	3.1289e-05	0.935899	7.6487e-06
CELA3B	brown	-0.872638	0.000455987	0.940211	1.67731e-05	CLP1	turquoise	-0.666677	2.6835e-11	0.935151	5.44489e-36	LOC102724156	black	-0.609082	0.0355391	0.83184	0.000792686	SYCN	blue	-0.914151	3.175e-05	0.946081	3.27727e-06
C6	brown	-0.870527	0.00048945	0.90283	0.000141177	SH3BP1	turquoise	-0.665697	2.93818e-11	0.90863	1.50826e-30	ADGRV1	black	-0.608035	0.0359442	0.943109	4.26414e-06	OR8D4	blue	-0.912026	3.57489e-05	0.921349	2.07476e-05
KLK1	brown	-0.870216	0.000494532	0.950473	7.29671e-06	PGM5	turquoise	-0.66485	3.17668e-11	0.67363	1.39718e-11	SCAMP5	black	-0.606973	0.0363586	0.93787	6.56519e-06	NUDT9	blue	-0.91102	3.77735e-05	0.934345	8.59954e-06
AC011298.2	brown	-0.870114	0.000496208	0.925024	4.54235e-05	DNASE1	turquoise	-0.664189	3.37556e-11	0.879141	3.56054e-26	HS6ST3	black	-0.605544	0.0369211	0.909767	4.04214e-05	GSTO2	blue	-0.909559	4.08765e-05	0.953818	1.53062e-06
SCTR	brown	-0.86977	0.000501884	0.698406	0.0168253	ITGA2B	turquoise	-0.663749	3.51433e-11	0.918552	2.30354e-32	IDNK	black	-0.601979	0.0383516	0.836387	0.000696758	CCDC141	blue	-0.908894	4.23512e-05	0.924465	1.70418e-05
SOX9-AS1	brown	-0.866778	0.000553397	0.742192	0.00890736	ATP8A1	turquoise	-0.663582	3.56856e-11	0.647491	1.49013e-10	GAS2	black	-0.600327	0.039028	0.939967	5.54945e-06	OR4D5	blue	-0.908729	4.27245e-05	0.942568	4.46668e-06
AMY2B	brown	-0.866433	0.000559591	0.934853	2.44863e-05	MPIG6B	turquoise	-0.663317	3.65603e-11	0.896427	1.40357e-28	PPP1R1A	blue	-0.949696	2.33066e-06	0.874213	0.000200048	PBLD	blue	-0.908715	4.27569e-05	0.978782	3.26847e-08
KIAA1324	brown	-0.866356	0.000560971	0.955149	4.702e-06	TRIM25	turquoise	-0.663085	3.73445e-11	0.886948	3.2675e-27	TMOD1	blue	-0.914306	3.14739e-05	0.914122	3.1802e-05	ALG2	blue	-0.90862	4.29719e-05	0.936042	7.56602e-06
BACE1	brown	-0.865178	0.000582535	0.952819	5.88545e-06	LOC101927608	turquoise	-0.66298	3.77042e-11	0.947511	2.21686e-39	ISCA1	blue	-0.911986	3.58272e-05	0.916106	2.83916e-05	TMED6	blue	-0.908531	4.31742e-05	0.970368	1.71196e-07
RP5-1108M17.5	brown	-0.863742	0.000609656	0.834176	0.00141058	ZSCAN10	turquoise	-0.662428	3.96534e-11	0.918964	1.91438e-32	TAF9B	blue	-0.897065	7.63962e-05	0.961925	5.91164e-07	KLB	blue	-0.907488	4.56115e-05	0.912012	3.57764e-05
GP2	brown	-0.86052	0.000673991	0.96379	1.81745e-06	AMHR2	turquoise	-0.662404	3.97384e-11	0.938243	9.01012e-37	ACSM5	blue	-0.892263	9.51578e-05	0.868027	0.000251581	FAM214A	blue	-0.907445	4.57137e-05	0.951502	1.94735e-06
DCDC2	brown	-0.859661	0.000691974	0.91077	9.73385e-05	KDM8	turquoise	-0.662327	4.00177e-11	0.961296	2.67925e-44	ARHGAP24	blue	-0.885702	0.000126434	0.916188	2.82565e-05	ANXA9	blue	-0.905419	5.07624e-05	0.937058	6.99581e-06
NRG4	brown	-0.8596	0.000693271	0.915246	7.77279e-05	FGF17	turquoise	-0.661223	4.42442e-11	0.933108	1.70342e-35	ADAL	blue	-0.878576	0.000168964	0.753923	0.00462023	ACAT1	blue	-0.904925	5.20586e-05	0.912428	3.49628e-05
CFTR	brown	-0.858776	0.000710865	0.966382	1.30601e-06	PDK2	turquoise	-0.660944	4.53786e-11	0.850383	6.8173e-23	ZBED3-AS1	blue	-0.875986	0.000186919	0.828579	0.000867537	ALB	blue	-0.904923	5.20631e-05	0.98185	1.5049e-08
TEX11	brown	-0.856349	0.000764718	0.763927	0.00620152	FAM205C	turquoise	-0.660617	4.6739e-11	0.879981	2.77581e-26	KRT222	blue	-0.860967	0.000322443	0.905731	4.99584e-05	SLC25A5	blue	-0.904671	5.27335e-05	0.930022	1.17412e-05
CEL	brown	-0.854749	0.000801847	0.964875	1.58738e-06	ACAT1	turquoise	-0.660452	4.74453e-11	0.81062	2.42407e-19	RAB3C	blue	-0.855744	0.000384188	0.921691	2.03124e-05	RFC1	blue	-0.903752	5.52383e-05	0.90579	4.98074e-05
AMY1B	brown	-0.853165	0.000839949	0.836057	0.00134384	ST6GALNAC4	turquoise	-0.660286	4.81602e-11	0.896187	1.52552e-28	LMO2	blue	-0.852111	0.00043229	0.808353	0.00146134	DYM	blue	-0.903522	5.58799e-05	0.930722	1.11796e-05
[truncated: 682 more rows]
