# Supplementary material for: Integrated Analysis of Microarray and RNA-Seq Data for the Identification of Hub Genes and Networks Involved in the Pancreatic Cancer
Source: Front Genet. 2021 Jun 23;12:663787. doi: 10.3389/fgene.2021.663787 (PMC8273913; doi:10.3389/fgene.2021.663787)
Supplement: Supplementary file 5 [file Data_Sheet_5.xlsx]

## Sheet: E-GEOD-15471
Term	Overlap	P-value	Adjusted P-value	Old P-value	Old Adjusted P-value	Odds Ratio	Combined Score	Genes
Neuroactive ligand-receptor interaction	26/338	1.30223e-05	0.00401086	0	0	2.55558	28.7474	PTGER4;GLP1R;VIPR2;OPRL1;LPAR3;ADRA1D;TRH;GRPR;CRHR1;GHRHR;GALR3;CNR2;NPBWR1;INSL3;S1PR5;GABRA1;FSHB;HTR1D;TACR2;TACR1;PRLR;ADRA2B;GRIN1;PYY;P2RX2;P2RX1
cGMP-PKG signaling pathway	14/166	0.000511262	0.0787343	0	0	2.80191	21.2346	PDE3B;ATP2A3;ATP1A3;CALML3;GATA4;ADRA1D;ATP2B2;ATP1B2;CACNA1F;ADRA2B;PPP3CC;AKT2;NPPA;CACNA1S
Calcium signaling pathway	15/188	0.000588072	0.0603754	0	0	2.65074	19.7179	CAMK2A;ATP2A3;TACR2;CALML3;ADRA1D;ATP2B2;TACR1;GRPR;CACNA1F;GRIN1;PPP3CC;P2RX2;P2RX1;PTK2B;CACNA1S
cAMP signaling pathway	16/212	0.00071851	0.0553253	0	0	2.50737	18.1491	GLP1R;VIPR2;FSHB;HTR1D;PDE3B;CAMK2A;ATP1A3;CALML3;ATP2B2;ATP1B2;CACNA1F;GRIN1;LIPE;AKT2;NPPA;CACNA1S
Aldosterone synthesis and secretion	1998-09-01	0.00278844	0.171768	0	0	3.05105	17.9471	LIPE;NPPA;CAMK2A;ATP1A3;CALML3;ATP2B2;ATP1B2;CACNA1S;CACNA1F
Renin secretion	1969-07-01	0.00464552	0.23847	0	0	3.37041	18.1053	PTGER4;PPP3CC;PDE3B;NPPA;CALML3;CACNA1S;CACNA1F
GnRH signaling pathway	1993-08-01	0.00696747	0.306569	0	0	2.85786	14.1936	SRC;FSHB;CAMK2A;PTK2B;CALML3;CACNA1S;CACNA1F;MAP2K7
Adrenergic signaling in cardiomyocytes	10/145	0.012456	0.479555	0	0	2.29121	10.0482	AKT2;CAMK2A;PPP2R5A;ATP1A3;CALML3;ADRA1D;ATP2B2;ATP1B2;CACNA1S;CACNA1F
Peroxisome	1983-07-01	0.0125016	0.427833	0	0	2.80191	12.2777	MVK;MPV17L;ECI2;PXMP2;PXMP4;MLYCD;DDO
Propanoate metabolism	1932-04-01	0.0149811	0.461419	0	0	4.15282	17.4459	ALDH6A1;MLYCD;ACSS1;ACAT1
GABAergic synapse	1989-07-01	0.0178142	0.498798	0	0	2.61301	10.5246	GABRA1;GNG3;SRC;SLC6A13;HAP1;CACNA1S;CACNA1F
Other types of O-glycan biosynthesis	2022-03-01	0.0273052	0.700834	0	0	4.53035	16.3123	LFNG;POFUT2;MFNG
Proximal tubule bicarbonate reclamation	2023-03-01	0.0307165	0.727745	0	0	4.33338	15.093	SLC9A3;ATP1A3;ATP1B2
Inflammatory mediator regulation of TRP channels	7/100	0.0313434	0.689555	0	0	2.32558	8.05291	PTGER4;ASIC4;SRC;CYP4A11;CAMK2A;TRPV3;CALML3
Cytokine-cytokine receptor interaction	15/294	0.033392	0.685649	0	0	1.69503	5.76215	CNTFR;CSF3;AMHR2;EPO;IL11RA;IFNLR1;TNFRSF13C;IL17RC;PRLR;BMP7;BMP3;IL1RL1;CXCR3;LTBR;IL12RB1
MAPK signaling pathway	15/295	0.0342494	0.659301	0	0	1.68928	5.69979	DUSP1;RASGRF1;MAPK8IP2;RASGRP2;CACNA1F;DUSP16;FGF17;FGF6;PPP3CC;AKT2;MAPT;CACNA1S;MAP2K7;PTPN5;FGFR2
ErbB signaling pathway	1985-06-01	0.043056	0.780074	0	0	2.34512	7.37601	SRC;AKT2;CAMK2A;NRG1;NRG2;MAP2K7
Dopaminergic synapse	8/131	0.0446115	0.763352	0	0	2.02886	6.30928	GSK3A;GNG3;PPP3CC;AKT2;KIF5A;CAMK2A;PPP2R5A;CALML3
Insulin secretion	1986-06-01	0.0451609	0.732082	0	0	2.31786	7.17961	GLP1R;CAMK2A;ATP1A3;ATP1B2;CACNA1S;CACNA1F

## Sheet: E-GEOD-18670
Term	Overlap	P-value	Adjusted P-value	Old P-value	Old Adjusted P-value	Odds Ratio	Combined Score	Genes
Circadian entrainment	14/97	3.47227e-06	0.00106946	0	0	4.38027	55.0631	GRIA2;RYR2;GUCY1A1;KCNJ6;PRKCB;ADCY1;GNAO1;ADCYAP1;GRIN2A;GNG2;RASD1;GNG7;PLCB1;GRIA3
Renin secretion	1969-10-01	8.29454e-05	0.0127736	0	0	4.39841	41.3333	PTGER4;ADCYAP1;GUCY1A1;PDE1C;PDE3B;KCNMA1;PDE3A;ITPR2;PLCB1;AQP1
Insulin secretion	1986-11-01	0.000118625	0.0121788	0	0	3.88185	35.0902	SNAP25;RYR2;ADCYAP1;ABCC8;PRKCB;KCNMA1;KCNMB2;FFAR1;ADCY1;PLCB1;INS
Long-term depression	1960-09-01	0.000142666	0.0109853	0	0	4.55235	40.3111	GNAO1;GRIA2;GUCY1A1;PRKCB;CRH;ITPR2;IGF1;PLCB1;GRIA3
Valine, leucine and isoleucine degradation	1948-08-01	0.000156663	0.00965043	0	0	5.05817	44.3167	PCCA;AOX1;ACADM;HADH;BCAT1;HMGCLL1;ACADSB;ACAT1
Butanoate metabolism	2028-06-01	0.00025349	0.0130125	0	0	6.50336	53.849	ALDH5A1;GAD2;ACSM5;HADH;HMGCLL1;ACAT1
Dopaminergic synapse	13/131	0.000394807	0.0173715	0	0	3.01173	23.6033	GRIA2;KCNJ6;PRKCB;ITPR2;PPP1CB;GNAO1;MAPK10;GRIN2A;GNG2;KIF5C;GNG7;PLCB1;GRIA3
Morphine addiction	1991-10-01	0.000820574	0.0315921	0	0	3.33506	23.6973	GNAO1;KCNJ6;GNG2;PDE1C;PRKCB;GNG7;PDE3B;PDE3A;ADCY1;PDE8B
Glutamatergic synapse	11/114	0.00136271	0.0466349	0	0	2.92841	19.3225	GNAO1;GRIA2;GRIN2A;GNG2;PRKCB;GNG7;ITPR2;SLC17A6;ADCY1;PLCB1;GRIA3
Long-term potentiation	1967-08-01	0.00156606	0.0482346	0	0	3.62376	23.4066	PPP1CB;GRIA2;GRIN2A;PPP1R1A;PRKCB;ITPR2;ADCY1;PLCB1
Fatty acid degradation	1944-06-01	0.0030406	0.0851368	0	0	4.1385	23.9855	ACADL;ADH1A;ACADM;HADH;ACADSB;ACAT1
cGMP-PKG signaling pathway	13/166	0.00345356	0.0886414	0	0	2.37673	13.4721	GUCY1A1;MEF2C;PDE3B;ITPR2;ADCY1;ATP2B1;INS;PPP1CB;KCNMB2;KCNMA1;PDE3A;PDE5A;PLCB1
Retrograde endocannabinoid signaling	12/148	0.00367897	0.0871633	0	0	2.46073	13.7927	GNAO1;MAPK10;GRIA2;KCNJ6;GNG2;PRKCB;GNG7;ITPR2;SLC17A6;ADCY1;PLCB1;GRIA3
Propanoate metabolism	1932-05-01	0.00368338	0.0810344	0	0	4.74203	26.574	ACSS3;PCCA;ECHDC1;ACADM;ACAT1
Vascular smooth muscle contraction	11/132	0.0043188	0.0886793	0	0	2.52908	13.7703	PPP1CB;GUCY1A1;PLA2G12A;CALCRL;RAMP3;PRKCB;KCNMB2;KCNMA1;ITPR2;ADCY1;PLCB1
Ras signaling pathway	16/232	0.00447588	0.0861607	0	0	2.09304	11.3213	NTRK2;PLA2G12A;PRKCB;HGF;GAB1;IGF1;INS;MAPK10;GRIN2A;GNG2;PDGFD;GNG7;PLCG2;PLCE1;RGL1;PAK3
cAMP signaling pathway	15/212	0.00460166	0.0833712	0	0	2.14734	11.5555	RYR2;GRIA2;VIPR2;PTGER3;PDE3B;ADCY1;ATP2B1;PPP1CB;MAPK10;ADCYAP1;GRIN2A;SST;PDE3A;PLCE1;GRIA3
Oxytocin signaling pathway	12/153	0.00480322	0.0821884	0	0	2.38031	12.7072	PPP1CB;GNAO1;CACNB2;RYR2;GUCY1A1;MEF2C;KCNJ6;PRKCB;CACNA2D2;ITPR2;ADCY1;PLCB1
Malaria	1949-06-01	0.00524504	0.0850249	0	0	3.71621	19.5118	CR1;KLRB1;HGF;HBB;CD36;ACKR1
Inflammatory mediator regulation of TRP channels	9/100	0.00574906	0.0885355	0	0	2.73141	14.0906	PPP1CB;PTGER4;MAPK10;PRKCB;PLCG2;ITPR2;IGF1;ADCY1;PLCB1
Calcium signaling pathway	13/188	0.00962444	0.141158	0	0	2.0986	9.74475	RYR2;PDE1C;PRKCB;PTGER3;ITPR2;ADCY1;ATP2B1;CYSLTR1;GRIN2A;ERBB4;PLCG2;PLCE1;PLCB1
Maturity onset diabetes of the young	2026-04-01	0.00980722	0.137301	0	0	4.66908	21.5928	NEUROD1;HHEX;IAPP;INS
Purine metabolism	10/129	0.0103799	0.139	0	0	2.35264	10.7466	NUDT9;GUCY1A1;PDE1C;PDE3B;PDE3A;PDE5A;ADCY1;PDE8B;PAPSS2;AK9
Complement and coagulation cascades	1979-07-01	0.0152868	0.19618	0	0	2.68915	11.2427	F8;C5;CR1;F10;CFI;C3AR1;CLU
Pancreatic secretion	1998-08-01	0.0156291	0.192551	0	0	2.47747	10.3029	RYR2;PLA2G12A;PRKCB;KCNMA1;ITPR2;ADCY1;ATP2B1;PLCB1
Longevity regulating pathway	8/102	0.0194556	0.230474	0	0	2.38031	9.37753	KL;SESN3;SESN1;IGF1;ADCY1;PPARGC1A;APPL1;INS
Cortisol synthesis and secretion	1965-06-01	0.019968	0.227783	0	0	2.80145	10.9638	ITPR2;ADCY1;PDE8B;PLCB1;PBX1;KCNK3
Insulin resistance	8/108	0.0263812	0.290193	0	0	2.24808	8.17199	PPP1CB;MAPK10;G6PC2;TBC1D4;PRKCB;CD36;PPARGC1A;INS
GABAergic synapse	1989-07-01	0.027527	0.292356	0	0	2.387	8.57551	GNAO1;KCNJ6;GNG2;PRKCB;GNG7;GAD2;ADCY1
Salivary secretion	1990-07-01	0.0290343	0.298085	0	0	2.36048	8.35439	GUCY1A1;PRKCB;KCNMA1;ITPR2;ADCY1;ATP2B1;PLCB1
Dilated cardiomyopathy (DCM)	1991-07-01	0.0305963	0.303989	0	0	2.33454	8.14025	RYR2;CACNB2;CACNA2D2;DMD;ADCY1;IGF1;TTN
Arrhythmogenic right ventricular cardiomyopathy (ARVC)	1972-06-01	0.0312219	0.300511	0	0	2.52908	8.76742	RYR2;CACNB2;CACNA2D2;DMD;CTNNA3;CTNNA2
Cholinergic synapse	8/112	0.0318525	0.29729	0	0	2.16779	7.47158	GNAO1;KCNJ6;GNG2;PRKCB;GNG7;ITPR2;ADCY1;PLCB1
Aldosterone-regulated sodium reabsorption	1937-04-01	0.0326548	0.295814	0	0	3.28097	11.2267	PRKCB;IGF1;SGK1;INS
Regulation of lipolysis in adipocytes	1955-05-01	0.0344095	0.302804	0	0	2.759	9.29624	FABP4;PDE3B;PTGER3;ADCY1;INS
PPAR signaling pathway	1974-06-01	0.0350667	0.300015	0	0	2.46073	8.24469	FABP4;ACADL;SCD5;ME1;CD36;ACADM
MAPK signaling pathway	16/295	0.0359445	0.299213	0	0	1.64605	5.47439	NTRK2;PPP5D1;MEF2C;GADD45B;PRKCB;HGF;CACNA2D2;IGF1;INS;MAPK10;CACNB2;ERBB4;PDGFD;MAPT;LAMTOR3;PTPN5
Apelin signaling pathway	9/137	0.0376653	0.305287	0	0	1.99373	6.53748	RYR2;MEF2C;GNG2;GNG7;PDE3B;ITPR2;ADCY1;PLCB1;PPARGC1A
Thyroid hormone signaling pathway	8/116	0.0380523	0.300515	0	0	2.09304	6.8417	SLCO1C1;KAT2B;TBC1D4;PRKCB;RCAN2;PLCG2;PLCE1;PLCB1
Synthesis and degradation of ketone bodies	2020-10-02	0.0409355	0.315203	0	0	6.0698	19.3976	HMGCLL1;ACAT1
Nicotine addiction	1940-04-01	0.041863	0.314483	0	0	3.0349	9.63081	GRIA2;GRIN2A;SLC17A6;GRIA3
Progesterone-mediated oocyte maturation	1999-07-01	0.0451437	0.331054	0	0	2.14589	6.64776	MAPK10;PDE3B;IGF1;ADCY1;CPEB3;CPEB4;INS

## Sheet: E-GEOD-41368
Term	Overlap	P-value	Adjusted P-value	Old P-value	Old Adjusted P-value	Odds Ratio	Combined Score	Genes
Pancreatic secretion	20/98	4.15779e-10	1.2806e-07	0	0	5.50828	118.984	PNLIPRP1;CHRM3;CPA2;CELA3A;PNLIPRP2;CPA1;CELA3B;CELA2A;CPB1;CELA2B;PLA2G1B;SCTR;CEL;ATP1A1;SLC4A4;CTRL;KCNQ1;PRSS3;CFTR;PNLIP
Protein processing in endoplasmic reticulum	26/165	4.28496e-10	6.59884e-08	0	0	4.25306	91.7416	UBE2D4;SEL1L;DERL2;RRBP1;HERPUD1;SEC61A1;ERLEC1;LMAN1;MAPK9;OS9;MAN1A2;SEC61B;SEC23B;MAP3K5;SEC63;XBP1;SSR4;FBXO2;SSR2;SSR3;PDIA6;ERN1;DNAJC3;ERP29;HYOU1;P4HB
Valine, leucine and isoleucine degradation	14/48	1.21781e-09	1.25028e-07	0	0	7.87224	161.587	BCKDHB;MCCC1;ABAT;ACADSB;ACAT1;ALDH3A2;MCEE;ALDH6A1;EHHADH;PCCB;AOX1;BCAT1;HIBCH;BCAT2
Protein export	2023-10-01	3.38961e-09	2.61e-07	0	0	11.735	228.863	SPCS3;SEC61A1;SPCS2;SPCS1;SRPRA;SRPRB;SRP68;SEC61B;SEC63;SEC11C
Propanoate metabolism	1932-10-01	1.41188e-07	8.69717e-06	0	0	8.43455	133.04	LDHB;MCEE;ALDH6A1;EHHADH;BCKDHB;PCCB;ABAT;MLYCD;HIBCH;ACAT1
Protein digestion and absorption	14/90	5.40651e-06	0.000277534	0	0	4.19853	50.9194	CPA2;CELA3A;CELA2A;CPA1;CELA3B;CELA2B;CPB1;SLC3A1;SLC16A10;ATP1A1;CTRL;KCNQ1;COL9A3;PRSS3
Peroxisome	13/83	1.07879e-05	0.000474666	0	0	4.22744	48.3496	PHYH;EPHX2;ECI2;HSD17B4;PEX7;PEX5L;SCP2;EHHADH;CAT;PXMP2;MLYCD;SLC27A2;CRAT
beta-Alanine metabolism	1931-07-01	0.000112509	0.00433158	0	0	6.09464	55.4154	ALDH3A2;ALDH6A1;EHHADH;ABAT;MLYCD;HIBCH;SRM
Proximal tubule bicarbonate reclamation	2023-06-01	0.000149004	0.00509926	0	0	7.04101	62.0421	GLS2;SLC25A10;ATP1A1;SLC38A3;SLC4A4;PCK2
Fatty acid degradation	1944-08-01	0.000185638	0.00571765	0	0	4.90737	42.1627	ALDH3A2;ACADVL;ACADL;CPT2;EHHADH;ECI2;ACADSB;ACAT1
Cysteine and methionine metabolism	1947-07-01	0.00161026	0.0450873	0	0	4.01987	25.8532	LDHB;MAT2A;DNMT3B;MAT1A;BCAT1;SRM;BCAT2
Ribosome	14/153	0.0016847	0.0432407	0	0	2.46972	15.7721	RPS7;RPL34;RPL8;RPL3L;MRPL33;RPL7A;RPS17;MRPL2;RPL36AL;RPL37A;RPL13;RPL22L1;RPS2;RPL18
Pyruvate metabolism	1939-06-01	0.00291084	0.0689644	0	0	4.15239	24.2471	ALDH3A2;LDHB;PDHA1;HAGH;ACAT1;PCK2
Glycine, serine and threonine metabolism	1940-06-01	0.00331913	0.0730208	0	0	4.04858	23.1095	GAMT;GATM;PSAT1;PHGDH;GCAT;GNMT
Fat digestion and absorption	1941-06-01	0.00376856	0.0773811	0	0	3.94984	22.0443	PNLIPRP1;PNLIPRP2;CLPS;PLA2G1B;CEL;PNLIP
Tryptophan metabolism	1942-06-01	0.00426156	0.0820351	0	0	3.85579	21.0454	ALDH3A2;EHHADH;CAT;AOX1;DHTKD1;ACAT1
Glyoxylate and dicarboxylate metabolism	1930-05-01	0.00454565	0.0823566	0	0	4.49843	24.2626	MCEE;CAT;PCCB;ACO1;ACAT1
Pantothenate and CoA biosynthesis	2019-04-01	0.00464422	0.0794678	0	0	5.68222	30.5256	ENPP1;BCAT1;COASY;BCAT2
Arginine and proline metabolism	1949-06-01	0.00913758	0.148125	0	0	3.30497	15.518	GAMT;ALDH3A2;GATM;CKM;SAT2;SRM
FoxO signaling pathway	11/132	0.010062	0.154955	0	0	2.24921	10.3441	MAPK9;HOMER2;EGF;INSR;BNIP3;CAT;FBXO25;PIK3CB;NLK;SGK2;PCK2
N-Glycan biosynthesis	1950-06-01	0.0100667	0.147645	0	0	3.23887	14.894	MAN1A2;MAN2A1;MGAT4A;ALG5;ALG14;ALG2
Tight junction	13/170	0.0108409	0.151773	0	0	2.06398	9.33834	PATJ;NEDD4L;GATA4;EPB41L4B;CLDN10;MAPK9;ACTR3C;DLG3;PARD3;MARVELD3;CFTR;CGNL1;MAP3K5
Aldosterone-regulated sodium reabsorption	1937-05-01	0.0112456	0.150593	0	0	3.64737	16.3686	INSR;NEDD4L;PIK3CB;ATP1A1;NR3C2
Insulin signaling pathway	11/137	0.0130606	0.167611	0	0	2.16712	9.40132	MAPK9;SHC3;INSR;MKNK1;MKNK2;PHKA1;PIK3CB;PHKA2;PPARGC1A;FBP2;PCK2
Maturity onset diabetes of the young	2026-04-01	0.0145997	0.179868	0	0	4.15239	17.5511	NR5A2;ONECUT1;BHLHA15;FOXA2
Bile secretion	1972-07-01	0.0170906	0.202458	0	0	2.62408	10.678	AQP8;EPHX1;SCTR;KCNN2;ATP1A1;SLC4A4;CFTR
Vitamin B6 metabolism	2020-06-02	0.0186197	0.212402	0	0	8.99685	35.8393	PSAT1;AOX1
Butanoate metabolism	2028-04-01	0.0188674	0.207541	0	0	3.85579	15.3087	ACSM3;EHHADH;ABAT;ACAT1
Calcium signaling pathway	13/188	0.0231341	0.2457	0	0	1.86637	7.02958	CHRM3;CAMK1D;CHRNA7;PHKA1;GRPR;PHKA2;P2RX4;CCKBR;ERBB4;P2RX1;PPIF;SLC25A5;SLC25A6
Primary bile acid biosynthesis	2017-03-01	0.0233697	0.239929	0	0	4.76304	17.8915	CYP39A1;SCP2;HSD17B4
Nicotinate and nicotinamide metabolism	1930-04-01	0.023833	0.236793	0	0	3.59874	13.4474	NADK2;NT5C1A;ENPP1;AOX1
Glycerolipid metabolism	1961-06-01	0.0250588	0.241191	0	0	2.65481	9.78703	PNLIPRP1;ALDH3A2;PNLIPRP2;PLPP5;CEL;PNLIP
Riboflavin metabolism	2020-08-02	0.0330891	0.308831	0	0	6.74764	22.9997	ENPP1;ACP1
AMPK signaling pathway	9/120	0.0344104	0.311718	0	0	2.02429	6.82064	PFKFB1;INSR;MLYCD;PIK3CB;EEF2;PPARGC1A;CFTR;FBP2;PCK2
Aminoacyl-tRNA biosynthesis	1966-06-01	0.0351878	0.309653	0	0	2.45369	8.21263	YARS;GATC;SARS;IARS;EPRS;AARS
Vibrio cholerae infection	1950-05-01	0.037019	0.316718	0	0	2.69906	8.89696	SEC61A1;KCNQ1;TCIRG1;SEC61B;CFTR
ErbB signaling pathway	1985-07-01	0.0381613	0.317667	0	0	2.22275	7.25936	MAPK9;SHC3;NRG4;ERBB4;EGF;PIK3CB;PAK3
Alanine, aspartate and glutamate metabolism	1935-04-01	0.0394309	0.319598	0	0	3.08463	9.97326	GLS2;GPT2;ASNS;ABAT
Amyotrophic lateral sclerosis (ALS)	1951-05-01	0.0398405	0.314638	0	0	2.64613	8.52814	CASP9;CAT;SLC1A2;MAP3K5;MAP2K6
Mineral absorption	1951-05-01	0.0398405	0.306772	0	0	2.64613	8.52814	TF;TRPV6;MT1F;MT1H;ATP1A1

## Sheet: E-MTAB-3494
Term	Overlap	P-value	Adjusted P-value	Old P-value	Old Adjusted P-value	Odds Ratio	Combined Score	Genes
Pancreatic secretion	28/98	1.04654e-26	3.22336e-24	0	0	16.6597	996.613	PNLIPRP1;CHRM3;CELA3A;PNLIPRP2;RYR2;PRSS1;CELA3B;CPB1;AMY2A;AMY2B;PLA2G1B;RAB3D;ADCY1;SLC4A4;PRSS3;PRSS2;CPA2;CPA1;CELA2A;PLA2G12A;CELA2B;CTRB1;SCTR;CEL;CTRL;FXYD2;CFTR;PNLIP
Protein digestion and absorption	15/90	3.44617e-11	5.3071e-09	0	0	9.71817	234.122	CPA2;CELA3A;PRSS1;CELA2A;CPA1;CELA3B;CELA2B;CPB1;CTRB1;SLC3A1;SLC16A10;CTRL;FXYD2;PRSS3;PRSS2
Glycine, serine and threonine metabolism	1940-07-01	4.70338e-06	0.00048288	0	0	10.2041	125.176	GAMT;GATM;PSAT1;CHDH;SARDH;GCAT;GNMT
Fat digestion and absorption	1941-07-01	5.58889e-06	0.000430344	0	0	9.9552	120.405	PNLIPRP1;PNLIPRP2;PLA2G12A;CLPS;PLA2G1B;CEL;PNLIP
Bile secretion	1972-08-01	3.1767e-05	0.00195685	0	0	6.47878	67.1013	AQP8;FXYD2;EPHX1;SCTR;ADCY1;SLC4A4;CFTR;AQP1
Propanoate metabolism	1932-05-01	0.000198278	0.0101783	0	0	9.11079	77.6771	ABAT;MLYCD;ACSS1;ACACB;ACAT1
Complement and coagulation cascades	1979-07-01	0.000413016	0.0181727	0	0	5.16662	40.2585	VTN;F8;C5;C6;F11;CLU;SERPINA5
Proximal tubule bicarbonate reclamation	2023-04-01	0.000581585	0.022391	0	0	10.1407	75.5457	GLS2;FXYD2;SLC4A4;AQP1
Peroxisome	1983-06-01	0.00303619	0.103905	0	0	4.21511	24.4356	PEX5L;PEX11A;EPHX2;ECI2;MLYCD;CRAT
Vitamin B6 metabolism	2020-06-02	0.00420289	0.129449	0	0	19.4363	106.355	PSAT1;AOX1
Arginine biosynthesis	2021-03-01	0.00528792	0.148062	0	0	8.32986	43.6679	GLS2;GPT2;NOS1
Neuroactive ligand-receptor interaction	13/338	0.00583464	0.149756	0	0	2.24266	11.5361	GLP1R;CHRM3;CHRNB1;PRSS1;SCTR;NPY1R;GRPR;PRLR;C5;P2RX1;IAPP;PRSS3;PRSS2
Carbohydrate digestion and absorption	1944-04-01	0.00672454	0.15932	0	0	5.30082	26.5147	AMY2A;AMY2B;AMY1B;FXYD2
Valine, leucine and isoleucine degradation	1948-04-01	0.00913818	0.20104	0	0	4.85909	22.8148	AOX1;ABAT;BCAT1;ACAT1
Gastric acid secretion	1975-05-01	0.00934255	0.191834	0	0	3.88727	18.1659	CHRM3;ATP4A;KCNJ16;ADCY1;CFTR
Maturity onset diabetes of the young	2026-03-01	0.00970542	0.186829	0	0	6.72797	31.1846	NR5A2;IAPP;BHLHA15
Mineral absorption	1951-04-01	0.0112771	0.204315	0	0	4.57326	20.511	FXYD2;MT1F;MT1G;MT1H
Butanoate metabolism	2028-03-01	0.0119251	0.204052	0	0	6.2474	27.6704	ACSM3;ABAT;ACAT1
Insulin secretion	1986-05-01	0.0162068	0.26272	0	0	3.39006	13.9749	GLP1R;CHRM3;RYR2;FXYD2;ADCY1
Salivary secretion	1990-05-01	0.0193622	0.298178	0	0	3.23939	12.7776	CHRM3;AMY1B;FXYD2;NOS1;ADCY1
Glycerolipid metabolism	1961-04-01	0.0206279	0.302543	0	0	3.82354	14.8396	PNLIPRP1;PNLIPRP2;CEL;PNLIP
Alanine, aspartate and glutamate metabolism	1935-03-01	0.021825	0.305551	0	0	4.99792	19.1155	GLS2;GPT2;ABAT
Starch and sucrose metabolism	1936-03-01	0.0235139	0.314882	0	0	4.85909	18.2224	AMY2A;AMY2B;AMY1B
Protein processing in endoplasmic reticulum	7/165	0.0239605	0.307493	0	0	2.47372	9.2303	ERO1B;XBP1;SSR4;FBXO2;SEL1L;P4HB;HERPUD1
Pyruvate metabolism	1939-03-01	0.0289934	0.357199	0	0	4.48531	15.8811	ACSS1;ACACB;ACAT1
Tryptophan metabolism	1942-03-01	0.0350883	0.415661	0	0	4.16493	13.9521	DDC;AOX1;ACAT1
Fatty acid degradation	1944-03-01	0.0394892	0.45047	0	0	3.97562	12.8481	ACADL;ECI2;ACAT1
Calcium signaling pathway	7/188	0.0438181	0.481999	0	0	2.17108	6.79051	CHRM3;RYR2;ERBB4;P2RX1;NOS1;ADCY1;GRPR
