# Supplementary material for: Integrated Analysis of Microarray and RNA-Seq Data for the Identification of Hub Genes and Networks Involved in the Pancreatic Cancer
Source: Front Genet. 2021 Jun 23;12:663787. doi: 10.3389/fgene.2021.663787 (PMC8273913; doi:10.3389/fgene.2021.663787)
Supplement: Supplementary file 6 [file Data_Sheet_6.csv]

Gene Expression values of Microarray, RNA-seq and TCGA											GTEx Data values
SYMBOL	E.GEOD.15471	E.GEOD.18670	E.GEOD.28735	E.GEOD.41368	E.GEOD.62452	GSE119794	E.MTAB.3494	TCGA	Average_logFC	SD_logFC	Gencode.Id.x	Nominal.P.Value.x	Empirical.P.Value.x	Q.Value.x	aFC	Tissue.x	Gencode.Id.y	PhenotypeId	Nominal.P.Value.y	Empirical.P.Value.y	Q.Value.y	nPhenotypes	Tissue.y
LAMA3	2.257966679	3.287399934	1.256679107	1.858016199	1.110673944	2.348087321	4.520809875	2.368850122	2.377090437	1.106332319	ENSG00000053747.15	4.36E-54	3.96E-47	1.54E-45	-1.249736	Pancreas	NA	NA	NA	NA	NA	NA	NA
MET	1.502081186	1.817425411	1.434602989	1.516833157	1.273496577	1.712874166	3.045697743	1.446574757	1.757573033	0.551195713	NA	NA	NA	NA	NA	NA	NA	NA	NA	NA	NA	NA	NA
ITGA3	1.328647892	2.009541542	1.541200571	1.267292796	1.485358389	1.651646432	3.20819202	1.433020888	1.784554235	0.623260719	ENSG00000005884.17	4.18E-07	0.00122069	0.00171131	0.144425	Pancreas	NA	NA	NA	NA	NA	NA	NA
LAMC2	2.764090802	3.152535901	2.971357223	4.414302188	2.638714758	3.03217802	6.738246592	NA	3.673060783	1.36355448	NA	NA	NA	NA	NA	NA	NA	NA	NA	NA	NA	NA	NA
ITGA2	2.623331626	2.114210789	2.240991051	2.920625002	2.071730316	2.054981702	4.143166165	NA	2.595576664	0.699546996	ENSG00000164171.10	2.52E-06	0.00562922	0.00685686	0.440166	Pancreas	NA	NA	NA	NA	NA	NA	NA
LAMB3	1.794531913	3.671365799	2.364239545	1.120225711	2.05554077	2.977419917	5.469987415	NA	2.779044439	1.335944261	ENSG00000196878.14	3.56E-09	1.42E-05	2.71E-05	-0.528886	Pancreas	NA	NA	NA	NA	NA	NA	NA
ITGB4	1.233138768	2.377449006	1.356941674	NA	1.303014898	1.729585941	2.539448446	1.704655569	1.756596456	0.522575803	ENSG00000132470.13	2.01E-10	1.14E-06	2.49E-06	0.209347	Pancreas	ENSG00000132470.13	chr17:75724782:75727195:clu_12676:ENSG00000132470.13	1.38E-26	5.09E-11	5.32E-10	17	Pancreas
THBS2	3.984626228	NA	1.680009512	3.782203801	1.567506789	1.380313157	5.069833059	NA	2.910748758	1.428025615	NA	NA	NA	NA	NA	NA	NA	NA	NA	NA	NA	NA	NA
FN1	3.726902689	NA	2.113255813	4.594056004	2.059703156	1.832293694	6.15028092	NA	3.412748713	1.581429436	NA	NA	NA	NA	NA	NA	NA	NA	NA	NA	NA	NA	NA
COL1A1	4.250817748	NA	1.570053498	1.688866683	1.589983519	NA	5.030572654	NA	2.82605882	1.502561594	NA	NA	NA	NA	NA	NA	NA	NA	NA	NA	NA	NA	NA
COL1A2	4.195794952	NA	1.479032117	3.032216716	1.507597652	NA	4.793776876	NA	3.001683663	1.35566905	NA	NA	NA	NA	NA	NA	NA	NA	NA	NA	NA	NA	NA
COL6A3	2.748751068	NA	1.194101884	3.506120396	1.203836915	NA	3.884773221	NA	2.507516697	1.129325316	NA	NA	NA	NA	NA	NA	NA	NA	NA	NA	NA	NA	NA
ITGB6	NA	NA	2.094848989	3.283310546	1.959943649	1.990923307	4.212208056	NA	2.708246909	0.899262503	ENSG00000115221.10	3.54E-06	0.00588823	0.00712628	-0.265578	Pancreas	ENSG00000115221.10	chr2:160258046:160270202:clu_39970:ENSG00000115221.10	1.30E-28	1.05E-18	1.81E-17	10	Pancreas
ITGA11	NA	NA	1.392451769	1.557696446	1.102795259	1.917677063	4.145806741	NA	2.023285456	1.093460215	ENSG00000137809.16	5.04E-06	0.0104966	0.0119998	-0.693941	Pancreas	NA	NA	NA	NA	NA	NA	NA
SDC1	1.381704273	2.278647073	NA	NA	NA	1.954359526	3.698695604	1.498956681	2.328351619	0.853862469	NA	NA	NA	NA	NA	NA	NA	NA	NA	NA	NA	NA	NA
ITGB5	1.454286244	NA	1.018741808	1.095281867	NA	NA	2.547374081	NA	1.528921	0.610561776	NA	NA	NA	NA	NA	NA	NA	NA	NA	NA	NA	NA	NA
BIRC3	1.382034934	NA	NA	2.425811688	NA	1.184370051	2.046250973	NA	1.759616912	0.499862898	NA	NA	NA	NA	NA	NA	NA	NA	NA	NA	NA	NA	NA
HMMR	NA	2.292581817	NA	1.58603382	NA	1.139490878	3.267440592	NA	2.071386777	0.803658733	NA	NA	NA	NA	NA	NA	NA	NA	NA	NA	NA	NA	NA
FYN	1.100599508	NA	NA	1.735603459	NA	NA	2.011299941	-1.009830307	1.615834303	0.381315537	NA	NA	NA	NA	NA	NA	NA	NA	NA	NA	NA	NA	NA
SPP1	2.673212598	NA	1.02688672	NA	NA	NA	1.311237713	-1.374294066	1.670445677	0.718503071	ENSG00000118785.13	7.32E-13	4.33E-09	1.24E-08	-0.90574	Pancreas	NA	NA	NA	NA	NA	NA	NA
RAC2	1.323337084	NA	NA	1.165587054	NA	NA	3.640149566	-1.569553655	2.043024568	1.131172684	NA	NA	NA	NA	NA	NA	NA	NA	NA	NA	NA	NA	NA
ITGA4	1.022944881	NA	NA	2.437863315	NA	NA	2.865770856	-2.007019351	2.108859684	0.787478861	NA	NA	NA	NA	NA	NA	NA	NA	NA	NA	NA	NA	NA
COL4A1	2.357907421	NA	NA	1.098862406	NA	NA	3.318794131	NA	2.258521319	0.909004002	NA	NA	NA	NA	NA	NA	NA	NA	NA	NA	NA	NA	NA
LAMA4	2.248517623	NA	NA	2.546324325	NA	NA	3.082782006	NA	2.625874651	0.345200865	NA	NA	NA	NA	NA	NA	NA	NA	NA	NA	NA	NA	NA
THBS1	2.199971278	NA	NA	2.139608519	NA	NA	2.431624933	NA	2.257068243	0.125866183	ENSG00000137801.10	2.06E-05	0.0502347	0.0458523	0.358009	Pancreas	NA	NA	NA	NA	NA	NA	NA
MYL9	2.180413208	NA	NA	1.564396996	NA	NA	3.136723127	NA	2.293844444	0.646891206	NA	NA	NA	NA	NA	NA	NA	NA	NA	NA	NA	NA	NA
PDGFRB	1.798590038	NA	NA	1.209294566	NA	NA	2.397427551	NA	1.801770718	0.485058474	NA	NA	NA	NA	NA	NA	NA	NA	NA	NA	NA	NA	NA
TNC	1.778844585	NA	NA	2.032797427	NA	NA	3.055587411	NA	2.289076474	0.551831661	NA	NA	NA	NA	NA	NA	ENSG00000041982.15	chr9:115042341:115046410:clu_47551:ENSG00000041982.15	8.82E-08	0.00187374	0.00808854	2	Pancreas
ITGB1	1.685860038	NA	NA	1.135369343	NA	NA	2.028382796	NA	1.616537392	0.367851853	NA	NA	NA	NA	NA	NA	NA	NA	NA	NA	NA	NA	NA
LAMB1	1.679624995	NA	NA	1.251767461	NA	NA	1.130896643	NA	1.354096366	0.23541326	ENSG00000091136.13	4.87E-08	0.000134015	0.000220517	0.285232	Pancreas	NA	NA	NA	NA	NA	NA	NA
HGF	1.508369756	-1.327261772	NA	1.721304708	NA	NA	NA	NA	0.634137564	1.389640443	NA	NA	NA	NA	NA	NA	NA	NA	NA	NA	NA	NA	NA
ACTN1	1.498870717	NA	NA	1.681812969	NA	NA	1.922104655	NA	1.700929447	0.173312476	ENSG00000072110.13	7.71E-06	0.0190187	0.0200424	-0.104322	Pancreas	ENSG00000072110.13	chr14:68925672:68978952:clu_18155:ENSG00000072110.13	9.38E-12	0.000638034	0.00298862	12	Pancreas
PDGFRA	1.462251089	NA	NA	1.942173366	NA	NA	1.345896311	NA	1.583440255	0.258071944	NA	NA	NA	NA	NA	NA	NA	NA	NA	NA	NA	NA	NA
FLNA	1.426501396	NA	NA	1.72027943	NA	NA	2.909555031	NA	2.018778619	0.641190739	NA	NA	NA	NA	NA	NA	NA	NA	NA	NA	NA	NA	NA
MYLK	1.403405044	NA	NA	1.540022829	NA	NA	2.255989348	NA	1.733139074	0.373894291	ENSG00000065534.18	2.05E-05	0.0439832	0.041063	0.218701	Pancreas	NA	NA	NA	NA	NA	NA	NA
SLFN11	1.373131085	NA	NA	1.927223438	NA	NA	1.072695889	NA	1.457683471	0.353945535	ENSG00000172716.16	1.59E-08	6.02E-05	0.000104598	1.341958	Pancreas	NA	NA	NA	NA	NA	NA	NA
LAMC1	1.347653982	NA	NA	1.137879626	NA	NA	1.597416441	NA	1.36098335	0.187841733	ENSG00000135862.5	4.01E-06	0.00792562	0.00930741	0.206841	Pancreas	NA	NA	NA	NA	NA	NA	NA
ACTB	1.318287983	NA	NA	1.822950639	NA	NA	2.783338038	NA	1.974858887	0.607673159	NA	NA	NA	NA	NA	NA	NA	NA	NA	NA	NA	NA	NA
CD47	1.235701795	NA	NA	1.179171194	NA	NA	1.139746519	NA	1.184873169	0.039380521	NA	NA	NA	NA	NA	NA	NA	NA	NA	NA	NA	NA	NA
ITGAV	1.212988652	NA	NA	1.332851749	NA	NA	1.368247006	NA	1.304695802	0.066437224	NA	NA	NA	NA	NA	NA	ENSG00000138448.11	chr2:186654708:186656247:clu_40302:ENSG00000138448.11	1.86E-12	0.000237755	0.00118114	9	Pancreas
ITGA5	1.053557891	NA	NA	1.320082837	NA	NA	2.825605294	NA	1.733082007	0.780155641	NA	NA	NA	NA	NA	NA	NA	NA	NA	NA	NA	NA	NA
VCL	1.05095382	NA	NA	1.071965533	NA	NA	1.059868641	NA	1.060929331	0.008610723	ENSG00000035403.17	5.75E-11	1.23E-07	3.01E-07	-0.203757	Pancreas	NA	NA	NA	NA	NA	NA	NA
PFN1	1.003074377	NA	NA	1.020758272	NA	NA	1.730729546	NA	1.251520732	0.3389287	NA	NA	NA	NA	NA	NA	NA	NA	NA	NA	NA	NA	NA
VASP	NA	1.004861649	NA	NA	NA	1.354040712	2.122321524	NA	1.493741295	0.466773559	NA	NA	NA	NA	NA	NA	NA	NA	NA	NA	NA	NA	NA
COL6A2	2.316230152	NA	NA	NA	NA	NA	2.777086881	NA	2.546658517	0.230428365	NA	NA	NA	NA	NA	NA	ENSG00000142173.14	chr21:46126541:46131954:clu_25944:ENSG00000142173.14	4.07E-12	1.31E-05	7.79E-05	6	Pancreas
COL4A2	2.201912542	NA	NA	NA	NA	NA	3.204343037	NA	2.70312779	0.501215248	NA	NA	NA	NA	NA	NA	NA	NA	NA	NA	NA	NA	NA
ITGA1	1.562849757	NA	NA	NA	NA	NA	1.574829174	NA	1.568839466	0.005989709	ENSG00000213949.8	4.35E-06	0.00809078	0.00948767	0.258661	Pancreas	NA	NA	NA	NA	NA	NA	NA
COL6A1	1.498611753	NA	NA	NA	NA	NA	2.089283016	NA	1.793947385	0.295335632	ENSG00000142156.14	5.33E-07	0.00165837	0.00226339	-0.194895	Pancreas	NA	NA	NA	NA	NA	NA	NA
PDGFC	1.478267386	NA	NA	1.034760327	NA	NA	NA	NA	1.256513857	0.22175353	NA	NA	NA	NA	NA	NA	NA	NA	NA	NA	NA	NA	NA
CTNNB1	1.232093623	NA	NA	NA	NA	NA	1.366232271	NA	1.299162947	0.067069324	ENSG00000168036.16	1.93E-05	0.0281683	0.0281835	0.153087	Pancreas	ENSG00000168036.16	chr3:41239354:41239819:clu_35269:ENSG00000168036.16	3.44E-10	0.0068597	0.0259248	9	Pancreas
ZYX	1.228099547	NA	NA	NA	NA	NA	2.276730742	NA	1.752415145	0.524315597	NA	NA	NA	NA	NA	NA	ENSG00000159840.15	chr7:143382447:143382801:clu_28108:ENSG00000159840.15	1.13E-06	0.00793937	0.0294869	3	Pancreas
COL4A5	1.168961357	NA	NA	NA	NA	NA	2.283811326	NA	1.726386342	0.557424985	ENSG00000188153.12	2.03E-07	0.000164005	0.000266625	-0.376521	Pancreas	NA	NA	NA	NA	NA	NA	NA
CDC42EP5	1.110095751	NA	NA	NA	NA	NA	2.938498505	NA	2.024297128	0.914201377	ENSG00000167617.2	1.61E-10	1.60E-06	3.43E-06	1.729134	Pancreas	NA	NA	NA	NA	NA	NA	NA
PTK2	1.10576097	1.018734002	NA	NA	NA	NA	NA	NA	1.062247486	0.043513484	ENSG00000169398.19	4.96E-06	0.0172106	0.0184078	0.206226	Pancreas	ENSG00000169398.19	chr8:140668424:140669727:clu_49808:ENSG00000169398.19	2.72E-08	0.00671239	0.0254178	28	Pancreas
ITGB1BP1	1.090531464	NA	NA	NA	NA	NA	1.804624411	NA	1.447577938	0.357046474	NA	NA	NA	NA	NA	NA	ENSG00000119185.12	chr2:9412405:9423373:clu_37790:ENSG00000119185.12	5.99E-10	0.000350018	0.00169427	13	Pancreas
HSPG2	1.080444104	NA	NA	NA	NA	NA	2.109640874	NA	1.595042489	0.514598385	ENSG00000142798.17	7.85E-12	6.50E-08	1.64E-07	0.577325	Pancreas	NA	NA	NA	NA	NA	NA	NA
SDC4	1.031004295	NA	NA	NA	NA	NA	1.275221893	NA	1.153113094	0.122108799	ENSG00000124145.6	2.31E-07	0.000629588	0.000930496	0.194707	Pancreas	ENSG00000124145.6	chr20:45327415:45330366:clu_24954:ENSG00000124145.6	3.49E-07	0.0143903	0.0495687	4	Pancreas
FLNB	NA	1.80057673	NA	NA	NA	NA	1.601867222	NA	1.701221976	0.099354754	ENSG00000136068.14	2.34E-16	3.72E-12	1.42E-11	-0.322852	Pancreas	ENSG00000136068.14	chr3:58130908:58131927:clu_36054:ENSG00000136068.14	1.68E-11	0.00140833	0.00618642	20	Pancreas
ACTN4	NA	1.148613396	NA	NA	NA	NA	1.246880904	NA	1.19774715	0.049133754	ENSG00000130402.11	2.93E-05	0.0544894	0.0490437	0.086657	Pancreas	ENSG00000130402.11	chr19:38709476:38711276:clu_20848:ENSG00000130402.11	7.20E-13	1.45E-05	8.54E-05	11	Pancreas
AGRN	NA	1.102574231	NA	NA	NA	NA	1.863635547	NA	1.483104889	0.380530658	ENSG00000188157.14	2.18E-09	1.01E-05	1.97E-05	-0.199934	Pancreas	ENSG00000188157.14	chr1:1054551:1054824:clu_41334:ENSG00000188157.14	5.69E-18	6.70E-08	5.15E-07	17	Pancreas
MYL12A	NA	1.022551338	NA	NA	NA	NA	1.065582566	NA	1.044066952	0.021515614	NA	NA	NA	NA	NA	NA	NA	NA	NA	NA	NA	NA	NA
IGF1	NA	-2.299865703	NA	2.51405504	NA	NA	NA	NA	0.107094669	2.406960372	NA	NA	NA	NA	NA	NA	NA	NA	NA	NA	NA	NA	NA
METTL7A	NA	-1.120086772	NA	NA	NA	NA	-2.264689116	NA	-1.692387944	0.572301172	ENSG00000185432.11	2.99E-05	0.0422147	0.0396936	-0.466168	Pancreas	NA	NA	NA	NA	NA	NA	NA
SLFN12	NA	NA	NA	1.778769951	NA	NA	2.303565948	NA	2.04116795	0.262397999	ENSG00000172123.12	1.06E-10	4.16E-07	9.49E-07	-0.569608	Pancreas	NA	NA	NA	NA	NA	NA	NA
CAV1	NA	NA	NA	1.40352194	NA	NA	1.848839447	NA	1.626180694	0.222658753	ENSG00000105974.11	3.57E-17	2.74E-13	1.14E-12	-0.424752	Pancreas	NA	NA	NA	NA	NA	NA	NA
SLFN13	NA	NA	NA	1.330167018	NA	NA	2.428781955	NA	1.879474487	0.549307469	ENSG00000154760.13	1.11E-06	0.00304671	0.00393808	0.596132	Pancreas	NA	NA	NA	NA	NA	NA	NA
CDC42SE1	NA	NA	NA	1.157566654	NA	NA	1.502793327	NA	1.330179991	0.172613337	NA	NA	NA	NA	NA	NA	ENSG00000197622.12	chr1:151055993:151056651:clu_44399:ENSG00000197622.12	5.97E-07	0.00632808	0.0242712	6	Pancreas
VEGFA	NA	NA	NA	NA	NA	1.039483238	1.591349903	NA	1.315416571	0.275933333	ENSG00000112715.21	1.71E-11	1.24E-07	3.04E-07	0.231368	Pancreas	NA	NA	NA	NA	NA	NA	NA
ITGA6	NA	1.56878629	NA	NA	NA	NA	NA	1.267406923	1.56878629	0	NA	NA	NA	NA	NA	NA	NA	NA	NA	NA	NA	NA	NA
VAV1	NA	NA	NA	NA	NA	NA	3.663857496	-1.203338127	3.663857496	0	NA	NA	NA	NA	NA	NA	NA	NA	NA	NA	NA	NA	NA
PARVG	NA	NA	NA	NA	NA	NA	2.512906189	-2.415708455	2.512906189	0	ENSG00000138964.16	7.68E-10	4.67E-06	9.48E-06	-0.447297	Pancreas	NA	NA	NA	NA	NA	NA	NA
PRKCB	NA	NA	NA	1.713614975	NA	NA	NA	-2.7980945	1.713614975	0	NA	NA	NA	NA	NA	NA	NA	NA	NA	NA	NA	NA	NA
ITGB8	1.576594861	NA	NA	NA	NA	NA	NA	NA	1.576594861	0	ENSG00000105855.9	4.83E-35	3.27E-29	4.35E-28	1.545762	Pancreas	NA	NA	NA	NA	NA	NA	NA
LAMA2	1.467918494	NA	NA	NA	NA	NA	NA	NA	1.467918494	0	NA	NA	NA	NA	NA	NA	NA	NA	NA	NA	NA	NA	NA
VEGFC	1.202407165	NA	NA	NA	NA	NA	NA	NA	1.202407165	0	NA	NA	NA	NA	NA	NA	NA	NA	NA	NA	NA	NA	NA
LACTB	1.056178575	NA	NA	NA	NA	NA	NA	NA	1.056178575	0	NA	NA	NA	NA	NA	NA	NA	NA	NA	NA	NA	NA	NA
AKT3	1.025494119	NA	NA	NA	NA	NA	NA	NA	1.025494119	0	NA	NA	NA	NA	NA	NA	NA	NA	NA	NA	NA	NA	NA
EGFR	NA	1.192227227	NA	NA	NA	NA	NA	NA	1.192227227	0	ENSG00000146648.17	1.79E-09	7.30E-06	1.45E-05	0.808093	Pancreas	NA	NA	NA	NA	NA	NA	NA
RAC1	NA	1.037424896	NA	NA	NA	NA	NA	NA	1.037424896	0	ENSG00000136238.17	4.85E-06	0.0196808	0.0206623	0.101168	Pancreas	NA	NA	NA	NA	NA	NA	NA
ITGA8	NA	NA	NA	1.463972254	NA	NA	NA	NA	1.463972254	0	NA	NA	NA	NA	NA	NA	NA	NA	NA	NA	NA	NA	NA
METTL11B	NA	NA	NA	NA	NA	2.807489432	NA	NA	2.807489432	0	NA	NA	NA	NA	NA	NA	NA	NA	NA	NA	NA	NA	NA
ACTBL2	NA	NA	NA	NA	NA	2.397507127	NA	NA	2.397507127	0	NA	NA	NA	NA	NA	NA	NA	NA	NA	NA	NA	NA	NA
ANKFN1	NA	NA	NA	NA	NA	2.352452243	NA	NA	2.352452243	0	NA	NA	NA	NA	NA	NA	NA	NA	NA	NA	NA	NA	NA
ITGB1P1	NA	NA	NA	NA	NA	NA	3.534008651	NA	3.534008651	0	NA	NA	NA	NA	NA	NA	NA	NA	NA	NA	NA	NA	NA
ACTBP11	NA	NA	NA	NA	NA	NA	3.091893858	NA	3.091893858	0	NA	NA	NA	NA	NA	NA	NA	NA	NA	NA	NA	NA	NA
ELK1	NA	NA	NA	NA	NA	NA	2.800744025	NA	2.800744025	0	NA	NA	NA	NA	NA	NA	NA	NA	NA	NA	NA	NA	NA
PFN1P1	NA	NA	NA	NA	NA	NA	2.704122942	NA	2.704122942	0	NA	NA	NA	NA	NA	NA	NA	NA	NA	NA	NA	NA	NA
ACTBP2	NA	NA	NA	NA	NA	NA	2.438924097	NA	2.438924097	0	NA	NA	NA	NA	NA	NA	NA	NA	NA	NA	NA	NA	NA
BAD	NA	NA	NA	NA	NA	NA	2.433706641	NA	2.433706641	0	NA	NA	NA	NA	NA	NA	NA	NA	NA	NA	NA	NA	NA
ADGRB2	NA	NA	NA	NA	NA	NA	2.343944414	NA	2.343944414	0	NA	NA	NA	NA	NA	NA	NA	NA	NA	NA	NA	NA	NA
ACTN4P1	NA	NA	NA	NA	NA	NA	2.330523142	NA	2.330523142	0	NA	NA	NA	NA	NA	NA	NA	NA	NA	NA	NA	NA	NA
MYL12B	NA	NA	NA	NA	NA	NA	2.118576895	NA	2.118576895	0	NA	NA	NA	NA	NA	NA	NA	NA	NA	NA	NA	NA	NA
CAV2	NA	NA	NA	NA	NA	NA	1.923175067	NA	1.923175067	0	ENSG00000105971.14	8.17E-66	1.60E-58	1.25E-56	-1.045979	Pancreas	NA	NA	NA	NA	NA	NA	NA
METRNL	NA	NA	NA	NA	NA	NA	1.830280294	NA	1.830280294	0	ENSG00000176845.12	2.73E-11	1.54E-07	3.70E-07	-0.29161	Pancreas	NA	NA	NA	NA	NA	NA	NA
ROCK1	NA	NA	NA	NA	NA	NA	1.566917453	NA	1.566917453	0	NA	NA	NA	NA	NA	NA	NA	NA	NA	NA	NA	NA	NA
DIAPH1	NA	NA	NA	NA	NA	NA	1.504300008	NA	1.504300008	0	ENSG00000131504.15	4.72E-06	0.0111297	0.0126402	-0.05108	Pancreas	NA	NA	NA	NA	NA	NA	NA
CAPN2	NA	NA	NA	NA	NA	NA	1.396289475	NA	1.396289475	0	NA	NA	NA	NA	NA	NA	ENSG00000162909.17	chr1:223772239:223774834:clu_45843:ENSG00000162909.17	2.54E-52	3.73E-13	4.50E-12	5	Pancreas
SRC	NA	NA	NA	NA	NA	NA	1.373126158	NA	1.373126158	0	ENSG00000197122.11	1.19E-05	0.0215283	0.0223528	-0.187617	Pancreas	NA	NA	NA	NA	NA	NA	NA
LAMA5	NA	NA	NA	NA	NA	NA	1.370557093	NA	1.370557093	0	ENSG00000130702.15	3.03E-06	0.0128258	0.014293	0.19487	Pancreas	ENSG00000130702.15	chr20:62336786:62336904:clu_25285:ENSG00000130702.15	1.56E-12	0.000312381	0.00152411	33	Pancreas
CCND3	NA	NA	NA	NA	NA	NA	1.34125014	NA	1.34125014	0	ENSG00000112576.12	6.82E-10	3.27E-06	6.75E-06	-0.166861	Pancreas	NA	NA	NA	NA	NA	NA	NA
BCAR1	NA	NA	NA	NA	NA	NA	1.296213905	NA	1.296213905	0	NA	NA	NA	NA	NA	NA	NA	NA	NA	NA	NA	NA	NA
LAMB2	NA	NA	NA	NA	NA	NA	1.213751678	NA	1.213751678	0	NA	NA	NA	NA	NA	NA	NA	NA	NA	NA	NA	NA	NA
ACTG1	NA	NA	NA	NA	NA	NA	1.178734229	NA	1.178734229	0	NA	NA	NA	NA	NA	NA	NA	NA	NA	NA	NA	NA	NA
TLN1	NA	NA	NA	NA	NA	NA	1.137952944	NA	1.137952944	0	NA	NA	NA	NA	NA	NA	NA	NA	NA	NA	NA	NA	NA
PAK1	NA	NA	NA	NA	NA	NA	1.125803918	NA	1.125803918	0	ENSG00000149269.9	2.89E-05	0.0492443	0.0450742	0.199944	Pancreas	NA	NA	NA	NA	NA	NA	NA
RAP1A	NA	NA	NA	NA	NA	NA	1.117763387	NA	1.117763387	0	NA	NA	NA	NA	NA	NA	NA	NA	NA	NA	NA	NA	NA
CD44	NA	NA	NA	NA	NA	NA	1.028652742	NA	1.028652742	0	ENSG00000026508.17	2.94E-11	1.81E-07	4.32E-07	-0.304441	Pancreas	ENSG00000026508.17	chr11:35190065:35214852:clu_5885:ENSG00000026508.17	2.76E-16	1.06E-10	1.08E-09	12	Pancreas
GRB2	NA	NA	NA	NA	NA	NA	1.024359155	NA	1.024359155	0	NA	NA	NA	NA	NA	NA	NA	NA	NA	NA	NA	NA	NA
IGFN1	NA	NA	NA	NA	NA	NA	-3.957583561	NA	-3.957583561	0	ENSG00000163395.16	2.36E-34	7.17E-29	9.33E-28	-1.610032	Pancreas	NA	NA	NA	NA	NA	NA	NA
METAP1D	NA	NA	NA	NA	NA	NA	-3.024277131	NA	-3.024277131	0	NA	NA	NA	NA	NA	NA	NA	NA	NA	NA	NA	NA	NA
METTL20	NA	NA	NA	NA	NA	NA	-2.485622874	NA	-2.485622874	0	NA	NA	NA	NA	NA	NA	NA	NA	NA	NA	NA	NA	NA
SERAC1	NA	NA	NA	NA	NA	NA	-1.659713679	NA	-1.659713679	0	ENSG00000122335.13	1.09E-06	0.00353145	0.00449492	0.429527	Pancreas	NA	NA	NA	NA	NA	NA	NA
METTL21B	NA	NA	NA	NA	NA	NA	-1.422254262	NA	-1.422254262	0	ENSG00000123427.16	4.56E-34	1.86E-28	2.38E-27	0.378831	Pancreas	ENSG00000123427.16	chr12:57773128:57783110:clu_3755:ENSG00000123427.16	1.02E-09	0.000110699	0.000576201	9	Pancreas
CDC42EP4	NA	NA	NA	NA	NA	NA	-1.119042694	NA	-1.119042694	0	ENSG00000179604.9	2.92E-13	3.14E-09	9.10E-09	-0.221385	Pancreas	NA	NA	NA	NA	NA	NA	NA
IGF1R	NA	NA	NA	NA	NA	NA	-1.026183518	NA	-1.026183518	0	NA	NA	NA	NA	NA	NA	NA	NA	NA	NA	NA	NA	NA
