# Supplementary material for: Integrated Analysis of Microarray and RNA-Seq Data for the Identification of Hub Genes and Networks Involved in the Pancreatic Cancer
Source: Front Genet. 2021 Jun 23;12:663787. doi: 10.3389/fgene.2021.663787 (PMC8273913; doi:10.3389/fgene.2021.663787)
Supplement: Supplementary file 7 [file Data_Sheet_7.xlsx]

## Sheet: Sheet1
AverageShortestPathLength	BetweennessCentrality	ClosenessCentrality	ClusteringCoefficient	Eccentricity	EdgeCount	Indegree	IsSingleNode	MCODE::Clusters (1)	MCODE::Node Status (1)	MCODE::Score (1)	name	NeighborhoodConnectivity	Outdegree	PartnerOfMultiEdgedNodePairs	selected	SelfLoops	shared name	Stress
1.25	2.67767	0.8	0.14241	2	72	36	FALSE	Cluster 0	Clustered	17	ITGB1	24.2639	36	0	TRUE	0	ITGB1	93996
1.33333	1.87426	0.75	0.170779	2	56	18	FALSE	Cluster 0	Clustered	17	ITGA1	26.6786	38	0	TRUE	0	ITGA1	68876
1.16667	0.371874	0.857143	0.188679	2	54	49	FALSE	Cluster 0	Clustered	17	SRC	27.2593	5	0	TRUE	0	SRC	10994
1.44186	1.27994	0.693548	0.148766	3	53	28	FALSE	Cluster 0	Clustered	5.9619	ITGB3	24.5094	25	0	TRUE	0	ITGB3	47676
1.36842	0.572535	0.730769	0.205505	3	52	39	FALSE	Cluster 0	Clustered	17	PTK2	28.9423	13	0	TRUE	0	PTK2	23378
1.6875	0.547121	0.592593	0.175686	3	51	44	FALSE	Cluster 0	Clustered	17	RAC1	26.4706	7	0	TRUE	0	RAC1	21327
1.52	0.949275	0.657895	0.166667	3	48	23	FALSE	Cluster 0	Clustered	6.78966	ITGAV	26.0833	25	0	TRUE	0	ITGAV	43413
1.45333	0.877105	0.688073	0.191952	3	47	5	FALSE	Cluster 0	Clustered	17	CDC42	27.5532	42	0	TRUE	0	CDC42	23163
1.45	0.217009	0.689655	0.236538	4	40	26	FALSE	Cluster 0	Clustered	10.4677	PIK3R1	29.5	14	0	TRUE	0	PIK3R1	17248
1.40909	0.342229	0.709677	0.236538	4	40	24	FALSE	Cluster 0	Clustered	10.4677	PIK3CA	29.5	16	0	TRUE	0	PIK3CA	22453
1.18182	0.429299	0.846154	0.210526	2	39	30	FALSE	Cluster 0	Clustered	9.98551	RHOA	27.9487	9	0	TRUE	0	RHOA	15542
1.63636	0.40749	0.611111	0.22973	3	37	14	FALSE	Cluster 0	Seed	13.451	ITGA2	26.1081	23	0	TRUE	0	ITGA2	16459
1.66667	0.301963	0.6	0.258467	3	34	8	FALSE	Cluster 0	Clustered	15	HGF	30.6765	26	0	TRUE	0	HGF	13709
1.68657	0.391253	0.59292	0.212121	4	34	5	FALSE	Cluster 0	Seed	8.97794	FN1	28.7059	29	0	TRUE	0	FN1	13601
1.63636	0.117789	0.611111	0.317235	4	33	18	FALSE	Cluster 0	Clustered	17	LAMB1	34.2424	15	0	TRUE	0	LAMB1	9301
1.67692	0.666945	0.59633	0.236742	3	33	10	FALSE	Cluster 0	Clustered	8.82609	FYN	29.6364	23	0	TRUE	0	FYN	23778
1	0.0852606	1	0.254839	1	31	30	FALSE	Cluster 0	Clustered	10.4	VEGFA	31.8387	1	0	TRUE	0	VEGFA	3172
1.42857	0.0821927	0.7	0.247126	2	30	26	FALSE	Cluster 0	Clustered	8.32857	SHC1	29.9667	4	0	TRUE	0	SHC1	3860
1.80769	0.380475	0.553191	0.245977	4	30	21	FALSE	Cluster 0	Clustered	17	PAK1	28.4667	9	0	TRUE	0	PAK1	19371
1.58333	0.0900629	0.631579	0.298851	3	30	19	FALSE	Cluster 0	Clustered	15	MET	32.8667	11	0	TRUE	0	MET	4356
1.68571	1.27827	0.59322	0.232184	3	30	6	FALSE	Cluster 0	Clustered	10.5882	EGFR	29.9333	24	0	TRUE	0	EGFR	44092
1	0.0401512	1	0.264778	1	29	27	FALSE	Cluster 0	Clustered	10.386	TLN1	30.6897	2	0	TRUE	0	TLN1	1475
1.86667	0.0507661	0.535714	0.346059	4	29	20	FALSE	Cluster 0	Clustered	17	LAMC1	34.2759	9	0	TRUE	0	LAMC1	4723
1.68421	0.220852	0.59375	0.243842	3	29	14	FALSE	Cluster 0	Clustered	13.8833	ITGB4	29.7586	15	0	TRUE	0	ITGB4	10222
1.62963	0.226578	0.613636	0.288177	3	29	6	FALSE	Cluster 0	Clustered	13.1813	ITGA3	30.4483	23	0	TRUE	0	ITGA3	9000
1.80952	0.194064	0.552632	0.267196	4	28	21	FALSE	Cluster 0	Clustered	17	PAK2	29.1786	7	0	TRUE	0	PAK2	14946
1.7931	0.0496218	0.557692	0.366402	4	28	19	FALSE	Cluster 0	Clustered	17	LAMC2	34.5714	9	0	TRUE	0	LAMC2	4067
1.73684	0.160356	0.575758	0.296296	4	28	2	FALSE	Cluster 0	Seed	12.4444	BCAR1	33.3214	26	0	TRUE	0	BCAR1	3678
1.8125	0.0233081	0.551724	0.35755	4	27	16	FALSE	Cluster 0	Clustered	17	LAMB2	33.1481	11	0	TRUE	0	LAMB2	2361
1.77922	0	0.562044	0.306268	4	27	0	FALSE	Cluster 0	Clustered	17	AGRN	31.8889	27	0	TRUE	0	AGRN	0
1	0.0219055	1	0.26	1	26	25	FALSE	Cluster 0	Clustered	12	VCL	29.5	1	0	TRUE	0	VCL	856
1.8	0.0653258	0.555556	0.389231	4	26	14	FALSE	Cluster 0	Clustered	17	LAMA4	35.8077	12	0	TRUE	0	LAMA4	4856
1.57143	0.139012	0.636364	0.233846	3	26	4	FALSE	Cluster 0	Clustered	13	ITGA6	28.4231	22	0	TRUE	0	ITGA6	7420
1.9697	0.378199	0.507692	0.216667	4	25	14	FALSE	Cluster 0	Clustered	10	ITGB5	28.72	11	0	TRUE	0	ITGB5	13566
1.73529	0.0157534	0.576271	0.395	3	25	13	FALSE	Cluster 0	Clustered	17	LAMA5	34.12	12	0	TRUE	0	LAMA5	1687
1.69444	0.0155866	0.590164	0.388333	3	25	11	FALSE	Cluster 0	Clustered	17	LAMA3	33.72	14	0	TRUE	0	LAMA3	1771
1.66667	0.465881	0.6	0.255	2	25	4	FALSE		Unclustered	11	GRB2	29.52	21	0	TRUE	0	GRB2	15769
1.75641	0.184563	0.569343	0.28	4	25	2	FALSE	Cluster 0	Clustered	11.5429	ACTN1	30.84	23	0	TRUE	0	ACTN1	8163
1.75676	0.00779094	0.569231	0.414855	4	24	10	FALSE	Cluster 0	Seed	17	LAMA2	34.6667	14	0	TRUE	0	LAMA2	1265
1.81944	0.0867663	0.549618	0.226449	3	24	2	FALSE		Unclustered	7.125	CTNNB1	27.4583	22	0	TRUE	0	CTNNB1	2159
1.90323	0.00580258	0.525424	0.432806	4	23	15	FALSE	Cluster 0	Clustered	17	LAMB3	35.6087	8	0	TRUE	0	LAMB3	945
1.66667	0.063523	0.6	0.235931	2	22	20	FALSE	Cluster 0	Clustered	12	SDC1	25.3636	2	0	TRUE	0	SDC1	1901
1.76923	0.0450818	0.565217	0.280952	3	21	6	FALSE	Cluster 0	Clustered	10	ITGA4	33.2857	15	0	TRUE	0	ITGA4	2677
1.98701	0.129391	0.503268	0.32381	5	21	3	FALSE	Cluster 0	Clustered	12	ACTN4	32.9048	18	0	TRUE	0	ACTN4	6486
1.53846	0.0250123	0.65	0.35	2	20	14	FALSE	Cluster 0	Clustered	10.1176	RAP1A	36	6	0	TRUE	0	RAP1A	1524
1	0.02617	1	0.27451	1	18	17	FALSE	Cluster 0	Clustered	7.41818	SPP1	31.7778	1	0	TRUE	0	SPP1	1501
1.78261	0.254342	0.560976	0.323529	4	17	9	FALSE	Cluster 0	Clustered	8.16667	PDGFRB	33.8235	8	0	TRUE	0	PDGFRB	7839
2.03571	0.0934186	0.491228	0.268382	4	17	8	FALSE	Cluster 0	Clustered	7.64444	MYL9	25.1176	9	0	TRUE	0	MYL9	4902
1	0.16609	1	0.229167	1	16	13	FALSE	Cluster 0	Clustered	6.80556	THBS1	26.5	3	0	TRUE	0	THBS1	3197
1.5	0.00419694	0.666667	0.3875	2	16	12	FALSE	Cluster 0	Clustered	8.33333	RAP1B	34.6875	4	0	TRUE	0	RAP1B	490
1.80952	0.024084	0.552632	0.341667	4	16	9	FALSE	Cluster 0	Clustered	7.37143	PIK3CB	29.0625	7	0	TRUE	0	PIK3CB	1580
2.11765	0.0351183	0.472222	0.3375	4	16	7	FALSE	Cluster 0	Clustered	6	IGF1	32.25	9	0	TRUE	0	IGF1	1865
1.90196	0.0092469	0.525773	0.345833	3	16	7	FALSE	Cluster 0	Clustered	10	ITGA8	31.4375	9	0	TRUE	0	ITGA8	808
2.21212	0.145284	0.452055	0.3	3	16	4	FALSE	Cluster 0	Clustered	10	ERBB2	28.1875	12	0	TRUE	0	ERBB2	5670
0	0	0	0.361905	0	15	15	FALSE	Cluster 0	Clustered	12	ZYX	35	0	0	TRUE	0	ZYX	0
1.86792	0.621847	0.535354	0.119048	3	15	5	FALSE		Unclustered	2.66667	ILK	26.6	10	0	TRUE	0	ILK	15643
1.90323	0.063058	0.525424	0.414286	3	15	4	FALSE	Cluster 0	Clustered	11.8681	COL4A2	27.8667	11	0	TRUE	0	COL4A2	5600
0	0	0	0.32967	0	14	14	FALSE	Cluster 0	Clustered	7.27273	TNC	32.7857	0	0	TRUE	0	TNC	0
2.03704	0.0648324	0.490909	0.368132	4	14	7	FALSE	Cluster 0	Clustered	7.21978	MYLK	33.5714	7	0	TRUE	0	MYLK	5463
1.93443	0.0520558	0.516949	0.445055	3	14	5	FALSE	Cluster 0	Clustered	11.8681	COL4A5	28.1429	9	0	TRUE	0	COL4A5	4644
1.83673	0.0553506	0.544444	0.214286	3	14	4	FALSE		Unclustered	5.33333	ITGA5	31.1429	10	0	TRUE	0	ITGA5	2747
2	0.0313558	0.5	0.340659	4	14	4	FALSE	Cluster 0	Seed	7.64444	MYL12B	28.2143	10	0	TRUE	0	MYL12B	3089
1.77778	0.0330278	0.5625	0.318681	4	14	4	FALSE	Cluster 0	Clustered	7.82222	MAP2K1	33.1429	10	0	TRUE	0	MAP2K1	2234
1.90476	0.0520558	0.525	0.445055	3	14	3	FALSE	Cluster 0	Clustered	11.8681	COL4A1	28.1429	11	0	TRUE	0	COL4A1	4644
1.875	0.020028	0.533333	0.384615	3	14	3	FALSE	Cluster 0	Clustered	10	ITGA11	31.4286	11	0	TRUE	0	ITGA11	808
2	0.000291206	0.5	0.346154	3	14	1	FALSE	Cluster 0	Clustered	11	HSPG2	29.8571	13	0	TRUE	0	HSPG2	30
1.875	0	0.533333	0.456044	3	14	1	FALSE	Cluster 0	Clustered	11.8681	COL1A2	28.4286	13	0	TRUE	0	COL1A2	0
1.86154	0	0.53719	0.456044	3	14	0	FALSE	Cluster 0	Clustered	11.8681	COL1A1	28.4286	14	0	TRUE	0	COL1A1	0
0	0	0	0.358974	0	13	13	FALSE	Cluster 0	Clustered	6.66667	VEGFC	30.5385	0	0	TRUE	0	VEGFC	0
0	0	0	0.384615	0	13	13	FALSE		Unclustered	6.76923	VAV1	33.5385	0	0	TRUE	0	VAV1	0
0	0	0	0.352564	0	13	13	FALSE	Cluster 0	Clustered	10	ITGB8	32.6154	0	0	TRUE	0	ITGB8	0
1	0.00338087	1	0.288462	1	13	12	FALSE	Cluster 0	Clustered	8	ITGB6	30.3077	1	0	TRUE	0	ITGB6	237
1.98276	0	0.504348	0.49359	3	13	7	FALSE	Cluster 0	Clustered	11.8681	COL6A3	29.6154	6	0	TRUE	0	COL6A3	0
1.9661	0	0.508621	0.49359	3	13	6	FALSE	Cluster 0	Clustered	11.8681	COL6A2	29.6154	7	0	TRUE	0	COL6A2	0
1.95	0	0.512821	0.49359	3	13	5	FALSE	Cluster 0	Clustered	11.8681	COL6A1	29.6154	8	0	TRUE	0	COL6A1	0
1.85714	0.00646609	0.538462	0.217949	3	13	2	FALSE		Unclustered	4.16667	ITGA9	30.4615	11	0	TRUE	0	ITGA9	510
1.6	0.195037	0.625	0.242424	2	12	10	FALSE		Unclustered	3.55556	SDC4	31.75	2	0	TRUE	0	SDC4	4011
2.08333	0.0670543	0.48	0.318182	5	12	6	FALSE	Cluster 0	Clustered	8	PDGFRA	28.3333	6	0	TRUE	0	PDGFRA	3764
2.06667	0.0403257	0.483871	0.378788	4	12	3	FALSE	Cluster 0	Clustered	6.66667	MYL12A	27.8333	9	0	TRUE	0	MYL12A	3772
1.83333	0.000436808	0.545455	0.427273	3	11	8	FALSE	Cluster 0	Clustered	7.82222	RAC2	35.5455	3	0	TRUE	0	RAC2	18
2.11765	0.0180564	0.472222	0.345455	4	11	8	FALSE	Cluster 0	Clustered	6.80556	PPP1R12A	25.1818	3	0	TRUE	0	PPP1R12A	779
1.5	0.0125785	0.666667	0.3	2	10	9	FALSE	Cluster 0	Clustered	6	ROCK1	32.8	1	0	TRUE	0	ROCK1	392
2.175	0.00378567	0.45977	0.277778	3	10	1	FALSE		Unclustered	4.16667	ACTG1	24.5	9	0	TRUE	0	ACTG1	78
2.14815	0	0.465517	0.266667	3	10	0	FALSE		Unclustered	4.16667	ACTB	24.7	10	0	TRUE	0	ACTB	0
1.95833	0	0.510638	0.311111	3	10	0	FALSE		Unclustered	7	CAV1	32.1	10	0	TRUE	0	CAV1	0
2.19697	0	0.455172	0.211111	4	10	0	FALSE		Unclustered	5	CD47	24.2	10	0	TRUE	0	CD47	0
1.94	0.051364	0.515464	0.285714	3	8	1	FALSE		Unclustered	5	FLNA	39.125	7	0	TRUE	0	FLNA	714
2.05195	0	0.487342	0.285714	4	8	0	FALSE		Unclustered	4.7619	CD44	34.25	8	0	TRUE	0	CD44	0
2.37313	0	0.421384	0.190476	3	7	0	FALSE		Unclustered	4	AKT3	21.7143	7	0	TRUE	0	AKT3	0
2.83333	0.0550143	0.352941	0.166667	4	6	5	FALSE		Unclustered	2.4	GSK3B	16.5	1	0	TRUE	0	GSK3B	1501
2.07576	0	0.481752	0.5	4	6	0	FALSE		Unclustered	6	CAPN2	49.3333	6	0	TRUE	0	CAPN2	0
0	0	0	0.3	0	5	5	FALSE		Unclustered	2.7	THBS2	29	0	0	TRUE	0	THBS2	0
2.53521	0.0460681	0.394444	0.3	4	5	2	FALSE		Unclustered	2.2	DIAPH1	21	3	0	TRUE	0	DIAPH1	1551
2.05769	0.0164123	0.485981	0.35	3	5	1	FALSE		Unclustered	2.4	COMP	39.4	4	0	TRUE	0	COMP	1290
1	0.00195647	1	0.25	1	4	3	FALSE		Unclustered	1.4	VASP	24	1	0	TRUE	0	VASP	131
2	0.0693069	0.5	0.166667	3	4	3	FALSE		Unclustered	1.66667	PRKCB	28.25	1	0	TRUE	0	PRKCB	714
2.59155	0	0.38587	0.5	4	3	1	FALSE		Unclustered	3	CAV2	31.3333	2	0	TRUE	0	CAV2	0
2.10204	0	0.475728	0.5	3	3	1	FALSE		Unclustered	3	FLNB	44.3333	2	0	TRUE	0	FLNB	0
2.58824	0.000269793	0.386364	0	4	2	1	FALSE		Unclustered	0.666667	BAD	29	1	0	TRUE	0	BAD	27
2.64	0	0.378788	0.5	5	2	0	FALSE		Unclustered	2	PDGFC	14.5	2	0	TRUE	0	PDGFC	0
0	0	0	0	0	1	1	FALSE		Unclustered	0	XIAP	1	0	0	TRUE	0	XIAP	0
0	0	0	0	0	1	1	FALSE		Unclustered	0	HMMR	8	0	0	TRUE	0	HMMR	0
0	0	0	0	0	1	1	FALSE		Unclustered	0	PARVG	15	0	0	TRUE	0	PARVG	0
1	0	1	0	1	1	0	FALSE		Unclustered	0	BIRC3	1	1	0	TRUE	0	BIRC3	0
2.75	0	0.363636	0	4	1	0	FALSE		Unclustered	0	ELK1	4	1	0	TRUE	0	ELK1	0
